# Supplementary material for: Crystal structure of (E)-N-[(2-meth­oxy­naphthalen-1-yl)methyl­idene]-3-nitro­aniline
Source: Acta Crystallogr E Crystallogr Commun. 2015 Nov 14;71(Pt 12):o941–2. doi: 10.1107/S2056989015020502 (PMC4719912; doi:10.1107/S2056989015020502)
Supplement: Supplementary file 1 [file e-71-0o941-sup1.cif]

##############################################################################
#                                                                            #
# This CIF contains the data in a paper accepted for publication in          #
# Acta Crystallographica Section E. It conforms to the requirements of       #
# Notes for Authors for Acta Crystallographica Section E, and has been       #
# peer reviewed under the auspices of the IUCr Commission on Journals.       #
#                                                                            #
# Full details of the Crystallographic Information File format               #
# are given in the paper "The Crystallographic Information File (CIF):       #
# a New Standard Archive File for Crystallography" by S. R. Hall, F. H.      #
# Allen and I. D. Brown [Acta Cryst. (1991), A47, 655-685].                  #
#                                                                            #
# The current version of the core CIF dictionary is obtainable from          #
# ftp://ftp.iucr.org/pub/cif_core.dic.                                       #
#                                                                            #
# Software is freely available for graphical display of the structure(s)     #
# in this CIF. For information consult the CIF software page                 #
# http://www.iucr.org/resources/cif/software.                                #
#                                                                            #
# This file may be used for bona fide research purposes within the           #
# scientific community so long as proper attribution is given to the journal # 
# article from which it was obtained.                                        #
#                                                                            #
##############################################################################
data_I
_database_code_depnum_ccdc_archive 'CCDC 1429914'
_audit_creation_method     'SHELXL-2014/7'
_journal_date_recd_electronic     2015-10-20
_journal_date_accepted     2015-10-29
_journal_name_full     'Acta Crystallographica, Section E'
_journal_year     2015
_journal_volume     71
_journal_issue     12
_journal_page_first     o941
_journal_page_last     o942
_journal_paper_category     HO
_journal_paper_doi     10.1107/S2056989015020502
_journal_coeditor_code     HB7529
_publ_contact_author_name     'C.R. Girija'
_publ_contact_author_address
;
Govt. Science College,
Nrupatunga Road,
Bangalore 560 001,
India
;
_publ_contact_author_email     girijashivakumar@rediffmail.com
_publ_contact_author_fax     ?
_publ_contact_author_phone     '080-26660708'
_publ_section_title
;
Crystal structure of
(<i>E</i>)-<i>N</i>-[(2-methoxynaphthalen-1-yl)methylidene]-3-nitroaniline
;
loop_
    _publ_author_name
    _publ_author_footnote
    _publ_author_address
    'Bhai R. Devika' .
;
Research & Development Centre
Bharathiyar University,
Coimbatore 641 046,
India
;
    'C. R. Girija' .
;
Govt. Science College,
Nrupathunga Road,
Bangalore 560 001,
India
;
    'Suresh, Shalini' .
;
Chemistry Research Centre (Affiliated to Kuvempu University)
SSMRV College
Jayanagar 4th T block
Bangalore 560 041
India
;
    'Reddy, Ramakrishna' .
;
Govt. Science College,
Nrupathunga Road,
Bangalore 560 001,
India
;
_chemical_name_systematic
;
(<i>E</i>)-<i>N</i>-[(2-Methoxynaphthalen-1-yl)methylidene]-3-nitroaniline
;
_chemical_name_common     ?
_chemical_formula_moiety     'C18 H14 N2 O3'
_chemical_formula_sum     'C18 H14 N2 O3'
_chemical_formula_iupac     'C18 H14 N2 O3'
_chemical_formula_weight     306.31
_chemical_melting_point     407
_shelx_space_group_comment
;
The symmetry employed for this shelxl refinement is uniquely defined
by the following loop, which should always be used as a source of
symmetry information in preference to the above space-group names.
They are only intended as comments.
;
_space_group_crystal_system     monoclinic
_space_group_name_H-M_alt     'P 21/c'
_space_group_name_Hall     '-P 2ybc'
loop_
    _space_group_symop_operation_xyz
    'x, y, z'
    '-x, y+1/2, -z+1/2'
    '-x, -y, -z'
    'x, -y-1/2, z-1/2'
_cell_length_a     12.8481(7)
_cell_length_b     15.4085(6)
_cell_length_c     7.6232(3)
_cell_angle_alpha     90
_cell_angle_beta     98.040(4)
_cell_angle_gamma     90
_cell_volume     1494.33(12)
_cell_formula_units_Z     4
_cell_measurement_reflns_used     5867
_cell_measurement_theta_min     2.64
_cell_measurement_theta_max     29.86
_cell_measurement_temperature     293(2)
_exptl_crystal_description     block
_exptl_crystal_colour     yellow
_exptl_crystal_size_max     0.350
_exptl_crystal_size_mid     0.300
_exptl_crystal_size_min     0.250
_exptl_crystal_density_diffrn     1.362
_exptl_crystal_density_meas     ?
_exptl_crystal_density_method     ?
_exptl_crystal_F_000     640
_exptl_absorpt_coefficient_mu     0.094
_exptl_absorpt_correction_type     multi-scan
_exptl_absorpt_process_details
;
(SADABS; Bruker, 2004)
;
_shelx_estimated_absorpt_T_min     0.968
_shelx_estimated_absorpt_T_max     0.977
_exptl_absorpt_correction_T_min     0.957
_exptl_absorpt_correction_T_max     0.989
_diffrn_ambient_temperature     293(2)
_diffrn_radiation_type     MoK\a
_diffrn_radiation_wavelength     0.71073
_diffrn_radiation_source     'fine-focus sealed tube'
_diffrn_radiation_monochromator     graphite
_diffrn_measurement_device_type     'Bruker Kappa APEXII CCD'
_diffrn_measurement_method     '\w and \f scan'
_diffrn_detector_area_resol_mean     ?
_diffrn_reflns_number     21149
_diffrn_reflns_av_R_equivalents     0.0460
_diffrn_reflns_theta_min     2.076
_diffrn_reflns_theta_max     24.997
_diffrn_reflns_theta_full     24.997
_diffrn_measured_fraction_theta_max     0.996
_diffrn_measured_fraction_theta_full     0.996
_diffrn_reflns_limit_h_min     -15
_diffrn_reflns_limit_h_max     15
_diffrn_reflns_limit_k_min     -18
_diffrn_reflns_limit_k_max     18
_diffrn_reflns_limit_l_min     -9
_diffrn_reflns_limit_l_max     8
_refine_special_details     ?
_reflns_number_total     2622
_reflns_number_gt     1646
_reflns_threshold_expression     'I > 2\s(I)'
_refine_ls_structure_factor_coef     Fsqd
_refine_ls_matrix_type     full
_refine_ls_R_factor_all     0.1019
_refine_ls_R_factor_gt     0.0548
_refine_ls_wR_factor_gt     0.1110
_refine_ls_wR_factor_ref     0.1434
_refine_ls_goodness_of_fit_ref     1.141
_refine_ls_restrained_S_all     1.149
_refine_ls_number_reflns     2622
_refine_ls_number_parameters     227
_refine_ls_number_restraints     42
_refine_ls_hydrogen_treatment     constr
_refine_ls_weighting_scheme     calc
_refine_ls_weighting_details
              'w=1/[\s^2^(Fo^2^)+(0.0403P)^2^+0.9181P] where P=(Fo^2^+2Fc^2^)/3'
_atom_sites_solution_hydrogens     geom
_atom_sites_solution_primary     ?
_atom_sites_solution_secondary     ?
_refine_ls_shift/su_max     0.000
_refine_ls_shift/su_mean     0.000
_refine_diff_density_max     0.158
_refine_diff_density_min     -0.173
_refine_ls_extinction_method     none
_refine_ls_extinction_coef     .
loop_
    _atom_type_symbol
    _atom_type_description
    _atom_type_scat_dispersion_real
    _atom_type_scat_dispersion_imag
    _atom_type_scat_source
    'C' 'C' 0.0033 0.0016
                         'International Tables Vol C Tables 4.2.6.8 and 6.1.1.4'
    'H' 'H' 0.0000 0.0000
                         'International Tables Vol C Tables 4.2.6.8 and 6.1.1.4'
    'N' 'N' 0.0061 0.0033
                         'International Tables Vol C Tables 4.2.6.8 and 6.1.1.4'
    'O' 'O' 0.0106 0.0060
                         'International Tables Vol C Tables 4.2.6.8 and 6.1.1.4'
_computing_data_collection
;
APEX2 (Bruker, 2004)
;
_computing_cell_refinement
;
APEX2 and SAINT (Bruker, 2004)
;
_computing_data_reduction
;
SAINT and XPREP (Bruker, 2004)
;
_computing_structure_solution
;
SIR92 (Altomare et al., 1993)
;
_computing_structure_refinement
;
SHELXL2014 (Sheldrick, 2015)
;
_computing_molecular_graphics
;
OLEX2 (Dolomanov <i>et al.</i>,  2009)
;
_computing_publication_material
;
SHELXL2014 (Sheldrick, 2015)
;
loop_
    _atom_site_type_symbol
    _atom_site_label
    _atom_site_fract_x
    _atom_site_fract_y
    _atom_site_fract_z
    _atom_site_U_iso_or_equiv
    _atom_site_adp_type
    _atom_site_calc_flag
    _atom_site_occupancy
    _atom_site_disorder_assembly
    _atom_site_disorder_group
    C C1 0.0584(2) -0.09762(18) 0.7746(4) 0.0523(7) Uani d 1 . .
    C C2 -0.0226(2) -0.03905(19) 0.7675(4) 0.0523(7) Uani d 1 . .
    H H2 -0.0893 -0.0562 0.7877 0.063 Uiso calc 1 . .
    C C3 -0.0015(2) 0.0457(2) 0.7296(4) 0.0566(8) Uani d 1 . .
    H H3 -0.0545 0.0870 0.7247 0.068 Uiso calc 1 . .
    C C4 0.0976(2) 0.07014(18) 0.6986(4) 0.0517(7) Uani d 1 . .
    H H4 0.1103 0.1276 0.6710 0.062 Uiso calc 1 . .
    C C5 0.17862(19) 0.01015(18) 0.7081(3) 0.0461(7) Uani d 1 . .
    C C6 0.1585(2) -0.07494(18) 0.7487(4) 0.0498(7) Uani d 1 . .
    H H6 0.2118 -0.1162 0.7583 0.060 Uiso calc 1 . .
    C C7 0.2942(2) 0.07229(17) 0.5418(4) 0.0475(7) Uani d 1 . .
    H H7 0.2333 0.0823 0.4630 0.057 Uiso calc 1 . .
    C C8 0.39198(19) 0.10445(16) 0.4875(3) 0.0430(6) Uani d 1 . .
    C C9 0.3839(2) 0.13912(17) 0.3178(4) 0.0485(7) Uani d 1 . .
    C C10 0.4724(2) 0.17407(18) 0.2520(4) 0.0571(8) Uani d 1 . .
    H H10 0.4658 0.1972 0.1383 0.069 Uiso calc 1 . .
    C C11 0.5665(2) 0.17361(19) 0.3552(4) 0.0585(8) Uani d 1 . .
    H H11 0.6242 0.1970 0.3107 0.070 Uiso calc 1 . .
    C C12 0.5808(2) 0.13905(17) 0.5278(4) 0.0480(7) Uani d 1 . .
    C C13 0.6798(2) 0.1397(2) 0.6330(4) 0.0622(8) Uani d 1 . .
    H H13 0.7372 0.1626 0.5870 0.075 Uiso calc 1 . .
    C C14 0.6933(2) 0.1077(2) 0.7988(5) 0.0649(9) Uani d 1 . .
    H H14 0.7595 0.1082 0.8662 0.078 Uiso calc 1 . .
    C C15 0.6069(2) 0.0736(2) 0.8696(4) 0.0622(8) Uani d 1 . .
    H H15 0.6161 0.0521 0.9847 0.075 Uiso calc 1 . .
    C C16 0.5094(2) 0.07154(18) 0.7716(4) 0.0537(7) Uani d 1 . .
    H H16 0.4532 0.0484 0.8211 0.064 Uiso calc 1 . .
    C C17 0.49240(19) 0.10383(16) 0.5969(3) 0.0424(6) Uani d 1 . .
    C C18 0.2726(3) 0.1775(2) 0.0501(4) 0.0753(10) Uani d 1 . .
    H H18A 0.2006 0.1711 -0.0023 0.113 Uiso calc 1 . .
    H H18B 0.2897 0.2381 0.0620 0.113 Uiso calc 1 . .
    H H18C 0.3176 0.1502 -0.0242 0.113 Uiso calc 1 . .
    N N1 0.0376(2) -0.18893(19) 0.8121(5) 0.0849(9) Uani d 1 . .
    N N2 0.28245(17) 0.03270(16) 0.6825(3) 0.0544(6) Uani d 1 . .
    O O3 0.28735(15) 0.13796(14) 0.2188(3) 0.0669(6) Uani d 1 . .
    O O1 0.1053(10) -0.2414(9) 0.778(4) 0.106(5) Uani d 0.50(4) A 1
    O O2 -0.0433(13) -0.2105(10) 0.869(4) 0.108(5) Uani d 0.50(4) A 1
    O O1' 0.1105(8) -0.2356(11) 0.876(4) 0.106(5) Uani d 0.50(4) A 2
    O O2' -0.0556(6) -0.2107(9) 0.772(3) 0.097(4) Uani d 0.50(4) A 2
loop_
    _atom_site_aniso_label
    _atom_site_aniso_U_11
    _atom_site_aniso_U_22
    _atom_site_aniso_U_33
    _atom_site_aniso_U_12
    _atom_site_aniso_U_13
    _atom_site_aniso_U_23
    C1 0.0460(16) 0.0463(17) 0.0646(19) -0.0062(13) 0.0072(14) 0.0025(14)
    C2 0.0372(15) 0.061(2) 0.0598(18) -0.0039(13) 0.0102(13) -0.0005(15)
    C3 0.0424(16) 0.059(2) 0.069(2) 0.0107(14) 0.0099(14) 0.0020(15)
    C4 0.0476(16) 0.0463(16) 0.0620(18) -0.0013(13) 0.0096(13) 0.0044(14)
    C5 0.0354(14) 0.0553(18) 0.0477(16) -0.0035(13) 0.0059(12) -0.0008(13)
    C6 0.0393(15) 0.0476(17) 0.0625(18) 0.0038(12) 0.0077(13) 0.0042(13)
    C7 0.0418(15) 0.0458(16) 0.0548(18) -0.0055(12) 0.0063(13) -0.0008(13)
    C8 0.0444(16) 0.0331(14) 0.0543(17) -0.0011(11) 0.0163(13) -0.0015(12)
    C9 0.0487(17) 0.0414(16) 0.0577(18) -0.0013(12) 0.0149(14) -0.0002(13)
    C10 0.062(2) 0.0522(18) 0.0618(19) -0.0004(14) 0.0238(16) 0.0072(14)
    C11 0.0534(19) 0.0560(19) 0.072(2) -0.0088(14) 0.0310(16) -0.0021(15)
    C12 0.0446(16) 0.0420(16) 0.0609(18) -0.0049(12) 0.0196(14) -0.0074(13)
    C13 0.0451(18) 0.072(2) 0.073(2) -0.0127(15) 0.0206(16) -0.0146(17)
    C14 0.0406(17) 0.081(2) 0.073(2) -0.0059(15) 0.0070(15) -0.0106(18)
    C15 0.0538(19) 0.073(2) 0.0598(19) -0.0040(16) 0.0084(15) 0.0028(16)
    C16 0.0436(16) 0.0553(18) 0.0644(19) -0.0043(13) 0.0146(14) 0.0028(15)
    C17 0.0420(15) 0.0313(14) 0.0567(17) -0.0024(11) 0.0164(13) -0.0051(12)
    C18 0.074(2) 0.091(3) 0.061(2) -0.0056(19) 0.0080(17) 0.0119(18)
    N1 0.062(2) 0.0590(19) 0.136(3) -0.0098(16) 0.021(2) 0.0112(19)
    N2 0.0412(13) 0.0627(16) 0.0610(15) -0.0060(11) 0.0132(11) 0.0063(13)
    O3 0.0566(13) 0.0810(15) 0.0629(13) -0.0057(11) 0.0072(10) 0.0200(11)
    O1 0.086(5) 0.061(4) 0.170(12) 0.014(3) 0.012(6) 0.019(6)
    O2 0.094(6) 0.071(4) 0.172(12) -0.023(4) 0.066(6) 0.021(8)
    O1' 0.083(5) 0.069(5) 0.165(12) 0.003(4) 0.008(6) 0.056(7)
    O2' 0.074(4) 0.067(4) 0.153(11) -0.025(3) 0.029(4) 0.002(7)
_geom_special_details
;
All e.s.d.'s (except the e.s.d. in the dihedral angle between two l.s. planes)
are estimated using the full covariance matrix. The cell e.s.d.'s are taken
into account individually in the estimation of e.s.d.'s in distances, angles
and torsion angles; correlations between e.s.d.'s in cell parameters are only
used when they are defined by crystal symmetry. An approximate (isotropic)
treatment of cell e.s.d.'s is used for estimating e.s.d.'s involving l.s.
planes.
;
loop_
    _geom_bond_atom_site_label_1
    _geom_bond_atom_site_label_2
    _geom_bond_site_symmetry_2
    _geom_bond_distance
    _geom_bond_publ_flag
    C1 C2 . 1.372(4) ?
    C1 C6 . 1.374(4) ?
    C1 N1 . 1.468(4) ?
    C2 H2 . 0.9300 ?
    C2 C3 . 1.372(4) ?
    C3 H3 . 0.9300 ?
    C3 C4 . 1.380(4) ?
    C4 H4 . 0.9300 ?
    C4 C5 . 1.386(4) ?
    C5 C6 . 1.380(4) ?
    C5 N2 . 1.418(3) ?
    C6 H6 . 0.9300 ?
    C7 H7 . 0.9300 ?
    C7 C8 . 1.463(3) ?
    C7 N2 . 1.261(3) ?
    C8 C9 . 1.390(4) ?
    C8 C17 . 1.435(4) ?
    C9 C10 . 1.412(4) ?
    C9 O3 . 1.358(3) ?
    C10 H10 . 0.9300 ?
    C10 C11 . 1.347(4) ?
    C11 H11 . 0.9300 ?
    C11 C12 . 1.407(4) ?
    C12 C13 . 1.406(4) ?
    C12 C17 . 1.425(3) ?
    C13 H13 . 0.9300 ?
    C13 C14 . 1.345(4) ?
    C14 H14 . 0.9300 ?
    C14 C15 . 1.402(4) ?
    C15 H15 . 0.9300 ?
    C15 C16 . 1.366(4) ?
    C16 H16 . 0.9300 ?
    C16 C17 . 1.410(4) ?
    C18 H18A . 0.9600 ?
    C18 H18B . 0.9600 ?
    C18 H18C . 0.9600 ?
    C18 O3 . 1.412(3) ?
    N1 O1 . 1.241(6) ?
    N1 O2 . 1.227(6) ?
    N1 O1' . 1.227(6) ?
    N1 O2' . 1.239(6) ?
loop_
    _geom_angle_atom_site_label_1
    _geom_angle_atom_site_label_2
    _geom_angle_atom_site_label_3
    _geom_angle_site_symmetry_1
    _geom_angle_site_symmetry_3
    _geom_angle
    _geom_angle_publ_flag
    C2 C1 C6 . . 123.1(3) ?
    C2 C1 N1 . . 118.7(3) ?
    C6 C1 N1 . . 118.2(3) ?
    C1 C2 H2 . . 121.2 ?
    C3 C2 C1 . . 117.6(3) ?
    C3 C2 H2 . . 121.2 ?
    C2 C3 H3 . . 119.7 ?
    C2 C3 C4 . . 120.7(3) ?
    C4 C3 H3 . . 119.7 ?
    C3 C4 H4 . . 119.6 ?
    C3 C4 C5 . . 120.9(3) ?
    C5 C4 H4 . . 119.6 ?
    C4 C5 N2 . . 122.9(2) ?
    C6 C5 C4 . . 118.8(2) ?
    C6 C5 N2 . . 118.2(2) ?
    C1 C6 C5 . . 118.9(2) ?
    C1 C6 H6 . . 120.6 ?
    C5 C6 H6 . . 120.6 ?
    C8 C7 H7 . . 116.1 ?
    N2 C7 H7 . . 116.1 ?
    N2 C7 C8 . . 127.9(3) ?
    C9 C8 C7 . . 116.0(2) ?
    C9 C8 C17 . . 119.2(2) ?
    C17 C8 C7 . . 124.8(2) ?
    C8 C9 C10 . . 121.2(3) ?
    O3 C9 C8 . . 117.1(2) ?
    O3 C9 C10 . . 121.7(3) ?
    C9 C10 H10 . . 120.3 ?
    C11 C10 C9 . . 119.5(3) ?
    C11 C10 H10 . . 120.3 ?
    C10 C11 H11 . . 118.7 ?
    C10 C11 C12 . . 122.5(3) ?
    C12 C11 H11 . . 118.7 ?
    C11 C12 C17 . . 118.9(3) ?
    C13 C12 C11 . . 121.4(3) ?
    C13 C12 C17 . . 119.7(3) ?
    C12 C13 H13 . . 119.3 ?
    C14 C13 C12 . . 121.4(3) ?
    C14 C13 H13 . . 119.3 ?
    C13 C14 H14 . . 120.2 ?
    C13 C14 C15 . . 119.6(3) ?
    C15 C14 H14 . . 120.2 ?
    C14 C15 H15 . . 119.6 ?
    C16 C15 C14 . . 120.9(3) ?
    C16 C15 H15 . . 119.6 ?
    C15 C16 H16 . . 119.4 ?
    C15 C16 C17 . . 121.1(3) ?
    C17 C16 H16 . . 119.4 ?
    C12 C17 C8 . . 118.8(2) ?
    C16 C17 C8 . . 124.0(2) ?
    C16 C17 C12 . . 117.2(2) ?
    H18A C18 H18B . . 109.5 ?
    H18A C18 H18C . . 109.5 ?
    H18B C18 H18C . . 109.5 ?
    O3 C18 H18A . . 109.5 ?
    O3 C18 H18B . . 109.5 ?
    O3 C18 H18C . . 109.5 ?
    O1 N1 C1 . . 115.6(9) ?
    O2 N1 C1 . . 121.0(8) ?
    O2 N1 O1 . . 123.4(12) ?
    O1' N1 C1 . . 119.3(8) ?
    O1' N1 O2' . . 126.6(12) ?
    O2' N1 C1 . . 114.1(8) ?
    C7 N2 C5 . . 117.5(2) ?
    C9 O3 C18 . . 119.7(2) ?
loop_
    _geom_torsion_atom_site_label_1
    _geom_torsion_atom_site_label_2
    _geom_torsion_atom_site_label_3
    _geom_torsion_atom_site_label_4
    _geom_torsion_site_symmetry_1
    _geom_torsion_site_symmetry_2
    _geom_torsion_site_symmetry_3
    _geom_torsion_site_symmetry_4
    _geom_torsion
    _geom_torsion_publ_flag
    C1 C2 C3 C4 . . . . 0.5(4) ?
    C2 C1 C6 C5 . . . . -2.1(4) ?
    C2 C1 N1 O1 . . . . 164.6(15) ?
    C2 C1 N1 O2 . . . . -13.9(19) ?
    C2 C1 N1 O1' . . . . -156.0(17) ?
    C2 C1 N1 O2' . . . . 24.5(14) ?
    C2 C3 C4 C5 . . . . -1.1(4) ?
    C3 C4 C5 C6 . . . . 0.2(4) ?
    C3 C4 C5 N2 . . . . -178.1(2) ?
    C4 C5 C6 C1 . . . . 1.3(4) ?
    C4 C5 N2 C7 . . . . -53.8(4) ?
    C6 C1 C2 C3 . . . . 1.1(4) ?
    C6 C1 N1 O1 . . . . -15.6(15) ?
    C6 C1 N1 O2 . . . . 165.9(18) ?
    C6 C1 N1 O1' . . . . 23.9(17) ?
    C6 C1 N1 O2' . . . . -155.6(13) ?
    C6 C5 N2 C7 . . . . 127.9(3) ?
    C7 C8 C9 C10 . . . . 178.5(2) ?
    C7 C8 C9 O3 . . . . -1.4(3) ?
    C7 C8 C17 C12 . . . . -178.7(2) ?
    C7 C8 C17 C16 . . . . 0.2(4) ?
    C8 C7 N2 C5 . . . . 178.1(2) ?
    C8 C9 C10 C11 . . . . 0.2(4) ?
    C8 C9 O3 C18 . . . . 175.7(3) ?
    C9 C8 C17 C12 . . . . 0.1(4) ?
    C9 C8 C17 C16 . . . . 179.0(2) ?
    C9 C10 C11 C12 . . . . 0.3(4) ?
    C10 C9 O3 C18 . . . . -4.2(4) ?
    C10 C11 C12 C13 . . . . -179.8(3) ?
    C10 C11 C12 C17 . . . . -0.6(4) ?
    C11 C12 C13 C14 . . . . 179.1(3) ?
    C11 C12 C17 C8 . . . . 0.3(4) ?
    C11 C12 C17 C16 . . . . -178.6(2) ?
    C12 C13 C14 C15 . . . . -0.5(5) ?
    C13 C12 C17 C8 . . . . 179.6(2) ?
    C13 C12 C17 C16 . . . . 0.6(4) ?
    C13 C14 C15 C16 . . . . 0.7(5) ?
    C14 C15 C16 C17 . . . . -0.2(5) ?
    C15 C16 C17 C8 . . . . -179.3(3) ?
    C15 C16 C17 C12 . . . . -0.4(4) ?
    C17 C8 C9 C10 . . . . -0.4(4) ?
    C17 C8 C9 O3 . . . . 179.7(2) ?
    C17 C12 C13 C14 . . . . -0.1(4) ?
    N1 C1 C2 C3 . . . . -179.0(3) ?
    N1 C1 C6 C5 . . . . 178.1(3) ?
    N2 C5 C6 C1 . . . . 179.7(2) ?
    N2 C7 C8 C9 . . . . 174.4(3) ?
    N2 C7 C8 C17 . . . . -6.8(4) ?
    O3 C9 C10 C11 . . . . -179.9(3) ?
loop_
    _geom_hbond_atom_site_label_D
    _geom_hbond_atom_site_label_H
    _geom_hbond_atom_site_label_A
    _geom_hbond_site_symmetry_A
    _geom_hbond_distance_DH
    _geom_hbond_distance_HA
    _geom_hbond_distance_DA
    _geom_hbond_angle_DHA
    C16 H16 N2 . 0.93 2.31 2.961(3) 127
    C13 H13 O1' 2_656 0.93 2.49 3.318(14) 148
    C18 H18A O2 3_556 0.96 2.46 3.135(18) 127
_shelx_hkl_file
;
   0   0  -1   -0.62    0.11
   0   0   2  997.60   19.89
   0   0  -2 1000.00   19.82
   0   0   3    0.06    0.16
   0   0  -3   -0.03    0.18
   0   0   4  108.55    2.58
   0   0   5   -0.19    0.34
   0   0   6    0.69    0.36
   0   0  -7    0.03    0.15
   0   0  -7    0.28    0.31
   0   0  -8   -0.11    0.21
   0   0  -8   -0.05    0.23
   0   0  -9    0.21    0.27
   0   0  -9    0.35    0.38
   0   0  -9    1.55    0.90
   0   0 -10    7.56    1.28
   0   1   0   -0.10    0.02
   0   1   0   -0.10    0.01
   0   1   0   -0.10    0.02
   0  -1   0   -0.09    0.01
   0  -1   0   -0.09    0.01
   0  -1   0   -0.09    0.02
   0   1  -1  123.71    2.15
   0   1   1  107.47    2.08
   0   1  -1  121.96    2.10
   0   1   1  125.72    2.71
   0   1  -1  116.56    3.70
   0  -1  -1  123.09    2.12
   0  -1  -1  126.25    2.71
   0  -1  -1  123.06    2.20
   0  -1   1  119.55    2.18
   0   1   2  136.94    2.82
   0   1   2  136.27    2.39
   0   1  -2  138.38    2.39
   0   1  -2  136.86    2.38
   0   1  -2  140.54    2.82
   0  -1   2  141.86    2.42
   0  -1  -2  134.62    2.35
   0  -1  -2  140.30    2.44
   0  -1   2  131.69    2.35
   0   1   3    0.75    0.08
   0   1  -3    0.87    0.21
   0   1   3    0.90    0.10
   0  -1  -3    0.76    0.07
   0  -1  -3    0.76    0.06
   0   1   4    1.54    0.34
   0   1   4    1.13    0.08
   0   1   5    1.78    0.39
   0  -1  -5    1.88    0.37
   0   1   6    4.92    0.58
   0  -1  -6    5.31    0.68
   0  -1  -6    4.40    0.59
   0   1  -7    0.03    0.24
   0   1   7    0.43    0.51
   0  -1  -7    0.16    0.30
   0  -1  -7    0.15    0.20
   0   1  -8   -0.06    0.23
   0   1  -8    0.11    0.25
   0  -1  -8    0.36    0.35
   0  -1  -8    0.84    0.86
   0  -1  -8    0.18    0.23
   0  -1  -9    1.32    0.98
   0  -1 -10    8.90    1.36
   0   2   0   65.38    1.59
   0   2   0   63.93    2.13
   0   2   0   67.18    2.00
   0   2   0   58.90    1.18
   0   2   0   66.47    1.24
   0  -2   0   70.97    2.15
   0  -2   0   69.55    1.24
   0  -2   0   68.89    1.60
   0  -2   0   69.66    1.20
   0  -2   0   69.68    2.02
   0   2  -1   50.57    0.94
   0   2   1   49.03    0.91
   0   2   1   49.54    1.27
   0   2  -1   49.95    0.90
   0   2  -1   50.73    1.67
   0   2   1   48.52    0.96
   0   2   1   50.16    1.73
   0  -2   1   49.51    0.94
   0  -2  -1   50.54    1.74
   0  -2  -1   50.12    0.91
   0  -2  -1   49.77    1.21
   0  -2   1   49.99    0.90
   0  -2  -1   48.78    0.95
   0  -2   1   48.29    1.66
   0  -2  -1   50.81    1.28
   0   2   2   69.55    1.24
   0   2  -2   69.68    1.25
   0   2  -2   70.09    1.21
   0   2   2   70.42    1.81
   0   2  -2   63.59    2.40
   0  -2  -2   70.39    1.83
   0  -2  -2   68.49    1.28
   0  -2   2   70.21    1.25
   0  -2  -2   70.93    1.24
   0   2   3   97.69    1.72
   0   2  -3   97.08    2.23
   0   2  -3   97.94    1.69
   0   2   3   99.78    2.27
   0   2  -3   98.52    1.67
   0  -2   3   97.12    1.67
   0  -2  -3   97.37    1.74
   0  -2  -3  101.83    2.61
   0  -2  -3  100.26    1.71
   0  -2   3   99.56    1.70
   0   2  -4   21.69    0.86
   0   2   4   21.39    0.47
   0   2   4   20.41    0.85
   0   2   4   21.44    0.51
   0  -2  -4   20.58    0.45
   0  -2   4   20.69    0.40
   0  -2  -4   21.32    0.43
   0  -2   4   20.21    0.39
   0  -2  -4   21.89    1.02
   0   2   5    5.50    0.20
   0   2   5    6.89    0.63
   0   2   5    5.95    0.19
   0  -2  -5    6.04    0.63
   0   2   6    0.29    0.34
   0  -2  -6    0.12    0.17
   0  -2  -6    0.33    0.28
   0   2  -7    1.29    0.50
   0   2   7    0.28    0.38
   0  -2  -7    0.27    0.19
   0  -2  -7    0.34    0.33
   0  -2  -7    0.30    0.56
   0   2   8    0.19    0.57
   0   2  -8   -0.14    0.23
   0   2  -8    1.35    0.47
   0  -2  -8    0.33    0.35
   0  -2  -8    0.03    0.20
   0  -2  -8    0.11    0.71
   0  -2  -9    1.10    0.95
   0   3   0    0.05    0.10
   0   3   0    0.07    0.13
   0   3   0   -0.06    0.15
   0   3   0    0.02    0.09
   0   3   0   -0.03    0.07
   0  -3   0    0.11    0.17
   0  -3   0   -0.05    0.09
   0  -3   0    0.05    0.10
   0  -3   0    0.22    0.12
   0  -3   0    0.01    0.07
   0   3   1    0.07    0.08
   0   3  -1   -0.03    0.06
   0   3   1    0.04    0.11
   0   3  -1    0.01    0.07
   0   3   1    0.07    0.08
   0   3   1   -0.08    0.21
   0   3  -1    0.38    0.15
   0  -3   1   -0.02    0.11
   0  -3  -1    0.04    0.07
   0  -3  -1    0.03    0.09
   0  -3  -1   -0.15    0.15
   0  -3   1    0.01    0.07
   0  -3  -1    0.04    0.10
   0   3   2   -0.16    0.10
   0   3  -2   -0.20    0.12
   0   3  -2    0.00    0.08
   0   3   2   -0.08    0.10
   0   3   2    0.02    0.09
   0   3  -2    0.14    0.08
   0  -3   2   -0.02    0.09
   0  -3  -2    0.01    0.14
   0  -3  -2   -0.01    0.04
   0  -3  -2   -0.22    0.18
   0  -3   2    0.32    0.08
   0  -3  -2   -0.05    0.09
   0  -3  -2    0.17    0.08
   0   3  -3   15.02    0.64
   0   3   3   14.42    0.40
   0   3  -3   14.58    0.93
   0   3   3   14.24    0.45
   0   3  -3   16.53    0.38
   0   3  -3   15.68    0.41
   0  -3  -3   15.00    0.39
   0  -3  -3   13.58    1.09
   0  -3   3   13.73    0.40
   0  -3  -3   13.72    0.71
   0  -3  -3   14.12    0.43
   0  -3  -3   13.62    0.57
   0   3  -4   -0.04    0.08
   0   3  -4    0.37    0.25
   0   3  -4    0.30    0.26
   0   3   4    0.05    0.03
   0   3   4    0.14    0.11
   0   3  -4    0.10    0.06
   0   3   4   -0.22    0.29
   0  -3  -4   -0.03    0.14
   0  -3   4   -0.07    0.07
   0  -3   4   -0.04    0.09
   0  -3  -4    0.03    0.10
   0  -3  -4    0.06    0.08
   0  -3  -4    0.09    0.10
   0  -3  -4    0.07    0.29
   0   3   5   11.86    0.77
   0   3   5   10.74    0.37
   0   3   5   11.28    0.35
   0   3  -5   11.02    1.05
   0  -3   5   11.10    0.26
   0  -3  -5   11.67    0.83
   0  -3  -5   11.12    0.29
   0  -3   5   10.29    0.24
   0  -3  -5   11.57    1.21
   0  -3  -5   11.32    0.69
   0  -3  -5   10.60    0.30
   0   3   6    4.03    0.19
   0   3   6    4.57    0.65
   0   3   6    3.82    0.19
   0   3  -6    5.45    0.93
   0  -3  -6    3.44    1.02
   0  -3  -6    4.94    0.68
   0  -3  -6    4.50    0.52
   0   3   7    6.43    0.72
   0  -3  -7    5.76    0.68
   0  -3  -7    6.73    0.84
   0  -3  -7    6.12    1.47
   0   3   8    0.25    0.45
   0   3  -8    0.20    0.23
   0  -3  -8    0.75    0.39
   0  -3  -8    0.22    0.20
   0  -3  -8    0.91    1.11
   0  -3  -9    2.25    1.12
   0   4   0  331.94    5.69
   0   4   0  334.09    5.64
   0   4   0  356.94    9.95
   0   4   0  323.92    9.12
   0   4   0  327.17    7.25
   0  -4   0  310.89    9.55
   0  -4   0  320.87    7.94
   0  -4   0  333.70    5.63
   0  -4   0  339.39   10.15
   0  -4   0  326.01    5.53
   0   4  -1  645.88   11.40
   0   4   1  649.41   11.33
   0   4  -1  628.31   18.63
   0   4   1  634.21   14.83
   0   4  -1  675.77   20.31
   0   4   1  602.16   17.37
   0   4  -1  666.65   11.43
   0   4   1  640.99   11.17
   0  -4  -1  616.09   17.91
   0  -4  -1  658.12   11.57
   0  -4   1  652.90   18.90
   0  -4  -1  642.55   11.24
   0  -4   1  630.86   11.45
   0  -4   1  667.43   20.38
   0  -4  -1  589.75   14.22
   0  -4   1  649.58   10.85
   0   4   2   10.51    0.36
   0   4  -2   12.66    0.80
   0   4  -2   10.48    0.39
   0   4   2   10.59    0.41
   0   4   2   10.77    0.56
   0   4  -2   10.66    0.34
   0   4  -2   10.46    0.68
   0  -4  -2    9.77    0.82
   0  -4  -2   11.07    0.41
   0  -4   2   12.68    0.36
   0  -4   2   10.07    0.66
   0  -4  -2   11.47    0.59
   0  -4   2   10.29    0.40
   0  -4  -2   10.92    0.35
   0  -4  -2   10.87    0.32
   0   4  -3    0.32    0.21
   0   4  -3    0.72    0.12
   0   4   3    0.52    0.12
   0   4   3    0.50    0.19
   0   4   3    0.62    0.16
   0   4  -3    0.80    0.15
   0  -4   3    0.64    0.11
   0  -4  -3    0.67    0.13
   0  -4  -3    0.49    0.36
   0  -4  -3    0.29    0.08
   0  -4   3    0.39    0.12
   0  -4  -3    0.32    0.20
   0  -4  -3    0.51    0.14
   0   4   4    4.80    0.30
   0   4  -4    4.10    0.24
   0   4  -4    4.01    0.20
   0   4  -4    4.09    0.66
   0   4   4    4.77    0.28
   0  -4   4    4.18    0.24
   0  -4  -4    4.39    0.23
   0  -4  -4    4.37    0.27
   0  -4  -4    4.50    0.75
   0  -4  -4    4.59    0.49
   0  -4  -4    4.84    0.37
   0   4  -5    0.12    0.06
   0   4  -5    0.19    0.07
   0   4  -5    0.48    0.34
   0   4   5    0.15    0.06
   0   4   5    0.18    0.13
   0   4   5    0.15    0.26
   0  -4  -5    0.24    0.42
   0  -4  -5    0.35    0.26
   0  -4  -5    0.15    0.12
   0  -4  -5    0.28    0.11
   0  -4   5    0.08    0.10
   0  -4   5    0.17    0.09
   0   4  -6    0.18    0.36
   0   4   6   -0.07    0.12
   0   4   6   -0.21    0.12
   0   4   6    0.05    0.31
   0  -4  -6   -0.07    0.23
   0  -4  -6    0.09    0.45
   0  -4  -6   -0.15    0.07
   0  -4   6    0.13    0.03
   0  -4  -6    0.03    0.12
   0   4   7    1.48    0.16
   0   4   7    2.95    0.68
   0   4  -7    2.53    0.67
   0  -4  -7    1.39    0.45
   0  -4  -7    1.31    0.29
   0  -4  -7    3.32    1.12
   0   4   8    0.23    0.43
   0  -4  -8    0.63    0.37
   0  -4  -8    1.48    1.15
   0   4   9   -0.04    0.46
   0  -4  -9    0.31    0.39
   0  -4  -9    1.36    0.84
   0   4 -10    0.52    0.40
   0  -4 -10    0.42    0.39
   0  -4 -10    2.93    1.04
   0   5   0   -0.07    0.24
   0   5   0    0.10    0.13
   0   5   0   -0.03    0.20
   0   5   0    0.16    0.21
   0   5   0   -0.04    0.10
   0  -5   0    0.15    0.21
   0  -5   0    0.04    0.15
   0  -5   0    0.04    0.22
   0  -5   0    0.58    0.25
   0  -5   0    0.17    0.10
   0   5  -1   90.14    2.90
   0   5  -1   90.47    2.39
   0   5   1   90.93    1.74
   0   5  -1   90.67    1.73
   0   5  -1   91.53    1.83
   0   5   1   91.19    3.12
   0   5   1   91.53    2.40
   0   5   1   90.42    1.84
   0   5  -1   88.02    3.04
   0  -5  -1   91.98    1.74
   0  -5   1   90.65    1.83
   0  -5  -1   90.64    1.83
   0  -5   1   91.96    2.90
   0  -5   1   93.30    3.08
   0  -5   1   93.41    1.73
   0  -5  -1   89.88    2.40
   0  -5  -1   90.06    3.13
   0   5  -2   10.56    0.43
   0   5   2   10.74    0.40
   0   5   2   10.16    0.85
   0   5  -2   10.28    0.74
   0   5   2    9.98    0.45
   0   5  -2   10.24    0.37
   0   5  -2   11.55    0.80
   0   5   2   10.26    0.60
   0  -5  -2   10.55    0.65
   0  -5   2   10.24    0.70
   0  -5   2   10.35    0.37
   0  -5  -2   10.93    0.44
   0  -5  -2   10.60    0.94
   0  -5   2    9.99    0.42
   0  -5  -2   10.75    0.38
   0   5   3   38.28    1.35
   0   5  -3   38.70    0.94
   0   5  -3   38.61    0.86
   0   5  -3   39.15    1.73
   0   5   3   39.64    1.00
   0   5   3   39.36    0.91
   0  -5  -3   38.98    2.07
   0  -5   3   38.55    0.86
   0  -5  -3   39.52    0.89
   0  -5  -3   39.70    1.42
   0  -5  -3   38.50    1.04
   0  -5   3   38.38    0.94
   0  -5  -3   38.45    0.97
   0   5   4   21.28    0.61
   0   5  -4   21.00    0.61
   0   5  -4   21.45    1.30
   0   5  -4   20.49    0.54
   0   5   4   20.99    0.67
   0  -5  -4   20.61    1.08
   0  -5  -4   20.44    0.63
   0  -5  -4   20.94    0.76
   0  -5   4   20.62    0.55
   0  -5   4   20.93    0.62
   0  -5  -4   20.25    1.54
   0   5   5    2.25    0.27
   0   5  -5    2.18    0.18
   0   5  -5    2.03    0.52
   0   5   5    2.63    0.27
   0   5  -5    2.62    0.22
   0   5   5    2.78    0.52
   0  -5  -5    2.47    0.24
   0  -5   5    1.71    0.17
   0  -5   5    2.14    0.23
   0  -5  -5    2.45    0.88
   0  -5  -5    2.50    0.34
   0  -5  -5    1.96    0.42
   0   5   6    2.34    0.59
   0   5   6    1.97    0.25
   0   5   6    2.36    0.25
   0   5  -6    2.50    0.62
   0  -5  -6    1.75    0.20
   0  -5   6    2.52    0.19
   0  -5  -6    2.51    0.88
   0  -5  -6    1.44    0.24
   0  -5   6    2.33    0.16
   0  -5  -6    1.74    0.41
   0   5   7    0.59    0.41
   0   5   7    0.57    0.17
   0  -5  -7    0.50    0.35
   0  -5  -7    0.30    0.86
   0  -5  -7    0.28    0.17
   0   5   8    0.04    0.52
   0  -5  -8    0.56    0.90
   0   5  -9    0.12    0.35
   0   5   9    0.56    0.55
   0  -5  -9    1.23    1.00
   0  -5  -9    0.39    0.42
   0  -5 -10    0.43    0.42
   0  -5 -10    3.90    1.26
   0   6   0   28.23    1.10
   0   6   0   30.39    1.40
   0   6   0   29.36    0.86
   0   6   0   30.98    0.78
   0  -6   0   31.49    1.17
   0  -6   0   29.20    1.40
   0  -6   0   30.87    0.88
   0  -6   0   30.11    1.40
   0  -6   0   30.14    0.77
   0   6   1    0.63    0.23
   0   6  -1    0.78    0.15
   0   6   1    0.90    0.21
   0   6  -1    0.84    0.18
   0   6  -1    0.70    0.24
   0   6   1    0.82    0.15
   0   6   1    0.62    0.30
   0   6  -1    0.72    0.25
   0   6  -1    1.04    0.36
   0  -6   1    0.62    0.14
   0  -6   1    1.09    0.42
   0  -6   1    0.75    0.18
   0  -6  -1    0.83    0.36
   0  -6  -1    0.80    0.24
   0  -6   1    0.55    0.23
   0  -6  -1    0.70    0.29
   0  -6  -1    1.00    0.22
   0  -6  -1    0.91    0.15
   0   6   2    0.70    0.15
   0   6  -2    0.97    0.18
   0   6   2    0.67    0.22
   0   6  -2    0.92    0.20
   0   6  -2    0.64    0.26
   0   6  -2    0.73    0.44
   0   6   2    0.89    0.37
   0   6   2    0.75    0.18
   0  -6  -2    1.00    0.42
   0  -6  -2    0.49    0.25
   0  -6   2    0.82    0.18
   0  -6  -2    0.96    0.16
   0  -6  -2    0.69    0.22
   0  -6   2    1.03    0.18
   0  -6   2    0.58    0.23
   0   6  -3   25.59    1.34
   0   6  -3   26.78    1.42
   0   6   3   26.06    0.82
   0   6  -3   25.74    0.69
   0   6   3   26.58    0.74
   0   6   3   27.20    1.13
   0  -6  -3   27.25    0.81
   0  -6   3   23.80    1.30
   0  -6   3   26.26    0.79
   0  -6  -3   25.41    1.65
   0  -6  -3   26.78    1.19
   0  -6   3   25.85    0.69
   0   6   4    2.00    0.24
   0   6  -4    1.25    0.39
   0   6   4    2.13    0.28
   0   6  -4    2.03    0.20
   0  -6  -4    1.34    0.33
   0  -6  -4    1.59    0.62
   0  -6  -4    2.20    0.21
   0  -6   4    1.99    0.26
   0  -6   4    1.91    0.22
   0  -6  -4    2.15    0.28
   0   6   5   -0.01    0.15
   0   6  -5   -0.08    0.10
   0   6   5    0.14    0.18
   0   6  -5   -0.02    0.35
   0  -6  -5    0.13    0.16
   0  -6  -5   -0.37    0.56
   0  -6   5    0.06    0.11
   0  -6   5   -0.04    0.15
   0  -6  -5   -0.08    0.17
   0  -6  -5    0.00    0.08
   0   6   6    0.32    0.35
   0   6   6    0.82    0.22
   0   6  -6    0.75    0.43
   0   6   6    0.60    0.19
   0  -6  -6    1.41    0.88
   0  -6   6    0.77    0.13
   0  -6  -6    0.95    0.40
   0  -6  -6    0.54    0.15
   0  -6   6    0.76    0.16
   0   6   7    1.21    0.50
   0   6  -7    1.75    0.66
   0   6   7    1.03    0.22
   0  -6  -7    0.76    0.21
   0  -6  -7    1.70    1.14
   0  -6   7    1.20    0.13
   0  -6  -7    1.61    0.50
   0   6   8   -0.04    0.54
   0  -6  -8    1.04    0.96
   0  -6  -8    0.34    0.40
   0   6   9    0.19    0.67
   0   6  -9    0.18    0.28
   0  -6  -9    1.07    1.09
   0  -6  -9    0.23    0.40
   0  -6 -10    4.12    1.37
   0  -6 -10    0.50    0.48
   0   7   0   -0.16    0.10
   0   7   0   -0.16    0.17
   0   7   0   -0.18    0.18
   0   7   0   -0.21    0.24
   0  -7   0    0.24    0.21
   0  -7   0   -0.09    0.24
   0  -7   0    0.10    0.11
   0  -7   0   -0.18    0.12
   0  -7   0   -0.11    0.35
   0   7  -1   27.73    0.88
   0   7  -1   26.90    1.15
   0   7   1   29.51    1.19
   0   7   1   28.66    1.51
   0   7   1   28.12    0.88
   0   7  -1   28.41    1.38
   0   7   1   28.02    0.80
   0   7  -1   29.24    1.40
   0   7  -1   29.79    0.80
   0  -7  -1   29.54    1.19
   0  -7  -1   28.30    1.53
   0  -7   1   28.17    0.77
   0  -7  -1   28.98    0.89
   0  -7   1   28.44    1.40
   0  -7  -1   29.42    0.79
   0  -7   1   29.31    1.42
   0  -7  -1   28.58    1.50
   0  -7   1   28.75    0.89
   0   7  -2    0.58    0.28
   0   7  -2    0.63    0.18
   0   7  -2    0.50    0.43
   0   7   2    0.48    0.19
   0   7   2    0.46    0.21
   0   7   2    0.51    0.19
   0  -7   2    0.47    0.17
   0  -7   2    0.54    0.22
   0  -7  -2    0.59    0.41
   0  -7  -2    0.49    0.19
   0  -7   2    0.41    0.25
   0  -7  -2    0.36    0.29
   0   7  -3   24.64    1.42
   0   7   3   24.75    0.85
   0   7  -3   26.85    1.43
   0   7   3   26.88    0.78
   0   7  -3   26.02    0.73
   0  -7   3   26.84    0.83
   0  -7  -3   26.21    1.78
   0  -7   3   26.59    0.73
   0  -7   3   25.24    1.37
   0  -7  -3   25.93    1.24
   0  -7  -3   27.12    0.86
   0   7  -4    3.53    0.29
   0   7  -4    4.09    0.86
   0   7   4    3.99    0.34
   0   7  -4    3.05    0.55
   0   7   4    4.08    0.37
   0  -7   4    3.65    0.29
   0  -7  -4    2.82    0.45
   0  -7  -4    3.64    0.88
   0  -7  -4    3.81    0.38
   0  -7   4    3.82    0.34
   0   7   5   -0.16    0.19
   0   7  -5   -0.36    0.34
   0   7   5   -0.01    0.17
   0   7  -5   -0.07    0.11
   0  -7  -5   -0.40    0.42
   0  -7   5   -0.04    0.18
   0  -7   5   -0.13    0.12
   0  -7  -5   -0.09    0.18
   0  -7  -5   -0.16    0.27
   0  -7  -5   -0.07    0.07
   0   7   6    5.56    0.79
   0   7  -6    6.11    1.16
   0   7   6    6.33    0.43
   0  -7  -6    5.32    0.42
   0  -7  -6    5.18    1.29
   0  -7   6    5.56    0.36
   0  -7  -6    4.21    0.69
   0   7   7    0.00    0.21
   0   7  -7    0.50    0.55
   0   7   7    0.17    0.53
   0  -7  -7    0.52    0.80
   0  -7   7    0.32    0.14
   0  -7  -7    0.49    0.40
   0   7   8    0.67    0.62
   0   7   8   -0.23    0.17
   0   7  -8   -0.10    0.32
   0   7  -8    1.29    0.59
   0  -7  -8    0.11    0.40
   0  -7  -8    0.13    1.13
   0   7  -9   -0.06    0.26
   0   7   9    0.76    0.69
   0  -7  -9    0.73    1.04
   0  -7  -9    0.09    0.42
   0   8   0   18.10    1.15
   0   8   0   19.55    0.67
   0  -8   0   21.01    1.08
   0  -8   0   18.89    1.25
   0  -8   0   18.89    1.20
   0  -8   0   18.41    0.75
   0  -8   0   18.51    0.62
   0   8  -1    0.77    0.31
   0   8   1    0.68    0.26
   0   8  -1    1.07    0.20
   0   8   1    0.70    0.18
   0   8  -1    0.82    0.40
   0   8   1    0.56    0.34
   0  -8  -1    0.75    0.27
   0  -8   1    1.40    0.58
   0  -8  -1    0.95    0.53
   0  -8   1    0.60    0.30
   0  -8   1    0.71    0.26
   0  -8  -1    1.21    0.40
   0  -8   1    0.97    0.22
   0   8   2    7.60    0.51
   0   8  -2    8.18    0.87
   0   8   2    7.00    0.44
   0   8  -2    7.79    0.40
   0   8  -2    7.51    0.81
   0  -8   2   10.05    0.89
   0  -8   2    7.74    0.39
   0  -8  -2    7.56    0.98
   0  -8  -2    7.27    0.51
   0  -8   2    7.66    0.51
   0  -8  -2    7.50    0.68
   0  -8   2    7.78    0.75
   0   8  -3   -0.50    0.60
   0   8  -3    0.23    0.32
   0   8  -3    0.37    0.18
   0   8   3    0.23    0.19
   0   8   3    0.33    0.22
   0  -8  -3    0.39    0.22
   0  -8  -3    0.35    0.57
   0  -8  -3    0.18    0.31
   0  -8   3    0.33    0.21
   0  -8   3    0.39    0.21
   0  -8   3    0.33    0.16
   0   8   4    1.43    0.27
   0   8  -4    1.70    0.24
   0   8  -4    0.92    0.43
   0   8   4    1.69    0.31
   0  -8  -4    1.12    0.73
   0  -8  -4    1.53    0.29
   0  -8   4    1.52    0.23
   0  -8   4    1.67    0.31
   0  -8  -4    1.14    0.39
   0   8  -5   -0.08    0.14
   0   8  -5   -0.10    0.35
   0   8   5   -0.13    0.19
   0   8   5   -0.08    0.21
   0  -8   5   -0.50    0.18
   0  -8   5   -0.12    0.14
   0  -8  -5   -0.29    0.20
   0  -8  -5    0.10    0.33
   0  -8  -5   -0.46    0.61
   0   8   6    1.68    0.31
   0   8  -6    1.60    0.58
   0  -8   6    1.73    0.27
   0  -8  -6    1.19    0.41
   0  -8  -6    2.59    1.04
   0   8   7   -0.33    0.48
   0   8   7   -0.65    0.21
   0   8  -7    0.48    0.55
   0  -8   7    0.15    0.16
   0  -8  -7   -0.25    0.67
   0  -8  -7   -0.02    0.37
   0   8  -8   -0.10    0.36
   0   8   8   -0.15    0.53
   0   8   8   -0.15    0.23
   0  -8  -8    0.51    0.46
   0  -8  -8    0.80    1.38
   0   8   9    0.83    0.71
   0  -8  -9    0.98    1.06
   0  -8  -9   -0.31    0.42
   0   9   0   -0.06    0.18
   0   9   0   -0.24    0.28
   0  -9   0   -0.12    0.21
   0  -9   0   -0.07    0.34
   0  -9   0   -0.08    0.45
   0   9  -1    0.22    0.35
   0   9  -1    0.54    0.23
   0   9   1    0.19    0.16
   0   9  -1    0.15    0.29
   0  -9   1    0.36    0.20
   0  -9   1    0.44    0.54
   0  -9  -1    0.47    0.40
   0  -9   1   -0.11    0.31
   0  -9  -1    0.30    0.28
   0  -9   1    0.14    0.19
   0  -9  -1    0.31    0.25
   0   9   2    3.75    0.34
   0   9  -2    4.26    0.69
   0   9  -2    4.95    0.78
   0   9   2    3.25    0.37
   0   9  -2    4.03    0.33
   0  -9   2    5.24    0.83
   0  -9  -2    4.44    0.61
   0  -9   2    3.55    0.35
   0  -9  -2    4.20    0.40
   0  -9  -2    4.70    0.98
   0  -9   2    3.69    0.64
   0  -9   2    3.52    0.38
   0   9   3    8.24    0.47
   0   9  -3   10.15    1.02
   0   9  -3    7.22    1.00
   0   9  -3    8.83    0.47
   0   9   3    8.88    0.57
   0  -9   3    8.73    0.46
   0  -9  -3    8.52    1.09
   0  -9   3   10.44    0.87
   0  -9  -3    9.71    0.59
   0  -9  -3    9.11    0.90
   0  -9   3    8.73    0.56
   0   9  -4    3.00    0.34
   0   9  -4    2.45    0.57
   0   9   4    2.77    0.37
   0   9   4    3.22    0.38
   0  -9   4    2.88    0.39
   0  -9  -4    2.90    0.39
   0  -9   4    2.45    0.31
   0  -9  -4    2.52    0.55
   0  -9  -4    3.09    1.02
   0   9  -5    0.05    0.16
   0   9   5    0.52    0.26
   0   9  -5   -0.02    0.45
   0   9   5    0.08    0.24
   0  -9   5    0.19    0.23
   0  -9  -5    0.18    0.23
   0  -9  -5   -0.05    0.54
   0  -9  -5    0.49    0.33
   0  -9   5    0.27    0.21
   0   9   6   -0.29    0.24
   0   9  -6   -0.41    0.45
   0  -9  -6    0.24    0.89
   0  -9  -6   -0.34    0.35
   0  -9   6   -0.16    0.19
   0   9   7   -0.41    0.53
   0   9  -7   -0.46    0.48
   0   9   7   -0.38    0.24
   0  -9  -7    0.03    0.41
   0  -9   7   -0.07    0.18
   0  -9  -7    0.08    1.08
   0   9   8   -0.03    0.26
   0   9   8    0.36    0.61
   0   9  -8    0.13    0.41
   0  -9  -8    0.16    0.44
   0  -9  -8   -0.23    1.21
   0  -9  -9    4.31    1.81
   0  10   0    0.39    0.19
   0 -10   0    0.68    0.57
   0 -10   0    0.44    0.32
   0 -10   0    0.60    0.23
   0  10  -1    0.24    0.17
   0  10   1    0.03    0.21
   0  10  -1    0.20    0.37
   0  10  -1   -0.04    0.32
   0 -10  -1    0.05    0.19
   0 -10  -1    0.39    0.41
   0 -10  -1    0.28    0.53
   0 -10   1   -0.33    0.22
   0 -10   1    0.85    0.65
   0  10  -2    4.14    0.72
   0  10  -2    4.85    0.96
   0  10  -2    3.98    0.40
   0  10   2    3.85    0.37
   0 -10   2    4.16    0.48
   0 -10  -2    3.44    0.45
   0 -10   2    4.58    0.86
   0 -10  -2    4.08    0.87
   0 -10  -2    2.74    0.58
   0  10  -3    0.46    0.43
   0  10  -3    0.08    0.20
   0  10   3    0.04    0.24
   0 -10   3   -0.15    0.16
   0 -10  -3   -0.15    0.22
   0 -10  -3    0.00    0.38
   0 -10   3   -0.04    0.25
   0 -10  -3   -0.34    0.38
   0  10  -4    0.41    0.22
   0  10   4    0.63    0.28
   0  10   4    0.09    0.25
   0  10  -4    0.51    0.48
   0 -10   4    0.04    0.18
   0 -10  -4    0.49    0.57
   0 -10  -4    0.23    0.42
   0 -10   4    0.06    0.26
   0 -10  -4    0.41    0.29
   0  10  -5   -0.05    0.17
   0  10  -5   -0.57    0.47
   0  10   5   -0.23    0.26
   0 -10  -5   -0.25    0.21
   0 -10   5   -0.10    0.26
   0 -10  -5    0.19    0.81
   0 -10  -5   -0.09    0.40
   0  10   6   -0.18    0.28
   0 -10  -6    0.25    0.63
   0 -10  -6   -0.35    0.38
   0 -10   6   -0.15    0.22
   0  10   7   -0.39    0.27
   0  10   7   -0.53    0.52
   0 -10  -7   -0.33    0.44
   0 -10   7   -0.05    0.21
   0 -10  -7    0.82    0.88
   0  10   8    0.20    0.62
   0  10   8   -0.12    0.29
   0  10  -8    0.32    0.42
   0 -10  -8    0.59    1.07
   0 -10  -8   -0.55    0.44
   0  10  -9    0.64    0.49
   0 -10  -9   -0.43    0.62
   0 -10  -9    3.82    1.94
   0  11   0   -0.34    0.22
   0 -11   0    0.16    0.46
   0 -11   0   -0.08    0.26
   0  11  -1    0.12    0.24
   0  11   1   -0.04    0.24
   0 -11  -1    0.21    0.59
   0 -11  -1    0.69    0.48
   0 -11   1    0.58    0.69
   0 -11   1   -0.02    0.20
   0 -11  -1    0.12    0.29
   0  11   2    4.14    0.48
   0  11   2    4.02    0.17
   0  11   2    3.84    0.16
   0  11  -2    3.99    0.38
   0  11  -2    5.25    0.96
   0 -11   2    4.13    0.45
   0 -11  -2    4.21    1.02
   0 -11   2    5.70    1.03
   0 -11  -2    4.40    0.71
   0 -11  -2    3.83    0.44
   0  11   3    0.11    0.20
   0  11  -3    0.24    0.19
   0  11  -3    0.33    0.43
   0 -11  -3    0.24    0.29
   0 -11  -3    0.00    0.66
   0 -11  -3    0.46    0.48
   0 -11   3   -0.11    0.27
   0  11  -4    1.33    0.61
   0  11   4    1.87    0.39
   0  11  -4    1.82    0.33
   0 -11  -4    1.74    0.59
   0 -11   4    1.83    0.39
   0 -11  -4    1.79    0.95
   0 -11  -4    2.18    0.41
   0 -11   4    1.91    0.32
   0  11   5    0.03    0.27
   0 -11  -5    0.40    0.32
   0 -11  -5    0.80    0.73
   0 -11  -5    0.17    0.48
   0 -11   5    0.29    0.32
   0  11   6    0.07    0.29
   0 -11   6    0.19    0.25
   0 -11  -6    1.60    1.14
   0 -11  -6   -0.14    0.46
   0  11   7   -0.20    0.31
   0  11   7   -0.46    0.37
   0 -11  -7   -0.48    0.47
   0 -11  -7    0.71    0.92
   0 -11   7    0.22    0.26
   0  11   8    0.17    0.33
   0  11  -8    0.19    0.32
   0  11   8    0.57    0.54
   0 -11  -8   -0.39    0.55
   0 -11  -8    2.12    1.29
   0  12   0    0.82    0.32
   0 -12   0    1.06    0.77
   0 -12   0    0.64    0.36
   0  12   1   -0.15    0.20
   0  12   1   -0.10    0.10
   0  12  -1   -0.04    0.20
   0 -12   1   -0.25    0.20
   0 -12  -1   -0.71    0.28
   0 -12   1    0.64    0.75
   0 -12  -1   -0.07    0.62
   0 -12  -1    0.19    0.51
   0  12  -2    0.17    0.41
   0  12  -2   -0.28    0.26
   0  12   2    0.01    0.04
   0  12   2   -0.10    0.05
   0  12   2   -0.23    0.20
   0 -12   2    0.20    0.71
   0 -12  -2   -0.49    0.20
   0 -12   2   -0.38    0.30
   0 -12  -2    0.47    0.52
   0 -12  -2    0.14    0.66
   0  12  -3    0.21    0.49
   0  12   3   -0.14    0.30
   0  12  -3   -0.47    0.25
   0 -12   3   -0.51    0.31
   0 -12  -3    0.24    0.53
   0 -12  -3   -0.06    0.24
   0 -12  -3    0.02    0.51
   0  12  -4   -0.30    0.21
   0  12   4   -0.27    0.29
   0  12  -4   -0.63    0.45
   0 -12  -4    0.14    0.52
   0 -12  -4    0.17    0.30
   0 -12   4   -0.38    0.28
   0 -12  -4    0.20    0.59
   0  12   5    0.86    0.38
   0  12  -5   -0.26    0.60
   0 -12   5    0.98    0.38
   0 -12  -5    1.38    1.04
   0 -12  -5    1.15    0.36
   0 -12  -5    0.98    0.62
   0  12   6    0.32    0.33
   0 -12  -6   -0.32    0.49
   0 -12  -6    1.16    1.07
   0 -12   6   -0.15    0.25
   0  12  -7    0.18    0.30
   0  12   7   -0.28    0.34
   0 -12   7   -0.05    0.24
   0 -12  -7   -0.15    1.02
   0 -12  -7   -0.85    0.51
   0  12   8    0.01    0.34
   0  12  -8    0.22    0.43
   0 -12  -8    2.65    1.51
   0  13   0   -0.21    0.20
   0 -13   0   -0.21    0.24
   0 -13   0   -0.38    0.76
   0  13  -1   -0.22    0.19
   0  13   1    0.02    0.12
   0  13   1   -0.38    0.20
   0 -13   1   -0.14    0.87
   0 -13  -1    0.03    0.56
   0 -13  -1    0.08    0.54
   0 -13  -1   -0.14    0.26
   0 -13   1   -0.32    0.33
   0  13  -2   -0.25    0.20
   0  13   2   -0.08    0.04
   0  13  -2    0.00    0.45
   0  13   2   -0.30    0.23
   0 -13  -2   -0.07    0.38
   0 -13   2   -0.46    0.33
   0 -13  -2   -0.64    0.33
   0 -13  -2   -0.12    0.54
   0 -13   2   -0.45    0.68
   0  13   3   -0.83    0.30
   0  13  -3   -0.23    0.48
   0  13  -3   -0.41    0.26
   0 -13   3   -0.77    0.30
   0 -13  -3   -0.33    0.69
   0 -13  -3   -0.44    0.33
   0 -13  -3   -0.30    0.38
   0  13  -4    0.02    0.26
   0  13  -4   -0.50    0.52
   0  13   4   -0.44    0.33
   0 -13  -4   -0.32    0.57
   0 -13  -4   -0.01    0.33
   0 -13   4   -0.02    0.34
   0 -13  -4    0.38    0.83
   0  13   5    0.62    0.37
   0  13  -5   -0.57    0.57
   0 -13   5    0.78    0.35
   0 -13  -5   -0.17    0.60
   0 -13  -5    0.93    0.82
   0  13   6   -0.08    0.34
   0 -13  -6   -0.33    0.65
   0 -13   6    0.03    0.27
   0 -13  -6   -1.28    0.54
   0  13  -7    0.12    0.40
   0  13   7   -0.24    0.34
   0 -13   7    0.03    0.28
   0 -13  -7    0.97    1.26
   0  13  -8    0.59    0.48
   0  13   8    0.18    0.38
   0 -13  -8    1.66    1.58
   0  14   0   -0.17    0.14
   0  14   0   -0.23    0.23
   0 -14   0   -0.68    0.86
   0 -14   0   -0.31    0.25
   0  14   1   -0.04    0.11
   0  14   1   -0.56    0.31
   0 -14  -1   -0.38    0.55
   0 -14   1   -0.69    0.85
   0 -14  -1   -0.89    0.54
   0 -14   1   -0.18    0.26
   0 -14  -1   -0.04    0.28
   0  14   2   -0.36    0.35
   0  14  -2   -0.33    0.30
   0 -14   2   -0.14    0.26
   0 -14   2   -0.38    0.78
   0 -14  -2   -0.99    0.69
   0 -14  -2   -0.18    0.25
   0 -14  -2   -0.30    0.58
   0  14  -3   -0.39    0.29
   0  14   3   -0.01    0.27
   0  14  -3   -0.20    0.46
   0 -14   3    0.20    0.39
   0 -14  -3   -0.64    0.60
   0 -14  -3    0.18    0.83
   0 -14  -3   -0.17    0.26
   0  14  -4   -0.13    0.28
   0  14  -4   -0.80    0.50
   0  14   4   -0.18    0.27
   0 -14   4   -0.24    0.23
   0 -14  -4   -0.92    0.56
   0 -14  -4    0.59    0.91
   0 -14  -4   -0.76    0.30
   0  14   5    0.61    0.42
   0 -14   5    0.27    0.36
   0 -14  -5    0.30    0.78
   0  14  -6   -0.25    0.23
   0  14   6    0.07    0.38
   0 -14  -6    0.17    1.05
   0 -14  -6   -1.49    0.66
   0 -14   6    0.07    0.30
   0  14   7    0.24    0.38
   0  14  -7    0.04    0.29
   0 -14  -7    0.67    1.23
   0 -14   7    0.33    0.34
   0  14   8    0.11    0.39
   0  15   0    0.11    0.15
   0  15   0   -0.57    0.33
   0 -15   0   -1.60    0.89
   0 -15   0   -0.56    0.36
   0  15  -1    0.08    0.26
   0  15   1   -0.04    0.12
   0  15  -1   -0.10    0.16
   0  15   1   -0.33    0.24
   0 -15   1   -1.13    0.94
   0 -15  -1   -0.99    0.88
   0 -15   1   -0.38    0.25
   0 -15  -1    0.22    0.41
   0  15  -2   -0.43    0.32
   0  15   2   -0.76    0.34
   0 -15  -2   -1.09    0.82
   0 -15  -2   -0.30    0.25
   0 -15   2   -0.08    0.40
   0 -15  -2   -0.67    0.61
   0  15   3   -0.35    0.37
   0  15  -3   -0.14    0.43
   0  15  -3   -0.38    0.32
   0 -15   3   -0.27    0.27
   0 -15  -3    0.04    0.40
   0 -15  -3   -0.35    0.61
   0 -15  -3   -0.72    0.45
   0  15   4   -0.17    0.40
   0  15  -4   -0.15    0.30
   0  15  -4   -0.43    0.51
   0 -15  -4    0.00    0.36
   0 -15  -4    0.30    0.73
   0 -15   4   -0.09    0.39
   0  15   5    0.81    0.44
   0 -15  -5   -1.50    0.70
   0 -15   5    0.40    0.40
   0 -15  -5    0.55    1.10
   0  15  -6    0.03    0.37
   0  15   6   -0.12    0.40
   0 -15   6   -0.38    0.31
   0 -15  -6    0.19    1.07
   0  15   7   -0.61    0.42
   0  15  -7    0.10    0.43
   0 -15   7   -0.08    0.32
   0 -15  -7    0.35    0.91
   0  16   0    0.11    0.18
   0  16   0    0.02    0.29
   0 -16   0    0.01    0.31
   0  16  -1    0.28    0.22
   0  16  -1    0.07    0.28
   0  16   1    0.54    0.34
   0 -16   1    0.20    0.44
   0 -16  -1    0.28    0.32
   0 -16  -1   -1.05    1.04
   0  16  -2    0.28    0.26
   0  16  -2    0.27    0.30
   0  16   2    0.19    0.32
   0 -16   2   -0.32    0.39
   0 -16  -2   -1.18    0.63
   0 -16   2   -1.93    1.00
   0 -16  -2    0.23    0.43
   0 -16  -2   -0.46    0.75
   0  16  -3   -0.25    0.37
   0  16  -3   -0.16    0.20
   0  16   3    0.24    0.46
   0 -16  -3   -0.10    0.40
   0 -16   3   -0.26    0.42
   0 -16  -3    0.40    1.10
   0  16   4   -0.73    0.38
   0  16  -4   -0.46    0.24
   0 -16   4   -0.06    0.28
   0 -16  -4   -0.42    0.98
   0 -16  -4    0.07    0.40
   0  16  -5   -0.09    0.33
   0  16   5   -0.16    0.43
   0 -16  -5   -0.33    0.85
   0 -16   5    0.42    0.40
   0  16   6   -0.22    0.41
   0  16  -6    0.05    0.38
   0 -16   6    0.14    0.37
   0 -16  -6    0.12    0.99
   0  16   7   -0.26    0.44
   0 -16   7    0.20    0.40
   0  17   0   -0.15    0.29
   0 -17   0   -0.20    0.32
   0  17   1   -0.21    0.41
   0  17  -1   -0.03    0.40
   0  17  -1    0.13    0.22
   0 -17  -1   -0.05    0.30
   0 -17   1    0.34    0.37
   0  17   2   -0.66    0.39
   0  17  -2   -0.23    0.39
   0  17  -2   -0.07    0.25
   0 -17   2   -0.01    0.32
   0 -17  -2    0.02    0.31
   0  17   3   -0.37    0.30
   0  17  -3   -0.42    0.25
   0  17  -3   -0.07    0.26
   0 -17  -3   -0.17    0.30
   0 -17   3   -0.12    0.31
   0 -17  -3   -0.91    1.12
   0  17  -4    0.02    0.25
   0  17   4   -0.25    0.33
   0 -17  -4   -0.88    1.09
   0 -17  -4   -0.04    0.30
   0 -17   4    0.21    0.44
   0  17   5   -0.15    0.32
   0  17  -5    0.15    0.38
   0 -17  -5   -0.38    0.97
   0 -17   5    0.54    0.47
   0  17   6   -0.46    0.44
   0  17  -6    0.33    0.35
   0 -17   6    0.65    0.44
   0 -17  -6   -0.64    0.85
   0  18   0    0.94    0.51
   0 -18   0    1.59    0.59
   0  18  -1    0.06    0.34
   0  18   1    0.50    0.49
   0  18  -1    0.01    0.24
   0 -18   1   -0.22    0.30
   0 -18  -1    0.86    0.51
   0  18  -2    0.52    0.36
   0  18  -2    0.27    0.28
   0  18   2    0.88    0.53
   0 -18  -2    0.74    0.41
   0 -18   2    1.31    0.60
   0  18   3    0.02    0.37
   0  18  -3    0.24    0.31
   0  18  -3    0.04    0.43
   0 -18  -3   -1.98    1.16
   0 -18  -3   -0.16    0.44
   0 -18   3   -0.59    0.43
   0  18  -4    0.08    0.25
   0  18   4   -1.00    0.44
   0 -18  -4   -1.67    1.11
   0 -18   4   -0.26    0.30
   0  18   5   -0.17    0.50
   0  18  -5    0.05    0.37
   0 -18   5    0.14    0.44
   0 -18  -5   -0.93    1.47
   0  19   0   -0.53    0.45
   0 -19   0   -0.18    0.47
   0  19  -1    0.09    0.36
   0  19   1    0.29    0.38
   0 -19  -1    0.12    0.51
   0 -19   1    0.65    0.56
   0  19   2    0.10    0.40
   0  19  -2   -0.20    0.44
   0 -19   2    0.23    0.53
   0 -19  -2    0.84    0.53
   0  19   3   -0.15    0.52
   0  19  -3    0.20    0.31
   0 -19   3   -0.58    0.45
   0 -19  -3    0.29    0.49
   0  19   4   -0.30    0.49
   0  19  -4    0.00    0.30
   0 -19   4   -0.26    0.48
   0  20   0   -0.29    0.34
   0 -20   0    0.50    0.43
   0  20   1    1.14    0.49
   0  20  -1    1.47    0.60
   0 -20  -1    1.51    0.50
   0 -20   1    1.58    0.66
   0  20   2    0.22    0.43
   0  20  -2   -0.04    0.51
   0 -20  -2    0.91    0.58
   0 -20   2    0.27    0.42
   0  20   3   -0.77    0.52
   0 -20  -3    0.65    0.45
   0 -20   3    0.55    0.47
   0  21   0   -0.51    0.49
   0 -21   0    0.44    0.60
   0  21   1   -0.25    0.57
   0  21  -1   -0.73    0.49
   0 -21  -1   -0.21    0.51
   0 -21   1   -0.37    0.38
   0  21  -2   -0.34    0.51
   0 -21  -2    0.37    0.42
   1   0 -10    4.14    1.09
   1   0 -10    0.24    0.41
   1   0  -9    0.04    0.22
   1   0  -9    0.01    0.36
   1   0  -8    0.88    0.34
   1   0  -8    1.82    0.52
   1   0  -7   -0.10    0.20
   1   0  -7    0.04    0.31
   1   0  -6    2.27    0.37
  -1   0   6    3.73    0.56
   1   0  -5    0.03    0.14
  -1   0   5   -0.27    0.29
  -1   0   3   -0.12    0.06
   1   0  -3    0.07    0.05
   1   0  -3   -0.02    0.05
  -1   0   3   -0.03    0.05
   1   0  -3    0.05    0.10
   1   0  -2   63.82    1.14
  -1   0   2   64.53    1.44
  -1   0   2   63.96    1.12
   1   0  -2   64.93    1.78
   1   0  -2   65.04    1.12
  -1   0   1   -0.29    0.04
   1   0  -1   -0.25    0.04
  -1   0   1   -0.27    0.04
   1   0  -1   -0.07    0.05
   1   0  -1   -0.27    0.04
  -1   0   1   -0.26    0.04
  -1   0  -1   -0.07    0.03
  -1   0  -1   -0.15    0.10
   1   0   1   -0.08    0.02
  -1   0  -1   -0.04    0.04
   1   0   1   -0.03    0.07
   1   0   1   -0.02    0.04
  -1   0  -1   -0.04    0.06
  -1   0  -2  678.33   13.57
   1   0   2  669.95   11.23
   1   0   2  668.98   13.63
   1   0   3   -0.01    0.03
   1   0   3   -0.01    0.18
  -1   0  -3    0.08    0.19
   1   0   4   61.67    1.71
   1   0   5    0.02    0.25
  -1   0  -7    0.14    0.28
  -1   0  -8   -0.18    0.21
  -1   0  -8    0.93    0.72
  -1   0  -8    0.06    0.23
  -1   0  -9    2.55    0.88
  -1   0 -10    9.92    1.32
   1   1 -10    0.52    0.36
   1   1 -10    0.34    0.32
   1  -1 -10    0.19    0.39
   1  -1 -10    0.16    0.27
   1   1  -9    0.08    0.24
   1   1  -9    0.22    0.29
   1  -1  -9    0.76    0.60
   1  -1  -9    0.10    0.23
   1  -1  -9    0.28    0.41
   1   1  -8    0.47    0.30
   1   1  -8    0.34    0.38
   1  -1  -8    0.25    0.25
   1  -1  -8    0.30    0.37
  -1   1   7   -0.16    0.44
   1   1  -7   -0.17    0.15
   1  -1  -7    0.12    0.23
   1  -1  -7   -0.09    0.17
  -1   1   6    1.10    0.45
   1   1  -6    0.83    0.27
   1  -1  -6    0.58    0.22
   1  -1  -6    1.13    0.38
  -1   1   5    1.47    0.11
   1   1  -5    0.98    0.25
  -1   1   5    1.40    0.10
  -1   1   5    1.88    0.45
  -1  -1   5    1.79    0.37
   1  -1  -5    0.86    0.21
   1  -1  -5    1.01    0.29
   1   1  -4  131.22    2.86
  -1   1   4  126.48    2.13
  -1   1   4  126.08    2.88
  -1  -1   4  121.65    2.10
  -1  -1   4  121.54    2.10
   1  -1  -4  129.45    3.43
   1  -1  -4  126.65    2.10
   1  -1  -4  124.06    2.13
  -1  -1   4  120.56    2.84
   1  -1  -4  128.65    3.39
   1   1  -3   42.64    1.14
  -1   1   3   40.89    0.78
  -1   1   3   41.94    1.15
   1   1  -3   41.78    0.77
   1   1  -3   40.69    0.77
  -1  -1   3   41.26    1.15
  -1  -1   3   41.41    0.77
   1  -1  -3   41.51    0.81
   1  -1  -3   42.35    1.40
   1  -1  -3   41.87    1.33
   1  -1  -3   42.25    0.78
  -1  -1   3   42.27    0.77
   1   1  -2   45.63    0.84
   1   1  -2   46.17    0.84
  -1   1   2   43.78    0.83
   1   1  -2   45.86    1.37
   1   1  -2   44.84    1.07
   1  -1  -2   45.53    0.87
  -1  -1   2   45.75    0.83
   1  -1  -2   46.00    0.83
   1  -1  -2   46.16    1.33
  -1  -1   2   44.92    1.09
   1  -1  -2   44.52    1.29
   1   1  -1   29.18    0.86
   1   1  -1   28.59    0.56
   1   1  -1   28.52    0.64
  -1   1   1   27.81    0.55
  -1   1   1   28.96    0.59
   1   1  -1   29.49    0.56
  -1   1   1   29.73    0.83
  -1   1   1   28.85    0.80
   1  -1  -1   29.23    0.81
   1  -1  -1   29.28    0.56
   1  -1  -1   29.15    0.84
  -1  -1   1   28.38    0.56
  -1  -1   1   28.97    0.56
   1  -1  -1   28.79    0.59
  -1  -1   1   28.35    0.86
   1  -1   0    2.09    0.10
  -1  -1   0    1.70    0.20
  -1  -1   0    1.87    0.09
   1   1   1   94.06    1.59
   1   1   1   91.62    1.87
  -1   1  -1   97.39    1.60
  -1   1  -1   91.47    3.02
   1   1   1   95.08    2.81
   1   1   1   88.40    1.59
  -1   1  -1   92.68    1.57
   1  -1   1   95.83    1.61
  -1  -1  -1   96.23    1.58
  -1  -1  -1   98.67    2.07
   1  -1   1   80.73    1.56
   1  -1   1   88.06    3.00
  -1  -1  -1   93.42    1.59
  -1  -1  -1   95.69    2.82
  -1   1  -2  173.60    3.47
   1   1   2  174.18    3.47
   1   1   2  169.26    2.95
  -1   1  -2  171.68    3.04
  -1  -1  -2  173.72    5.14
   1  -1   2  171.24    3.03
  -1  -1  -2  171.09    2.99
  -1  -1  -2  167.46    2.99
   1   1   3    0.54    0.08
   1   1   3    0.56    0.22
  -1   1  -3    0.96    0.26
   1  -1   3    0.50    0.06
   1  -1   3    0.46    0.05
  -1  -1  -3    0.50    0.06
  -1  -1  -3    0.61    0.07
   1   1   4    9.18    0.58
   1   1   4    9.24    0.22
   1   1   4    9.01    0.21
   1   1   5    0.14    0.35
  -1  -1  -5    0.05    0.14
   1   1   6    0.89    0.40
  -1  -1  -6    0.72    0.53
  -1  -1  -6    1.39    0.36
  -1  -1  -7    1.11    0.41
  -1  -1  -7    2.10    0.94
  -1   1  -8    2.35    0.89
  -1  -1  -8    1.90    1.01
  -1  -1  -8    1.07    0.43
  -1   1  -9    2.30    0.94
  -1  -1  -9    2.13    1.06
  -1   1 -10   10.73    1.22
  -1  -1 -10    8.02    1.28
   1   2 -10    0.46    0.42
   1  -2  -9    0.77    0.73
   1  -2  -8    0.29    0.37
   1   2  -7   -0.02    0.26
  -1   2   7    1.42    0.45
   1  -2  -7    0.88    0.40
   1  -2  -7    0.70    0.25
  -1   2   6   -0.13    0.37
   1   2  -6    0.00    0.14
  -1   2   6   -0.05    0.06
  -1   2   6   -0.02    0.06
   1  -2  -6   -0.06    0.15
   1  -2  -6    0.00    0.26
  -1   2   5   13.01    0.73
  -1   2   5   12.76    0.34
   1  -2  -5   12.58    0.85
  -1  -2   5   12.63    0.27
   1  -2  -5   12.26    0.30
   1  -2  -5   13.17    0.77
   1  -2  -5   12.82    0.29
  -1  -2   5   12.21    0.27
  -1   2   4    0.38    0.27
   1  -2  -4    0.69    0.23
  -1   2   3    0.19    0.09
   1  -2  -3    0.20    0.10
   1  -2  -3    0.21    0.18
   1  -2  -3    0.22    0.08
   1  -2  -3    0.29    0.10
  -1   2   2    1.21    0.16
  -1   2   2    0.85    0.17
  -1   2   2    1.32    0.12
   1   2  -2    1.39    0.13
   1   2  -2    1.30    0.21
  -1   2   2    1.47    0.16
   1   2  -2    1.13    0.13
  -1  -2   2    1.20    0.13
   1  -2  -2    1.24    0.14
  -1  -2   2    1.25    0.12
   1  -2  -2    0.90    0.21
   1  -2  -2    1.11    0.12
   1  -2  -2    1.15    0.16
   1   2  -1   86.73    1.52
  -1   2   1   85.32    1.58
  -1   2   1   84.58    1.52
   1   2  -1   88.55    2.22
   1   2  -1   91.26    2.62
  -1   2   1   84.20    2.08
   1   2  -1   82.24    2.68
  -1   2   1   87.61    2.09
   1   2  -1   87.72    1.55
   1  -2  -1   86.63    2.80
  -1  -2   1   83.69    1.54
   1  -2  -1   85.07    1.58
   1  -2  -1   84.67    1.51
   1  -2  -1   86.33    2.10
   1  -2  -1   84.82    2.09
  -1  -2   1   86.00    1.51
  -1  -2   1   84.11    2.58
  -1   2   0    0.18    0.11
  -1   2   0    0.00    0.05
  -1   2   0   -0.04    0.05
  -1   2   0   -0.05    0.08
   1   2   0   -0.01    0.04
   1   2   0    0.04    0.03
  -1   2   0    0.19    0.11
   1   2   0    0.22    0.08
   1   2   0    0.10    0.13
   1   2   0    0.02    0.05
  -1  -2   0    0.03    0.04
   1  -2   0    0.03    0.07
  -1  -2   0    0.03    0.05
  -1  -2   0   -0.01    0.03
  -1  -2   0    0.26    0.20
   1  -2   0    0.04    0.08
   1  -2   0   -0.08    0.07
   1  -2   0    0.18    0.11
   1  -2   0   -0.04    0.05
   1   2   1   36.15    0.75
  -1   2  -1   37.45    0.71
   1   2   1   36.30    1.40
  -1   2  -1   37.23    0.75
   1   2   1   36.94    0.94
  -1   2  -1   35.98    1.40
   1   2   1   35.99    0.72
   1  -2   1   37.14    0.71
   1  -2   1   35.70    1.39
  -1  -2  -1   34.42    1.39
  -1  -2  -1   37.15    0.95
  -1  -2  -1   37.15    0.72
  -1  -2  -1   38.25    0.94
   1  -2   1   37.14    0.76
  -1  -2  -1   36.77    0.74
  -1   2  -2  156.40    2.60
  -1   2  -2  152.42    2.56
   1   2   2  143.36    2.62
   1   2   2  155.53    3.14
  -1   2  -2  152.13    4.95
   1   2   2  149.75    2.59
   1  -2   2  156.32    2.62
  -1  -2  -2  154.33    4.73
  -1  -2  -2  149.95    2.61
  -1  -2  -2  155.70    2.58
  -1  -2  -2  149.88    3.50
  -1   2  -3   17.09    0.35
  -1   2  -3   17.73    0.38
  -1   2  -3   16.59    1.09
   1   2   3   17.16    0.41
   1   2   3   17.53    0.72
  -1   2  -3   18.36    0.72
  -1  -2  -3   16.95    0.41
  -1  -2  -3   17.69    0.76
  -1  -2  -3   17.39    1.14
   1  -2   3   17.14    0.41
  -1  -2  -3   17.76    0.40
   1  -2   3   17.09    0.37
  -1   2  -4   54.98    2.50
   1   2   4   56.43    1.08
   1   2   4   55.80    1.61
   1   2   4   56.24    1.04
   1  -2   4   57.37    0.97
  -1  -2  -4   55.74    1.00
   1  -2   4   54.83    0.96
  -1  -2  -4   57.35    1.80
  -1  -2  -4   57.85    1.00
   1   2   5    0.47    0.30
   1   2   5    0.22    0.07
  -1   2  -5    0.35    0.32
   1   2   5    0.29    0.07
  -1  -2  -5    0.27    0.39
  -1  -2  -5    0.22    0.22
  -1   2  -6    6.65    1.10
   1   2   6    4.78    0.60
  -1  -2  -6    5.92    0.70
  -1  -2  -6    6.31    1.20
  -1   2  -7    1.85    0.64
   1   2   7    1.55    0.51
  -1  -2  -7    1.08    0.39
  -1  -2  -7    1.23    0.92
  -1  -2  -8    0.28    0.35
  -1  -2  -8    1.19    1.03
  -1   2  -9    0.82    0.42
  -1  -2  -9    2.07    1.06
  -1   2 -10   10.47    1.23
   1   3 -10    0.44    0.34
   1   3 -10    0.10    0.32
   1  -3 -10    3.45    1.23
   1  -3 -10    0.93    0.49
  -1   3   9   -0.13    0.60
   1  -3  -9    0.73    0.43
   1  -3  -9    1.19    0.78
  -1   3   8   -0.05    0.50
   1  -3  -8    0.51    0.87
  -1   3   7    3.68    0.64
   1   3  -7    1.24    0.40
   1  -3  -7    2.44    0.54
   1  -3  -7    1.57    0.32
   1   3  -6    0.04    0.21
  -1   3   6    0.22    0.12
   1   3  -6    0.43    0.33
  -1   3   6    0.03    0.38
   1  -3  -6    0.05    0.15
   1  -3  -6    0.20    0.05
   1  -3  -6    0.20    0.05
   1  -3  -6    0.18    0.29
  -1   3   5   12.99    0.74
   1   3  -5   12.10    0.28
   1   3  -5   13.68    1.11
  -1   3   5   13.20    0.40
   1   3  -5   12.04    0.27
  -1   3   5   12.90    0.43
   1  -3  -5   13.94    0.94
   1  -3  -5   12.42    0.39
   1  -3  -5   13.54    0.77
   1  -3  -5   12.80    0.36
  -1  -3   5   13.24    0.35
  -1  -3   5   12.79    0.33
   1   3  -4   40.41    1.23
   1   3  -4   37.17    1.75
   1   3  -4   38.67    0.79
   1   3  -4   39.96    0.82
  -1   3   4   39.35    0.84
   1  -3  -4   40.06    0.82
  -1  -3   4   39.99    0.82
   1  -3  -4   38.74    0.87
   1  -3  -4   39.62    1.50
   1  -3  -4   39.06    1.31
  -1   3   3   55.90    1.18
   1   3  -3   55.55    1.11
  -1   3   3   57.90    1.73
  -1   3   3   55.62    1.10
   1   3  -3   55.79    1.07
   1   3  -3   56.18    1.43
   1   3  -3   53.49    2.07
   1  -3  -3   55.80    1.76
   1  -3  -3   55.23    1.58
  -1  -3   3   56.29    1.10
  -1  -3   3   55.90    1.06
   1  -3  -3   55.83    1.16
   1  -3  -3   56.47    1.09
  -1   3   2    5.87    0.28
   1   3  -2    5.23    0.42
  -1   3   2    5.58    0.40
   1   3  -2    6.23    0.26
   1   3  -2    6.19    0.25
  -1   3   2    5.78    0.29
  -1   3   2    6.00    0.24
   1  -3  -2    6.30    0.31
  -1  -3   2    5.89    0.26
   1  -3  -2    6.02    0.47
   1  -3  -2    6.29    0.24
   1  -3  -2    6.30    0.29
  -1  -3   2    5.84    0.24
   1   3  -1  686.12   20.31
  -1   3   1  728.22   12.52
  -1   3   1  725.49   12.62
   1   3  -1  722.18   12.48
  -1   3   1  727.26   17.10
  -1   3   1  651.17   16.36
   1   3  -1  735.53   12.69
   1   3  -1  727.94   21.58
   1  -3  -1  757.80   22.79
   1  -3  -1  650.05   17.03
  -1  -3   1  735.53   21.80
  -1  -3   1  701.10   20.10
   1  -3  -1  728.12   12.42
   1  -3  -1  734.20   12.55
   1  -3  -1  658.76   16.52
  -1  -3   1  743.27   12.48
   1  -3  -1  686.41   20.40
  -1  -3   1  721.08   12.61
   1   3   0   19.14    0.89
   1   3   0   19.72    0.51
  -1   3   0   20.77    0.90
  -1   3   0   19.56    0.53
   1   3   0   20.00    0.48
   1   3   0   19.84    0.64
   1   3   0   19.96    0.62
  -1   3   0   20.11    0.79
  -1   3   0   19.54    0.47
  -1   3   0   20.68    0.73
   1  -3   0   19.25    0.54
  -1  -3   0   19.60    0.51
   1  -3   0   19.39    0.47
  -1  -3   0   19.70    0.47
  -1  -3   0   19.83    0.90
   1  -3   0   20.46    0.92
   1  -3   0   18.80    0.70
   1  -3   0   19.37    0.77
  -1   3  -1   13.76    0.37
  -1   3  -1   14.10    0.78
   1   3   1   14.39    0.53
   1   3   1   13.86    0.42
  -1   3  -1   16.23    0.61
  -1   3  -1   14.14    0.43
   1   3   1   14.28    0.81
   1   3   1   13.72    0.38
  -1   3  -1   15.04    0.61
  -1  -3  -1   13.77    0.37
   1  -3   1   13.57    0.37
  -1  -3  -1   14.12    0.40
   1  -3   1   13.47    0.42
  -1  -3  -1   14.04    0.54
  -1  -3  -1   14.49    0.83
  -1  -3  -1   13.26    0.41
   1  -3   1   13.19    0.75
  -1   3  -2    2.95    0.17
   1   3   2    2.82    0.21
   1   3   2    2.52    0.48
   1   3   2    2.64    0.17
   1   3   2    2.37    0.25
  -1   3  -2    2.65    0.19
  -1   3  -2    2.17    0.45
   1  -3   2    2.37    0.16
  -1  -3  -2    2.41    0.53
  -1  -3  -2    2.40    0.16
  -1  -3  -2    2.50    0.18
   1  -3   2    2.13    0.40
  -1  -3  -2    2.18    0.29
   1  -3   2    2.53    0.20
  -1   3  -3    8.00    0.25
   1   3   3    7.78    0.29
  -1   3  -3    8.43    0.29
   1   3   3    7.05    0.45
   1   3   3    7.52    0.32
  -1   3  -3    7.84    0.77
   1  -3   3    7.60    0.29
  -1  -3  -3    7.12    0.84
  -1  -3  -3    7.63    0.29
  -1  -3  -3    7.71    0.27
  -1  -3  -3    7.78    0.52
  -1   3  -4    9.47    0.95
  -1   3  -4    8.61    0.23
  -1   3  -4    9.04    0.25
   1   3   4    9.71    0.64
   1   3   4    8.81    0.32
  -1  -3  -4    9.12    0.30
   1  -3   4    9.02    0.26
   1  -3   4    8.90    0.29
  -1  -3  -4    9.03    0.98
  -1  -3  -4    9.17    0.29
  -1  -3  -4    9.00    0.64
   1   3   5   -0.10    0.09
   1   3   5    0.00    0.10
   1   3   5    0.04    0.25
  -1   3  -5   -0.02    0.27
   1  -3   5   -0.08    0.04
  -1  -3  -5   -0.02    0.06
  -1  -3  -5    0.03    0.36
   1  -3   5   -0.05    0.03
  -1  -3  -5   -0.08    0.20
  -1  -3  -5    0.11    0.06
   1   3   6    9.94    0.28
   1   3   6   10.03    0.77
   1   3   6    9.38    0.28
  -1   3  -6   11.77    1.32
  -1  -3  -6    9.69    1.28
  -1  -3  -6   11.90    0.91
  -1   3  -7    1.41    0.61
   1   3   7    1.42    0.58
  -1  -3  -7    0.52    0.22
  -1  -3  -7    2.17    1.13
  -1  -3  -7    0.97    0.34
   1   3   8    2.66    0.76
  -1  -3  -8    1.41    0.34
  -1  -3  -8    2.11    0.51
  -1  -3  -8    5.12    1.58
  -1   3  -9    5.39    1.01
  -1  -3  -9    3.02    1.31
  -1  -3 -10    3.77    1.12
   1  -4 -10    4.32    1.40
   1  -4 -10    1.20    0.55
  -1   4   9   -0.27    0.45
   1   4  -9    0.28    0.34
   1  -4  -9    1.34    1.09
   1  -4  -9    1.03    0.49
  -1   4   8    0.46    0.44
   1  -4  -8   -0.06    0.66
   1  -4  -8    0.47    0.40
   1   4  -7    2.14    0.47
  -1   4   7    5.20    0.78
  -1   4   7    3.48    0.23
   1  -4  -7    3.26    0.61
   1  -4  -7    3.63    0.56
   1  -4  -7    3.86    1.15
  -1   4   6   -0.21    0.12
   1   4  -6    0.25    0.32
   1   4  -6   -0.14    0.15
  -1   4   6   -0.28    0.26
  -1   4   6   -0.17    0.12
   1  -4  -6    0.10    0.21
  -1  -4   6   -0.05    0.08
   1  -4  -6   -0.15    0.37
   1  -4  -6   -0.13    0.09
  -1  -4   6   -0.04    0.06
   1  -4  -6   -0.11    0.11
   1   4  -5   11.03    0.33
  -1   4   5   11.41    0.71
   1   4  -5   12.39    1.02
   1   4  -5   11.30    0.36
  -1   4   5   12.24    0.43
  -1  -4   5   12.26    0.39
  -1  -4   5   11.27    0.35
   1  -4  -5   11.47    0.42
   1  -4  -5   12.37    0.92
   1  -4  -5   12.29    0.69
  -1   4   4    0.79    0.15
   1   4  -4    0.84    0.16
   1   4  -4    0.84    0.29
  -1   4   4    0.81    0.18
   1   4  -4    0.50    0.26
   1  -4  -4    0.69    0.29
   1  -4  -4    0.54    0.13
  -1  -4   4    0.83    0.16
   1  -4  -4    0.73    0.14
  -1  -4   4    0.40    0.10
   1  -4  -4    0.75    0.17
  -1   4   3   10.46    0.66
  -1   4   3   12.05    0.40
  -1   4   3   10.41    0.43
   1   4  -3   11.00    0.35
   1   4  -3   10.24    0.38
   1   4  -3   10.85    0.72
  -1  -4   3   11.35    0.40
   1  -4  -3   10.89    0.37
   1  -4  -3   10.25    0.95
   1  -4  -3   11.76    0.74
  -1  -4   3   11.00    0.36
   1  -4  -3   10.09    0.42
   1  -4  -3   10.67    0.48
  -1   4   2    0.01    0.11
  -1   4   2   -0.01    0.04
  -1   4   2    0.32    0.11
   1   4  -2    0.27    0.32
   1   4  -2    0.04    0.11
   1   4  -2    0.06    0.14
  -1   4   2    0.07    0.12
   1   4  -2    0.18    0.10
   1  -4  -2    0.05    0.12
  -1  -4   2   -0.15    0.10
   1  -4  -2   -0.03    0.06
   1  -4  -2    0.04    0.12
  -1  -4   2   -0.07    0.08
  -1  -4   2    0.03    0.11
   1  -4  -2    0.07    0.06
   1   4  -1  411.93   11.39
  -1   4   1  403.41    9.09
  -1   4   1  420.33    7.04
   1   4  -1  420.47   12.97
  -1   4   1  386.35   10.21
  -1   4   1  410.98    7.22
   1   4  -1  425.95    7.33
   1   4  -1  424.63    7.00
   1  -4  -1  424.89    7.04
  -1  -4   1  428.30    7.40
  -1  -4   1  420.33    7.16
  -1  -4   1  412.49   11.82
   1  -4  -1  411.06    7.06
   1  -4  -1  404.57   11.50
   1  -4  -1  398.26    9.09
   1  -4  -1  432.87   12.52
  -1  -4   1  426.22   12.77
   1   4   0  480.74   11.74
   1   4   0  514.45    8.68
  -1   4   0  516.22   14.70
  -1   4   0  506.10   11.37
  -1   4   0  507.12   15.08
   1   4   0  485.65   14.24
  -1   4   0  507.29    8.50
  -1   4   0  511.34    9.03
   1   4   0  513.34    8.92
   1   4   0  530.25   12.76
   1  -4   0  517.77   16.26
  -1  -4   0  515.28    8.75
   1  -4   0  506.38   12.38
   1  -4   0  510.48    8.95
  -1  -4   0  475.20   14.77
   1  -4   0  511.77   14.96
   1  -4   0  501.00    8.95
  -1  -4   0  522.79    9.23
   1   4   1   40.11    0.94
   1   4   1   39.79    1.67
   1   4   1   40.40    1.19
  -1   4  -1   40.22    0.85
  -1   4  -1   41.24    1.62
   1   4   1   41.26    1.01
  -1   4  -1   40.77    1.36
   1   4   1   40.00    0.87
  -1   4  -1   40.80    0.94
  -1   4  -1   40.09    1.25
   1  -4   1   40.11    1.61
  -1  -4  -1   39.32    0.86
   1  -4   1   40.37    0.94
   1  -4   1   40.25    0.86
  -1  -4  -1   37.39    0.91
  -1  -4  -1   39.23    1.68
  -1  -4  -1   41.53    1.21
   1  -4   1   42.40    1.36
   1   4   2   11.35    0.87
  -1   4  -2   11.83    0.36
   1   4   2   11.25    0.38
  -1   4  -2   11.49    0.80
   1   4   2   11.33    0.55
  -1   4  -2   11.10    0.40
   1   4   2   11.35    0.42
   1  -4   2   10.91    0.41
  -1  -4  -2   11.73    0.91
  -1  -4  -2   11.98    0.59
   1  -4   2   10.18    0.75
   1  -4   2   12.03    0.36
  -1  -4  -2   11.85    0.37
  -1  -4  -2   11.48    0.37
  -1  -4  -2   11.03    0.41
  -1   4  -3    0.18    0.12
  -1   4  -3    0.12    0.23
   1   4   3    0.17    0.14
   1   4   3    0.24    0.12
   1   4   3    0.18    0.12
  -1   4  -3    0.16    0.09
  -1  -4  -3    0.17    0.17
  -1  -4  -3    0.20    0.31
  -1  -4  -3    0.26    0.10
   1  -4   3    0.13    0.13
   1  -4   3    0.16    0.09
  -1  -4  -3    0.25    0.12
   1   4   4    1.96    0.38
   1   4   4    1.78    0.22
  -1   4  -4    1.49    0.40
  -1   4  -4    2.08    0.18
  -1   4  -4    1.99    0.16
   1   4   4    1.97    0.21
  -1  -4  -4    1.41    0.31
  -1  -4  -4    1.98    0.63
  -1  -4  -4    1.78    0.19
  -1  -4  -4    1.87    0.17
   1  -4   4    1.75    0.21
  -1   4  -5    0.53    0.39
   1   4   5    0.75    0.16
   1   4   5    0.51    0.12
  -1   4  -5    0.62    0.07
   1   4   5    0.58    0.31
   1  -4   5    0.73    0.12
  -1  -4  -5    0.88    0.65
  -1  -4  -5    0.77    0.13
  -1  -4  -5    0.64    0.27
   1  -4   5    0.58    0.10
  -1   4  -6    0.58    0.47
   1   4   6    0.24    0.14
   1   4   6    0.38    0.14
   1   4   6    1.14    0.50
  -1  -4  -6    0.37    0.73
  -1  -4  -6    0.03    0.06
  -1  -4  -6    0.27    0.14
  -1  -4  -6    0.73    0.33
  -1   4  -7    2.08    0.67
   1   4   7    0.91    0.47
  -1  -4  -7    1.22    0.89
  -1  -4  -7    0.68    0.22
  -1  -4  -7    1.67    0.46
   1   4   8   -0.40    0.39
  -1   4  -8    2.11    0.75
  -1  -4  -8    0.88    0.41
  -1  -4  -8    0.83    1.10
   1   4   9    0.47    0.57
  -1  -4  -9    2.20    1.40
   1  -5 -10    4.63    1.48
   1  -5 -10    0.78    0.51
  -1   5   9    0.15    0.49
   1   5  -9    0.00    0.25
   1  -5  -9    0.36    0.44
   1  -5  -9    1.52    1.14
  -1   5   8    0.05    0.56
   1  -5  -8    0.30    0.97
   1  -5  -8    0.61    0.41
   1   5  -7    0.26    0.24
  -1   5   7    0.34    0.40
  -1   5   7    0.25    0.17
   1   5  -7    1.40    0.47
   1  -5  -7    0.63    0.40
   1  -5  -7    0.56    0.21
   1  -5  -7    0.92    0.89
   1   5  -6    0.05    0.31
  -1   5   6   -0.19    0.15
  -1   5   6   -0.15    0.30
  -1   5   6    0.08    0.05
   1  -5  -6    0.04    0.13
  -1  -5   6    0.00    0.09
   1  -5  -6    0.09    0.30
   1  -5  -6   -0.15    0.11
  -1  -5   6    0.02    0.11
   1  -5  -6   -0.42    0.56
   1   5  -5   12.48    1.07
  -1   5   5   12.58    0.47
  -1   5   5   12.28    0.52
   1   5  -5   11.31    0.39
   1  -5  -5   11.97    0.65
   1  -5  -5   11.60    0.47
   1  -5  -5   12.02    1.39
  -1  -5   5   12.08    0.44
   1  -5  -5   12.67    0.96
   1   5  -4    0.98    0.18
  -1   5   4    0.77    0.18
  -1   5   4    0.92    0.20
   1   5  -4    1.06    0.16
   1   5  -4    0.77    0.29
   1  -5  -4    0.67    0.54
   1  -5  -4    0.85    0.20
   1  -5  -4    0.90    0.28
  -1  -5   4    0.86    0.16
  -1  -5   4    1.07    0.18
   1   5  -3   29.67    1.32
   1   5  -3   29.83    0.80
  -1   5   3   30.13    0.85
   1   5  -3   32.26    1.55
   1   5  -3   29.57    0.73
  -1   5   3   30.77    0.77
  -1   5   3   30.16    1.21
   1  -5  -3   29.29    1.24
   1  -5  -3   29.98    0.91
   1  -5  -3   30.17    0.84
   1  -5  -3   29.66    1.76
  -1  -5   3   29.24    0.72
  -1  -5   3   30.74    0.80
   1  -5  -3   30.30    0.75
  -1   5   2    1.51    0.26
   1   5  -2    1.94    0.38
   1   5  -2    1.69    0.22
  -1   5   2    1.59    0.14
  -1   5   2    1.80    0.18
   1   5  -2    1.88    0.55
  -1   5   2    2.06    0.22
   1   5  -2    1.63    0.19
   1  -5  -2    1.50    0.28
  -1  -5   2    1.46    0.18
   1  -5  -2    1.60    0.24
  -1  -5   2    1.59    0.31
   1  -5  -2    1.65    0.46
  -1  -5   2    1.66    0.22
   1  -5  -2    1.65    0.19
  -1   5   1   38.10    1.27
  -1   5   1   37.60    0.88
   1   5  -1   37.98    1.56
  -1   5   1   36.67    1.04
   1   5  -1   39.21    1.45
  -1   5   1   37.46    1.62
   1   5  -1   38.17    0.94
  -1   5   1   37.01    0.96
   1   5  -1   37.29    0.86
  -1  -5   1   37.57    0.94
   1  -5  -1   37.25    1.63
   1  -5  -1   37.36    0.86
  -1  -5   1   38.84    1.46
  -1  -5   1   37.78    0.86
   1  -5  -1   37.11    1.62
   1  -5  -1   36.98    0.96
   1  -5  -1   37.63    1.31
  -1  -5   1   38.47    1.56
   1   5   0    0.13    0.07
  -1   5   0    0.22    0.11
  -1   5   0    0.08    0.16
   1   5   0    0.20    0.15
  -1   5   0    0.17    0.12
  -1   5   0    0.49    0.27
  -1   5   0    0.00    0.19
   1   5   0    0.42    0.22
   1   5   0    0.21    0.13
   1   5   0    0.02    0.28
  -1  -5   0    0.52    0.18
   1  -5   0    0.26    0.19
   1  -5   0    0.51    0.21
   1  -5   0    0.06    0.22
  -1  -5   0    0.29    0.29
   1  -5   0    0.13    0.11
   1  -5   0    0.13    0.12
  -1  -5   0    0.11    0.15
  -1  -5   0    0.17    0.19
  -1  -5   0    0.19    0.12
   1   5   1   21.51    1.19
   1   5   1   22.66    0.68
  -1   5  -1   22.50    0.97
  -1   5  -1   22.66    0.68
  -1   5  -1   22.73    1.15
   1   5   1   22.02    0.62
  -1   5  -1   22.17    0.59
   1   5   1   21.50    0.61
   1   5   1   22.76    0.85
  -1   5  -1   22.63    0.92
  -1  -5  -1   21.82    1.22
  -1  -5  -1   22.45    0.59
  -1  -5  -1   21.69    0.67
   1  -5   1   21.94    0.59
   1  -5   1   22.01    0.67
   1  -5   1   23.86    0.99
   1  -5   1   22.49    1.13
  -1  -5  -1   23.46    0.90
   1   5   2   46.93    2.09
  -1   5  -2   45.21    1.93
   1   5   2   48.35    1.13
   1   5   2   48.29    1.45
   1   5   2   45.47    1.03
  -1   5  -2   46.26    1.09
  -1   5  -2   47.05    1.01
  -1   5  -2   48.89    1.70
  -1  -5  -2   47.16    1.47
   1  -5   2   47.88    1.11
  -1  -5  -2   48.70    1.11
   1  -5   2   47.13    1.00
  -1  -5  -2   46.23    2.12
  -1  -5  -2   47.33    1.02
   1  -5   2   46.18    1.95
  -1   5  -3   48.04    1.09
   1   5   3   47.92    1.15
   1   5   3   47.91    1.06
   1   5   3   48.22    1.53
  -1   5  -3   49.42    2.12
  -1   5  -3   46.86    1.00
  -1  -5  -3   49.38    1.12
  -1  -5  -3   48.20    1.04
   1  -5   3   48.66    1.11
  -1  -5  -3   46.51    2.30
  -1  -5  -3   48.71    1.59
   1  -5   3   47.72    1.01
   1  -5   3   44.09    2.04
  -1   5  -4    8.45    0.37
  -1   5  -4    8.80    0.32
   1   5   4    9.41    0.40
   1   5   4    8.47    0.42
  -1   5  -4    9.22    0.96
  -1  -5  -4    7.96    1.00
   1  -5   4    8.83    0.33
   1  -5   4    9.03    0.40
  -1  -5  -4    8.47    0.67
  -1  -5  -4    8.51    0.39
   1   5   5    3.34    0.30
   1   5   5    3.86    0.48
  -1   5  -5    3.09    0.22
  -1   5  -5    3.39    0.67
  -1   5  -5    3.56    0.19
   1   5   5    3.89    0.30
  -1  -5  -5    4.13    0.97
   1  -5   5    3.12    0.26
  -1  -5  -5    3.85    0.26
   1  -5   5    3.67    0.22
  -1  -5  -5    3.72    0.56
  -1  -5  -5    3.43    0.37
  -1   5  -6    6.90    1.14
   1   5   6    5.69    0.37
   1   5   6    6.06    0.35
   1   5   6    5.80    0.65
   1  -5   6    5.65    0.22
  -1  -5  -6    6.35    1.14
  -1  -5  -6    5.62    0.73
   1  -5   6    6.11    0.25
  -1  -5  -6    6.41    0.53
   1   5   7    0.38    0.16
   1   5   7    0.39    0.55
  -1   5  -7    1.46    0.63
  -1  -5  -7    0.61    0.38
  -1  -5  -7    0.53    0.21
  -1  -5  -7    0.91    1.02
   1   5   8    1.45    0.71
  -1  -5  -8    1.40    0.48
  -1  -5  -8    2.80    1.26
  -1  -5  -9    3.28    1.60
   1  -6 -10    4.10    1.65
   1  -6 -10    0.04    0.45
  -1   6   9    0.06    0.50
   1   6  -9   -0.10    0.22
   1  -6  -9    1.24    1.25
   1  -6  -9    0.35    0.46
  -1   6   8    0.07    0.52
   1  -6  -8   -0.10    1.04
   1  -6  -8    0.37    0.32
  -1   6   7    0.05    0.46
   1   6  -7    0.42    0.42
  -1   6   7   -0.16    0.18
   1   6  -7   -0.30    0.17
   1  -6  -7   -0.03    0.13
   1  -6  -7   -0.03    0.24
  -1  -6   7    0.06    0.11
   1  -6  -7   -0.29    0.57
  -1   6   6    0.60    0.47
  -1   6   6    1.02    0.23
   1   6  -6    0.79    0.41
  -1   6   6    1.01    0.23
   1  -6  -6    0.67    0.79
  -1  -6   6    1.07    0.19
   1  -6  -6    0.86    0.40
   1  -6  -6    0.55    0.17
  -1  -6   6    1.01    0.16
   1  -6  -6    0.85    0.20
  -1   6   5    0.35    0.19
  -1   6   5    0.35    0.19
   1   6  -5    0.14    0.30
   1   6  -5    0.28    0.13
  -1  -6   5    0.25    0.14
   1  -6  -5    0.22    0.30
   1  -6  -5    0.12    0.17
   1  -6  -5    0.20    0.45
   1  -6  -5    0.18    0.11
  -1  -6   5    0.30    0.17
   1   6  -4    6.64    0.32
  -1   6   4    6.57    0.37
  -1   6   4    7.01    0.43
   1   6  -4    6.51    0.73
   1  -6  -4    6.84    0.38
  -1  -6   4    7.13    0.40
   1  -6  -4    7.08    0.42
   1  -6  -4    5.88    1.00
  -1  -6   4    6.36    0.32
   1  -6  -4    6.25    0.69
   1   6  -3   22.02    1.36
  -1   6   3   22.99    0.76
  -1   6   3   22.02    0.67
   1   6  -3   22.22    0.63
   1   6  -3   22.55    1.15
   1  -6  -3   21.16    1.49
   1  -6  -3   21.60    1.11
  -1  -6   3   19.81    1.08
  -1  -6   3   22.74    0.70
   1  -6  -3   22.26    0.75
  -1  -6   3   21.96    0.62
   1  -6  -3   22.54    0.67
  -1   6   2   28.67    0.86
  -1   6   2   28.46    0.77
  -1   6   2   28.67    1.15
  -1   6   2   29.05    0.79
   1   6  -2   28.23    1.24
   1   6  -2   28.55    0.83
   1   6  -2   28.76    0.75
   1   6  -2   28.91    1.47
   1  -6  -2   28.91    1.49
   1  -6  -2   29.81    1.23
  -1  -6   2   28.81    1.26
   1  -6  -2   29.03    0.76
   1  -6  -2   29.12    0.86
  -1  -6   2   29.03    0.75
  -1  -6   2   29.37    0.83
   1  -6  -2   28.99    1.63
   1   6  -1   45.04    1.04
  -1   6   1   46.31    1.06
   1   6  -1   45.67    1.13
   1   6  -1   46.95    1.75
   1   6  -1   46.35    1.51
  -1   6   1   44.38    1.51
  -1   6   1   45.87    1.15
  -1   6   1   45.96    1.93
   1   6  -1   44.12    1.84
   1  -6  -1   44.39    1.92
  -1  -6   1   46.49    1.12
   1  -6  -1   44.53    1.15
   1  -6  -1   45.95    1.04
  -1  -6   1   45.50    1.03
  -1  -6   1   46.15    1.77
  -1  -6   1   45.81    1.89
   1  -6  -1   45.42    1.94
   1  -6  -1   43.77    1.52
  -1   6   0   29.93    1.15
   1   6   0   30.13    0.86
  -1   6   0   30.94    0.78
   1   6   0   30.98    0.99
  -1   6   0   31.01    0.89
   1   6   0   30.14    0.78
   1   6   0   29.23    1.43
  -1   6   0   29.27    1.40
  -1   6   0   30.79    1.36
   1   6   0   29.81    1.09
   1  -6   0   30.68    1.46
   1  -6   0   31.19    1.17
   1  -6   0   29.87    1.34
   1  -6   0   29.83    0.76
   1  -6   0   29.77    0.87
  -1  -6   0   30.18    1.49
  -1  -6   0   30.46    0.77
  -1  -6   0   29.44    0.84
  -1  -6   0   31.79    1.38
  -1   6  -1    3.99    0.30
  -1   6  -1    3.52    0.44
   1   6   1    3.82    0.53
   1   6   1    3.97    0.29
   1   6   1    3.90    0.38
   1   6   1    3.57    0.29
   1   6   1    3.73    0.21
  -1   6  -1    3.74    0.53
  -1   6  -1    3.80    0.28
  -1   6  -1    4.09    0.52
  -1  -6  -1    3.53    0.56
   1  -6   1    3.44    0.23
   1  -6   1    3.80    0.55
  -1  -6  -1    3.51    0.29
  -1  -6  -1    4.15    0.50
   1  -6   1    3.19    0.33
  -1  -6  -1    3.86    0.27
   1  -6   1    3.99    0.50
  -1   6  -2   43.56    1.65
   1   6   2   42.75    1.01
  -1   6  -2   42.40    1.86
  -1   6  -2   42.45    0.97
  -1   6  -2   40.94    1.06
   1   6   2   41.28    2.01
  -1   6  -2   44.03    1.52
   1   6   2   42.00    1.10
   1   6   2   42.63    1.41
  -1  -6  -2   42.37    2.07
   1  -6   2   41.29    1.84
  -1  -6  -2   42.30    0.98
   1  -6   2   40.82    0.96
  -1  -6  -2   42.43    1.07
  -1  -6  -2   43.23    1.45
   1  -6   2   43.53    1.10
  -1   6  -3   -0.07    0.44
   1   6   3    0.05    0.14
  -1   6  -3    0.18    0.12
  -1   6  -3   -0.03    0.28
   1   6   3    0.20    0.17
   1   6   3    0.20    0.15
  -1  -6  -3    0.10    0.20
  -1  -6  -3    0.26    0.16
   1  -6   3    0.36    0.18
   1  -6   3    0.34    0.21
  -1  -6  -3    0.39    0.48
   1  -6   3    0.06    0.12
   1   6   4    0.91    0.21
  -1   6  -4    1.03    0.17
   1   6   4    1.03    0.22
  -1   6  -4    0.84    0.41
  -1  -6  -4    1.02    0.20
  -1  -6  -4    0.95    0.27
  -1  -6  -4    1.07    0.16
  -1  -6  -4    0.66    0.62
   1  -6   4    0.96    0.16
   1  -6   4    0.97    0.20
   1   6   5    1.01    0.43
  -1   6  -5    1.42    0.17
   1   6   5    1.52    0.25
   1   6   5    1.56    0.26
  -1   6  -5    1.62    0.54
  -1  -6  -5    1.46    0.23
  -1  -6  -5    1.44    0.39
  -1  -6  -5    1.44    0.83
  -1  -6  -5    1.67    0.26
   1  -6   5    1.38    0.22
   1   6   6   -0.02    0.19
  -1   6  -6    0.36    0.47
   1   6   6   -0.22    0.43
   1   6   6    0.11    0.13
  -1  -6  -6    0.11    0.30
  -1  -6  -6    0.11    0.12
   1  -6   6    0.24    0.11
  -1  -6  -6    0.38    0.81
   1  -6   6    0.20    0.14
   1   6   7    0.51    0.44
   1   6   7   -0.01    0.18
  -1   6  -7    1.43    0.68
  -1  -6  -7    0.44    0.35
  -1  -6  -7    0.15    0.15
  -1  -6  -7    0.17    0.99
   1  -6   7    0.42    0.05
   1   6   8    0.60    0.63
  -1  -6  -8    0.31    0.36
  -1  -6  -8    1.12    1.01
  -1   6  -9   -0.14    0.36
   1   6   9   -0.71    0.63
  -1  -6  -9    2.24    1.39
  -1  -6  -9    0.05    0.38
  -1   6 -10    0.45    0.43
   1  -7 -10    0.68    0.58
  -1   7   9    0.06    0.48
   1   7  -9    0.10    0.35
   1  -7  -9   -0.06    0.43
   1  -7  -9    1.06    1.32
  -1   7   8    0.32    0.42
   1   7  -8   -0.16    0.30
  -1   7   8   -0.13    0.19
   1  -7  -8    0.39    0.42
   1  -7  -8    0.87    0.93
  -1   7   7    0.37    0.22
   1   7  -7    0.11    0.25
   1   7  -7    0.70    0.44
  -1   7   7    0.53    0.52
   1  -7  -7    0.98    0.87
  -1  -7   7    0.57    0.17
   1  -7  -7    0.37    0.40
   1   7  -6    0.03    0.36
  -1   7   6   -0.09    0.20
   1  -7  -6   -0.19    0.22
  -1  -7   6    0.13    0.10
   1  -7  -6    0.07    0.12
  -1  -7   6    0.07    0.17
   1  -7  -6    0.12    0.55
   1   7  -5    6.17    0.89
   1   7  -5    6.05    0.34
  -1   7   5    6.19    0.44
  -1   7   5    6.01    0.41
  -1  -7   5    5.71    0.33
   1  -7  -5    5.89    0.40
   1  -7  -5    5.99    1.06
   1  -7  -5    6.01    0.71
   1  -7  -5    6.77    0.46
  -1  -7   5    5.95    0.40
   1   7  -4    1.35    0.38
   1   7  -4    1.97    0.24
  -1   7   4    1.92    0.30
  -1   7   4    1.90    0.27
   1  -7  -4    1.94    0.77
  -1  -7   4    1.91    0.27
  -1  -7   4    2.23    0.24
   1  -7  -4    1.94    0.31
   1  -7  -4    1.69    0.42
   1  -7  -4    1.97    0.21
  -1   7   3    3.24    0.28
  -1   7   3    3.20    0.35
   1   7  -3    2.84    0.78
   1   7  -3    3.62    0.29
   1   7  -3    3.97    0.61
  -1  -7   3    3.44    0.28
   1  -7  -3    3.49    0.37
  -1  -7   3    2.80    0.46
   1  -7  -3    2.79    0.47
  -1  -7   3    3.61    0.34
   1  -7  -3    3.65    0.81
  -1   7   2   66.87    1.65
   1   7  -2   65.40    2.56
  -1   7   2   63.70    1.56
   1   7  -2   67.05    1.44
  -1   7   2   71.04    2.34
   1   7  -2   64.89    2.40
  -1   7   2   66.36    1.45
   1  -7  -2   64.89    1.57
   1  -7  -2   64.71    2.11
  -1  -7   2   67.12    2.45
   1  -7  -2   64.74    2.77
  -1  -7   2   65.53    1.52
  -1  -7   2   66.68    1.42
   1   7  -1   53.08    1.22
   1   7  -1   52.71    2.18
  -1   7   1   53.32    1.78
   1   7  -1   51.48    1.71
   1   7  -1   54.96    2.08
  -1   7   1   52.61    1.35
  -1   7   1   53.72    2.24
   1   7  -1   53.51    1.33
  -1   7   1   52.84    1.22
  -1  -7   1   53.05    1.20
   1  -7  -1   54.85    2.31
   1  -7  -1   54.42    1.80
  -1  -7   1   52.79    1.32
   1  -7  -1   53.28    2.24
  -1  -7   1   55.93    2.11
  -1  -7   1   54.14    2.22
   1  -7  -1   53.83    1.21
   1  -7  -1   54.19    1.36
   1   7   0   49.91    1.48
  -1   7   0   48.76    1.69
   1   7   0   47.95    2.08
   1   7   0   50.22    1.16
  -1   7   0   50.10    1.17
  -1   7   0   51.00    2.00
   1   7   0   48.06    1.60
  -1   7   0   49.00    1.26
  -1   7   0   49.89    2.11
   1   7   0   49.99    1.27
   1  -7   0   50.16    2.10
   1  -7   0   50.36    1.68
  -1  -7   0   49.80    1.15
  -1  -7   0   49.72    1.25
  -1  -7   0   50.53    2.03
   1  -7   0   49.24    1.98
  -1  -7   0   49.04    2.14
   1  -7   0   50.00    1.14
   1  -7   0   50.66    1.29
  -1   7  -1   15.45    0.86
   1   7   1   16.00    0.58
   1   7   1   16.24    1.12
   1   7   1   16.46    0.85
   1   7   1   16.35    0.56
  -1   7  -1   16.77    0.66
  -1   7  -1   17.35    1.10
   1   7   1   16.47    0.64
  -1   7  -1   16.68    0.58
  -1   7  -1   16.19    0.93
  -1  -7  -1   17.61    0.91
  -1  -7  -1   16.29    0.63
   1  -7   1   16.75    0.98
  -1  -7  -1   16.52    0.56
   1  -7   1   17.01    1.08
   1  -7   1   16.25    0.64
   1  -7   1   16.10    0.54
  -1  -7  -1   15.77    1.20
  -1   7  -2    1.47    0.40
   1   7   2    1.96    0.30
   1   7   2    1.83    0.25
  -1   7  -2    1.91    0.21
   1   7   2    1.51    0.30
  -1   7  -2    1.93    0.45
  -1  -7  -2    2.13    0.30
  -1  -7  -2    1.93    0.67
   1  -7   2    1.24    0.33
   1  -7   2    2.10    0.31
  -1  -7  -2    1.73    0.37
   1  -7   2    1.91    0.24
  -1   7  -3    0.14    0.31
   1   7   3    0.32    0.18
   1   7   3    0.47    0.21
  -1   7  -3    0.18    0.14
   1   7   3    0.08    0.18
  -1   7  -3   -0.16    0.48
  -1  -7  -3    0.53    0.46
   1  -7   3    0.29    0.14
   1  -7   3    0.31    0.18
   1  -7   3    0.27    0.21
  -1  -7  -3    0.26    0.20
  -1  -7  -3    0.45    0.27
   1   7   4   -0.10    0.16
  -1   7  -4   -0.18    0.53
  -1   7  -4   -0.10    0.32
   1   7   4    0.03    0.17
  -1   7  -4    0.00    0.12
  -1  -7  -4    0.27    0.18
  -1  -7  -4   -0.25    0.34
   1  -7   4   -0.06    0.12
  -1  -7  -4    0.03    0.24
   1  -7   4   -0.02    0.17
   1   7   5    1.16    0.26
  -1   7  -5    0.80    0.55
  -1   7  -5    1.12    0.19
   1   7   5    0.88    0.26
   1  -7   5    1.34    0.25
  -1  -7  -5    1.19    0.72
  -1  -7  -5    0.76    0.35
   1  -7   5    1.20    0.19
  -1  -7  -5    1.24    0.19
  -1  -7  -5    0.84    0.24
   1   7   6    0.10    0.21
   1   7   6    0.28    0.36
  -1   7  -6    0.01    0.49
   1  -7   6    0.22    0.17
  -1  -7  -6   -0.01    0.83
  -1  -7  -6    0.14    0.34
  -1  -7  -6    0.21    0.11
  -1   7  -7    0.48    0.62
   1   7   7    0.00    0.22
   1   7   7   -0.06    0.39
  -1  -7  -7    0.54    1.04
   1  -7   7    0.19    0.12
  -1  -7  -7   -0.05    0.34
   1   7   8    1.76    0.70
   1   7   8    1.05    0.23
  -1   7  -8    2.96    0.84
  -1  -7  -8    0.90    0.49
  -1  -7  -8    2.15    1.20
  -1   7  -9    0.00    0.38
   1   7   9   -0.09    0.66
  -1  -7  -9    0.32    0.47
  -1  -7  -9    3.88    1.69
  -1   8   9    0.68    0.56
   1   8  -9   -0.05    0.38
   1  -8  -9    2.19    1.56
   1  -8  -9    0.12    0.49
  -1   8   8    0.12    0.41
   1   8  -8    0.36    0.40
  -1   8   8    0.06    0.25
   1  -8  -8    1.10    1.00
   1  -8  -8   -0.21    0.43
   1   8  -7    0.37    0.44
  -1   8   7    0.77    0.55
  -1   8   7    0.50    0.25
   1   8  -7    0.30    0.29
   1  -8  -7    0.69    1.11
  -1  -8   7    0.79    0.21
   1  -8  -7    0.47    0.45
  -1   8   6   -0.54    0.21
   1   8  -6   -0.27    0.36
  -1  -8   6   -0.21    0.17
   1  -8  -6   -0.06    0.36
   1  -8  -6   -0.17    0.74
  -1   8   5    0.17    0.21
   1   8  -5    0.10    0.17
  -1   8   5   -0.11    0.23
   1   8  -5    0.16    0.37
  -1  -8   5    0.02    0.17
   1  -8  -5    0.56    0.24
  -1  -8   5    0.04    0.22
   1  -8  -5    0.53    0.39
   1  -8  -5   -0.16    0.65
   1  -8  -5    0.09    0.07
   1   8  -4    9.00    0.44
  -1   8   4    9.12    0.55
  -1   8   4    9.70    0.51
   1   8  -4    9.04    0.94
   1  -8  -4    8.52    0.80
   1  -8  -4    9.01    1.26
   1  -8  -4    8.68    0.54
  -1  -8   4    8.67    0.43
  -1  -8   4    9.01    0.54
   1   8  -3   -0.85    0.58
   1   8  -3    0.05    0.28
  -1   8   3   -0.04    0.19
   1   8  -3    0.02    0.16
  -1   8   3   -0.06    0.18
  -1  -8   3   -0.03    0.16
   1  -8  -3    0.04    0.21
   1  -8  -3   -0.25    0.45
   1  -8  -3   -0.01    0.22
  -1  -8   3   -0.05    0.13
  -1  -8   3   -0.10    0.14
   1   8  -2   11.53    0.87
   1   8  -2   10.19    0.47
   1   8  -2    9.98    1.00
  -1   8   2   10.75    0.40
  -1   8   2    9.94    0.59
  -1   8   2   10.13    0.52
   1  -8  -2   10.38    0.61
   1  -8  -2    9.87    1.00
  -1  -8   2   10.67    0.54
  -1  -8   2   10.76    0.93
  -1  -8   2   10.86    0.83
   1  -8  -2   10.82    0.89
  -1  -8   2   10.52    0.49
   1   8  -1  159.29    3.00
   1   8  -1  154.70    5.10
  -1   8   1  154.94    3.00
  -1   8   1  158.73    5.20
  -1   8   1  154.69    3.16
  -1  -8   1  159.31    3.14
   1  -8  -1  156.52    4.13
   1  -8  -1  161.26    3.19
  -1  -8   1  159.34    2.98
  -1  -8   1  164.26    5.26
  -1  -8   1  160.49    5.11
   1  -8  -1  156.79    5.19
   1   8   0   11.64    0.59
   1   8   0   10.52    0.91
   1   8   0   10.33    0.72
  -1   8   0   11.16    0.52
  -1   8   0   12.23    1.00
   1   8   0   11.11    0.49
  -1   8   0   10.93    0.86
   1  -8   0   11.08    0.91
   1  -8   0   11.41    0.47
   1  -8   0   10.81    1.00
  -1  -8   0   11.54    0.92
  -1  -8   0   11.40    1.07
   1  -8   0   11.28    0.61
  -1  -8   0   11.21    0.55
   1  -8   0   11.69    0.80
   1   8   1   15.25    0.88
   1   8   1   15.44    0.69
  -1   8  -1   16.75    1.15
  -1   8  -1   14.72    0.94
  -1   8  -1   14.71    0.56
   1   8   1   15.31    0.61
   1   8   1   15.35    0.57
   1  -8   1   16.54    1.09
   1  -8   1   15.21    0.56
  -1  -8  -1   15.43    0.65
   1  -8   1   14.06    0.65
  -1  -8  -1   16.40    0.96
   1  -8   1   15.37    1.10
  -1  -8  -1   14.29    1.22
  -1   8  -2    9.25    0.47
  -1   8  -2   10.21    1.04
   1   8   2    8.98    0.55
   1   8   2    9.71    0.70
   1   8   2    9.47    0.49
  -1   8  -2    9.46    0.81
  -1  -8  -2   10.24    0.81
   1  -8   2   10.05    0.92
  -1  -8  -2    9.68    0.55
   1  -8   2    9.50    0.46
   1  -8   2    9.05    0.56
  -1  -8  -2    9.01    1.00
  -1   8  -3   10.81    1.17
   1   8   3   10.83    0.58
  -1   8  -3    9.68    0.46
   1   8   3   10.57    0.52
  -1   8  -3    8.54    0.89
  -1  -8  -3   10.40    0.56
  -1  -8  -3    9.71    1.13
   1  -8   3   10.13    0.56
  -1  -8  -3    9.39    0.80
   1  -8   3   10.04    0.45
  -1   8  -4    0.75    0.47
   1   8   4    0.40    0.23
   1   8   4    0.78    0.24
  -1   8  -4   -0.83    0.66
  -1   8  -4    0.35    0.17
   1  -8   4    0.22    0.18
   1  -8   4    0.23    0.21
  -1  -8  -4    0.43    0.53
  -1  -8  -4    0.46    0.22
  -1  -8  -4    0.25    0.30
  -1   8  -5   -0.25    0.40
  -1   8  -5    0.06    0.15
   1   8   5   -0.01    0.21
   1   8   5    0.29    0.21
  -1  -8  -5   -0.25    0.29
   1  -8   5    0.08    0.15
  -1  -8  -5   -0.08    0.18
  -1  -8  -5    0.02    0.76
   1  -8   5   -0.18    0.21
   1   8   6    0.15    0.24
  -1   8  -6    0.27    0.52
   1   8   6    0.27    0.37
  -1  -8  -6    0.15    0.33
  -1  -8  -6    0.63    0.78
   1  -8   6    0.15    0.20
   1   8   7    0.89    0.28
  -1   8  -7    1.87    0.72
   1   8   7    1.24    0.50
  -1  -8  -7    2.04    1.14
  -1  -8  -7    0.94    0.45
   1  -8   7    1.28    0.21
   1   8   8    1.62    0.29
   1   8   8    2.44    0.78
  -1   8  -8    2.47    0.86
  -1  -8  -8    3.21    1.48
  -1  -8  -8    1.86    0.60
  -1   8  -9    0.09    0.41
   1   8   9    0.51    0.75
  -1  -8  -9    3.86    1.66
   1   9  -9    0.00    0.39
   1  -9  -9   -0.58    0.47
   1  -9  -9    0.82    1.16
  -1   9   8   -0.14    0.56
  -1   9   8   -0.38    0.26
   1   9  -8    0.10    0.40
   1  -9  -8   -0.16    0.46
   1  -9  -8    1.20    1.31
  -1   9   7   -0.01    0.52
   1   9  -7    0.11    0.27
  -1   9   7   -0.37    0.24
  -1  -9   7   -0.13    0.18
   1  -9  -7    0.52    0.82
   1  -9  -7    0.08    0.44
   1   9  -6   -0.33    0.40
   1   9  -6   -0.07    0.21
  -1   9   6   -0.22    0.21
  -1  -9   6   -0.31    0.19
   1  -9  -6    0.32    0.67
   1  -9  -6    0.01    0.39
   1   9  -5   -0.30    0.37
  -1   9   5    0.04    0.25
   1   9  -5   -0.03    0.16
  -1   9   5   -0.38    0.20
  -1  -9   5   -0.10    0.15
   1  -9  -5    0.12    0.23
   1  -9  -5    0.15    0.68
  -1  -9   5   -0.43    0.23
   1  -9  -5   -0.14    0.24
  -1   9   4    0.09    0.23
   1   9  -4   -0.11    0.18
   1   9  -4    0.11    0.35
  -1   9   4    0.16    0.22
  -1  -9   4   -0.02    0.22
   1  -9  -4    0.10    0.37
  -1  -9   4   -0.02    0.17
   1  -9  -4   -0.16    0.22
   1  -9  -4    0.48    0.65
  -1   9   3   -0.17    0.20
   1   9  -3   -0.03    0.17
  -1   9   3   -0.07    0.20
   1   9  -3    0.29    0.33
  -1  -9   3    0.03    0.18
   1  -9  -3   -0.07    0.35
   1  -9  -3    0.04    0.24
  -1  -9   3    0.18    0.18
  -1  -9   3    0.33    0.23
   1  -9  -3   -0.16    0.32
   1   9  -2   15.98    1.37
  -1   9   2   16.94    0.87
   1   9  -2   17.74    1.15
  -1   9   2   16.62    0.57
  -1   9   2   17.13    0.69
   1   9  -2   16.60    0.64
  -1  -9   2   15.97    0.71
  -1  -9   2   18.43    1.33
   1  -9  -2   17.01    0.79
   1  -9  -2   17.12    1.35
   1  -9  -2   17.35    1.15
  -1  -9   2   17.22    1.12
  -1  -9   2   17.33    0.65
   1   9  -1   11.70    0.53
  -1   9   1   12.08    0.54
   1   9  -1   12.20    1.18
  -1  -9   1   11.92    0.97
  -1  -9   1   12.69    0.65
   1  -9  -1   13.56    1.14
   1  -9  -1   12.31    0.67
  -1  -9   1   11.93    1.07
   1  -9  -1   11.93    0.99
  -1   9   0    5.04    0.40
   1   9   0    4.62    0.35
  -1   9   0    5.12    0.65
  -1   9   0    4.75    0.79
   1   9   0    4.67    0.39
   1  -9   0    5.41    0.49
  -1  -9   0    5.15    0.42
   1  -9   0    4.87    0.64
   1  -9   0    5.08    0.74
  -1  -9   0    5.06    0.90
  -1  -9   0    4.45    0.75
  -1   9  -1    5.13    0.36
  -1   9  -1    5.73    0.87
   1   9   1    5.00    0.32
   1   9   1    5.01    0.41
  -1   9  -1    5.43    0.63
   1  -9   1    5.32    0.38
  -1  -9  -1    5.16    0.61
  -1  -9  -1    5.22    0.42
  -1  -9  -1    5.18    0.79
   1  -9   1    5.18    0.43
   1  -9   1    6.40    0.88
  -1   9  -2   69.64    2.89
  -1   9  -2   70.48    1.60
   1   9   2   67.79    1.60
  -1   9  -2   68.20    2.62
   1   9   2   70.49    1.77
   1  -9   2   74.02    2.62
  -1  -9  -2   67.99    1.71
  -1  -9  -2   70.33    3.20
   1  -9   2   70.42    1.76
  -1  -9  -2   71.22    2.32
   1  -9   2   70.24    1.58
   1   9   3   -0.01    0.20
  -1   9  -3    0.01    0.12
   1   9   3   -0.03    0.21
  -1   9  -3   -0.50    0.47
  -1   9  -3    0.10    0.43
  -1  -9  -3   -0.45    0.49
  -1  -9  -3    0.02    0.34
   1  -9   3   -0.09    0.21
  -1  -9  -3    0.11    0.22
   1  -9   3    0.12    0.17
   1   9   4    1.73    0.33
   1   9   4    1.45    0.30
  -1   9  -4    1.57    0.55
  -1   9  -4    1.58    0.26
  -1  -9  -4    1.83    0.89
   1  -9   4    1.50    0.33
   1  -9   4    1.61    0.26
  -1  -9  -4    2.10    0.34
  -1  -9  -4    1.30    0.44
  -1   9  -5    0.15    0.18
   1   9   5    0.13    0.25
  -1   9  -5    0.11    0.49
   1   9   5   -0.22    0.23
  -1  -9  -5    0.02    0.22
  -1  -9  -5    0.23    0.37
   1  -9   5   -0.35    0.23
  -1  -9  -5   -0.31    0.50
  -1   9  -6   -0.46    0.50
   1   9   6    0.11    0.36
   1   9   6   -0.22    0.25
  -1  -9  -6    0.22    0.97
   1  -9   6    0.13    0.22
  -1  -9  -6   -0.07    0.39
   1   9   7    0.66    0.29
  -1   9  -7    0.46    0.63
   1   9   7    0.97    0.48
  -1  -9  -7    0.63    0.48
  -1  -9  -7    1.73    1.06
   1  -9   7    0.63    0.23
   1   9   8    1.12    0.69
   1   9   8    0.19    0.26
  -1  -9  -8    2.08    1.43
  -1  -9  -8    0.61    0.56
  -1  -9  -9    3.93    1.92
   1  10  -9    0.07    0.32
   1 -10  -9    2.92    1.56
   1 -10  -9   -0.61    0.57
  -1  10   8   -0.36    0.27
   1  10  -8   -0.10    0.37
  -1  10   8   -0.03    0.60
   1 -10  -8   -0.38    0.49
   1 -10  -8    1.00    1.25
   1  10  -7   -0.04    0.23
  -1  10   7   -0.39    0.27
   1 -10  -7    0.03    0.98
   1 -10  -7    0.16    0.46
  -1 -10   7   -0.03    0.22
  -1  10   6    0.03    0.26
   1  10  -6    0.11    0.25
   1 -10  -6    0.18    0.44
  -1 -10   6    0.03    0.25
   1 -10  -6    0.43    0.90
  -1  10   5   -0.16    0.25
   1  10  -5   -0.12    0.18
   1  10  -5   -0.36    0.42
  -1 -10   5   -0.21    0.26
   1 -10  -5   -0.09    0.41
   1 -10  -5   -0.38    0.21
   1 -10  -5   -0.20    0.48
   1  10  -4    0.01    0.37
  -1  10   4   -0.20    0.24
   1  10  -4   -0.07    0.19
  -1  10   4    0.34    0.24
  -1 -10   4   -0.33    0.17
  -1 -10   4   -0.55    0.20
   1 -10  -4   -0.07    0.48
   1 -10  -4    0.02    0.18
   1 -10  -4    0.19    0.42
   1  10  -3    0.14    0.36
  -1  10   3   -0.02    0.17
   1  10  -3   -0.04    0.14
   1 -10  -3    0.02    0.26
  -1 -10   3   -0.25    0.17
   1 -10  -3    0.23    0.43
  -1 -10   3    0.04    0.25
  -1 -10   3    0.13    0.18
   1 -10  -3   -0.40    0.32
  -1  10   2    0.00    0.08
  -1  10   2    0.22    0.24
   1  10  -2    0.44    0.19
   1  10  -2    0.33    0.33
  -1 -10   2    1.03    0.70
   1 -10  -2    0.00    0.37
   1 -10  -2    0.60    0.44
  -1 -10   2   -0.05    0.17
   1 -10  -2    0.14    0.20
  -1 -10   2    0.15    0.28
   1  10  -1    1.05    0.28
  -1  10   1    1.04    0.28
   1 -10  -1    0.99    0.39
  -1 -10   1    1.35    0.62
   1 -10  -1    0.70    0.31
   1 -10  -1    0.68    0.54
  -1 -10   1    0.65    0.24
  -1  10   0    0.53    0.31
  -1  10   0    0.61    0.20
  -1  10   0    0.84    0.41
   1  10   0    0.51    0.24
   1  10   0    0.35    0.14
   1 -10   0    0.81    0.53
  -1 -10   0    0.94    0.70
  -1 -10   0    0.54    0.28
   1 -10   0    0.80    0.44
   1 -10   0    0.59    0.29
   1  10   1    1.36    0.26
   1  10   1    1.43    0.23
  -1  10  -1    1.27    0.45
  -1  10  -1    1.50    0.30
  -1  10  -1    2.17    0.53
  -1 -10  -1    1.72    0.63
  -1 -10  -1    1.41    0.34
   1 -10   1    1.77    0.33
   1 -10   1    1.99    0.71
  -1 -10  -1    1.56    0.39
  -1  10  -2    8.01    1.10
   1  10   2    7.82    0.52
  -1  10  -2    7.87    0.49
  -1  10  -2    6.46    0.74
  -1 -10  -2    7.04    1.01
  -1 -10  -2    6.82    0.51
   1 -10   2    7.14    0.58
   1 -10   2    7.42    0.89
  -1 -10  -2    7.92    0.92
  -1  10  -3    1.71    0.55
  -1  10  -3    1.99    0.31
   1  10   3    2.13    0.32
  -1  10  -3    1.30    0.55
  -1 -10  -3    2.85    0.86
  -1 -10  -3    2.07    0.37
   1 -10   3    2.07    0.28
  -1 -10  -3    1.52    0.50
   1 -10   3    1.61    0.35
  -1  10  -4    0.15    0.55
  -1  10  -4    0.01    0.20
   1  10   4    0.17    0.26
   1  10   4    0.22    0.24
   1 -10   4    0.44    0.29
  -1 -10  -4    0.10    0.30
  -1 -10  -4    0.23    0.20
  -1 -10  -4    0.20    0.72
   1 -10   4    0.26    0.20
  -1  10  -5   -0.01    0.17
  -1  10  -5   -0.74    0.48
   1  10   5   -0.18    0.26
   1 -10   5   -0.17    0.27
  -1 -10  -5   -0.02    0.23
  -1 -10  -5   -0.04    0.77
  -1 -10  -5    0.08    0.41
  -1  10  -6   -0.95    0.54
   1  10   6   -0.01    0.26
  -1 -10  -6    0.02    0.42
  -1 -10  -6    0.36    1.00
   1 -10   6    0.10    0.24
   1  10   7   -0.19    0.28
   1  10   7    0.07    0.41
  -1  10  -7   -0.99    0.70
   1 -10   7   -0.31    0.20
  -1 -10  -7   -0.01    1.20
  -1 -10  -7    0.05    0.47
   1  10   8   -0.15    0.29
   1  10   8    0.54    0.68
  -1 -10  -8    3.67    1.77
  -1 -10  -8   -0.50    0.43
  -1 -10  -9    2.20    1.73
   1 -11  -9   -0.78    0.66
   1  11  -8    0.07    0.37
  -1  11   8    0.46    0.53
  -1  11   8   -0.05    0.31
   1 -11  -8    0.31    1.23
   1 -11  -8   -0.70    0.52
  -1 -11   8   -0.21    0.21
  -1  11   7   -0.38    0.29
   1  11  -7    0.00    0.34
   1 -11  -7    1.66    1.17
   1 -11  -7   -0.18    0.49
  -1 -11   7   -0.03    0.23
  -1  11   6    0.39    0.34
   1  11  -6   -0.02    0.30
  -1 -11   6    0.06    0.24
   1 -11  -6    0.67    0.75
   1 -11  -6   -0.08    0.34
   1  11  -5   -0.54    0.42
  -1  11   5   -0.01    0.28
   1  11  -5    0.29    0.25
   1 -11  -5    1.40    1.00
  -1 -11   5    0.13    0.27
   1 -11  -5    0.26    0.29
   1 -11  -5   -0.30    0.45
  -1  11   4    1.09    0.34
   1  11  -4    0.61    0.28
   1  11  -4    0.52    0.45
  -1 -11   4    1.12    0.25
   1 -11  -4    1.35    0.38
  -1 -11   4    0.77    0.28
   1 -11  -4    1.17    0.56
   1 -11  -4    1.19    0.85
  -1  11   3    1.92    0.33
   1  11  -3    1.70    0.30
   1  11  -3    1.67    0.48
   1 -11  -3    1.85    0.37
  -1 -11   3    1.92    0.40
   1 -11  -3    1.86    0.61
   1 -11  -3    1.68    0.86
  -1  11   2   -0.04    0.26
  -1  11   2   -0.01    0.09
   1  11  -2    0.04    0.31
   1  11  -2   -0.03    0.17
  -1 -11   2   -0.23    0.25
   1 -11  -2   -0.11    0.20
   1 -11  -2    0.33    0.36
  -1 -11   2    0.22    0.67
   1 -11  -2   -0.28    0.50
  -1  11   1    8.49    0.57
   1  11  -1    7.65    0.64
   1  11  -1    7.81    0.55
   1 -11  -1    6.99    0.62
  -1 -11   1    9.52    1.31
   1 -11  -1    6.83    0.91
   1 -11  -1    8.26    0.88
  -1 -11   1    6.94    0.53
   1  11   0    2.75    0.38
  -1  11   0    2.39    0.37
   1  11   0    2.62    0.34
   1 -11   0    2.82    0.77
   1 -11   0    2.30    0.43
   1 -11   0    2.91    0.62
  -1 -11   0    3.35    0.83
  -1 -11   0    2.35    0.38
   1  11   1    6.26    0.41
  -1  11  -1    6.21    0.85
  -1  11  -1    6.96    1.07
  -1  11  -1    6.60    0.51
   1  11   1    6.38    0.52
   1 -11   1    6.08    0.52
  -1 -11  -1    6.13    0.52
   1 -11   1    6.46    1.01
  -1 -11  -1    6.53    0.77
  -1 -11  -1    6.77    1.00
  -1  11  -2    6.89    1.15
  -1  11  -2    6.19    0.44
   1  11   2    6.43    0.54
  -1  11  -2    6.50    0.78
  -1 -11  -2    6.33    0.59
   1 -11   2    6.21    0.59
  -1 -11  -2    5.75    1.01
   1 -11   2    7.45    1.05
  -1 -11  -2    6.56    0.79
   1  11   3    2.47    0.40
  -1  11  -3    2.03    0.35
  -1  11  -3    1.70    0.65
  -1  11  -3    1.85    0.66
  -1 -11  -3    1.96    0.41
   1 -11   3    2.20    0.42
  -1 -11  -3    2.07    0.57
  -1 -11  -3    2.58    0.87
  -1  11  -4   -0.27    0.19
   1  11   4   -0.25    0.28
  -1  11  -4   -0.07    0.56
  -1 -11  -4    0.37    0.59
   1 -11   4   -0.26    0.18
  -1 -11  -4   -0.47    0.40
   1 -11   4   -0.20    0.26
  -1 -11  -4   -0.08    0.19
   1  11   5   -0.01    0.30
  -1 -11  -5    0.13    0.28
   1 -11   5   -0.02    0.29
  -1 -11  -5   -0.02    0.46
  -1 -11  -5    0.56    0.90
   1  11   6    0.40    0.33
  -1 -11  -6    0.80    0.85
  -1 -11  -6   -0.13    0.46
   1 -11   6    0.57    0.31
   1  11   7   -0.36    0.25
   1  11   7   -0.21    0.41
   1 -11   7   -0.05    0.23
  -1 -11  -7   -0.53    0.46
  -1 -11  -7    1.72    1.26
   1  11   8    0.32    0.52
   1  11   8    0.23    0.35
  -1 -11  -8   -0.24    0.57
  -1 -11  -8    3.27    1.64
  -1  12   8   -0.63    0.30
  -1  12   8    0.48    0.69
   1  12  -8    0.07    0.31
   1 -12  -8   -1.11    0.60
   1 -12  -8    1.57    1.16
  -1 -12   8   -0.12    0.23
   1  12  -7    0.02    0.26
  -1  12   7   -0.53    0.32
  -1 -12   7   -0.20    0.26
   1 -12  -7    0.30    0.78
   1 -12  -7   -0.76    0.51
  -1  12   6    0.96    0.37
   1  12  -6    0.77    0.36
  -1 -12   6    1.46    0.39
   1 -12  -6    1.10    1.12
   1 -12  -6    0.53    0.47
   1  12  -5    0.04    0.23
  -1  12   5   -0.07    0.31
  -1 -12   5   -0.01    0.29
   1 -12  -5    0.25    0.57
   1 -12  -5    0.23    0.31
   1 -12  -5    0.44    0.68
   1  12  -4    0.13    0.27
  -1  12   4    0.15    0.24
   1  12  -4    0.07    0.42
   1 -12  -4   -0.28    0.54
  -1 -12   4    0.12    0.24
   1 -12  -4    0.23    0.34
   1 -12  -4    0.49    0.80
   1  12  -3    1.22    0.47
  -1  12   3    1.33    0.32
   1  12  -3    0.96    0.34
   1 -12  -3    0.94    0.33
   1 -12  -3    1.77    0.64
   1 -12  -3    1.46    0.87
  -1 -12   3    1.21    0.35
  -1  12   2    2.52    0.44
  -1  12   2    2.39    0.30
   1  12  -2    3.07    0.43
  -1  12   2    2.75    0.24
   1 -12  -2    2.87    0.71
  -1 -12   2    4.10    1.05
   1 -12  -2    3.61    1.00
  -1 -12   2    3.08    0.50
   1 -12  -2    2.74    0.46
  -1  12   1    1.15    0.30
   1  12  -1    0.62    0.23
   1  12  -1    1.67    0.32
   1 -12  -1    1.41    0.75
   1 -12  -1    1.41    0.48
   1 -12  -1    0.80    0.40
  -1 -12   1    1.16    0.38
  -1 -12   1    1.69    0.95
  -1  12   0    3.00    0.43
   1  12   0    2.83    0.39
   1  12   0    2.57    0.42
  -1 -12   0    2.61    0.44
   1 -12   0    3.08    0.52
   1 -12   0    3.68    0.90
   1 -12   0    3.07    0.60
  -1 -12   0    3.26    0.90
   1  12   1    0.08    0.11
  -1  12  -1   -0.07    0.27
  -1  12  -1    0.26    0.44
   1  12   1    0.02    0.21
  -1 -12  -1    0.23    0.35
   1 -12   1    0.23    0.25
   1 -12   1   -0.03    0.67
  -1 -12  -1   -0.09    0.23
  -1 -12  -1    0.23    0.55
   1  12   2   -0.04    0.22
  -1  12  -2    0.02    0.20
  -1  12  -2    0.19    0.49
  -1 -12  -2   -0.22    0.70
  -1 -12  -2    0.10    0.49
  -1 -12  -2   -0.09    0.24
   1 -12   2   -0.01    0.69
   1 -12   2   -0.32    0.21
  -1  12  -3   -0.42    0.24
  -1  12  -3   -0.13    0.50
   1  12   3   -0.18    0.30
  -1 -12  -3   -0.12    0.30
   1 -12   3   -0.73    0.29
  -1 -12  -3   -0.18    0.36
  -1 -12  -3   -0.08    0.73
  -1  12  -4    0.23    0.58
   1  12   4    0.28    0.35
  -1  12  -4    0.82    0.29
   1 -12   4    1.06    0.39
  -1 -12  -4    1.23    0.96
  -1 -12  -4    0.46    0.43
  -1 -12  -4    0.70    0.35
   1  12   5    1.85    0.44
   1 -12   5    2.27    0.45
  -1 -12  -5    0.88    0.60
  -1 -12  -5    2.12    0.99
   1  12   6    0.41    0.35
   1 -12   6   -0.27    0.28
  -1 -12  -6    0.47    0.78
   1  12   7   -0.35    0.61
   1  12   7   -0.07    0.31
  -1 -12  -7    0.85    1.15
   1 -12   7    0.12    0.27
  -1  12  -8    0.78    0.41
   1  12   8    0.73    0.39
  -1 -12  -8    3.52    1.63
  -1  13   8   -0.15    0.37
   1  13  -8    0.32    0.45
   1 -13  -8   -1.48    0.68
  -1 -13   8   -0.03    0.27
   1 -13  -8    2.44    1.56
   1  13  -7   -0.03    0.35
  -1  13   7   -0.20    0.33
   1 -13  -7    0.62    1.21
   1 -13  -7   -0.89    0.61
  -1 -13   7    0.05    0.26
  -1  13   6   -0.28    0.31
   1  13  -6    0.38    0.38
   1 -13  -6   -0.53    0.59
  -1 -13   6    0.28    0.31
   1 -13  -6    0.79    1.07
  -1  13   5    2.70    0.49
   1 -13  -5    0.97    0.71
   1 -13  -5    3.25    1.31
  -1 -13   5    3.61    0.54
   1 -13  -5    2.88    0.51
   1  13  -4    0.01    0.27
   1  13  -4   -0.22    0.28
  -1  13   4   -0.50    0.31
   1  13  -4   -0.13    0.42
  -1 -13   4   -0.27    0.32
   1 -13  -4   -0.07    0.25
   1 -13  -4    0.02    0.54
   1 -13  -4    0.01    0.62
   1  13  -3    0.67    0.27
   1  13  -3    1.26    0.38
  -1  13   3    1.52    0.37
   1  13  -3    1.43    0.50
   1 -13  -3    1.52    0.82
  -1 -13   3    2.01    0.49
   1 -13  -3    1.38    0.57
   1 -13  -3    1.37    0.47
  -1  13   2    4.58    0.57
  -1  13   2    3.43    0.35
  -1  13   2    4.62    0.31
   1  13  -2    4.45    0.70
   1  13  -2    5.39    0.58
   1 -13  -2    4.66    1.17
   1 -13  -2    4.22    0.58
  -1 -13   2    4.75    0.57
  -1 -13   2    5.51    1.20
   1 -13  -2    4.03    0.74
  -1  13   1    2.94    0.42
   1  13  -1    3.17    0.47
  -1 -13   1    3.14    0.96
   1 -13  -1    2.38    0.53
   1 -13  -1    3.09    0.76
   1 -13  -1    3.54    1.01
  -1 -13   1    2.56    0.44
  -1  13   0   -0.13    0.31
   1  13   0   -0.05    0.14
   1  13   0   -0.28    0.29
  -1 -13   0   -0.02    0.88
   1 -13   0   -0.31    0.64
   1 -13   0   -0.15    0.35
  -1 -13   0   -0.37    0.33
   1  13   1   -0.44    0.31
  -1  13  -1   -0.04    0.47
   1  13   1   -0.15    0.10
  -1  13  -1   -0.38    0.28
   1 -13   1   -0.10    0.74
  -1 -13  -1    0.22    0.39
  -1 -13  -1   -0.26    0.35
  -1 -13  -1   -0.25    0.57
   1 -13   1   -0.24    0.24
  -1  13  -2    2.06    0.66
   1  13   2    2.41    0.47
  -1  13  -2    1.90    0.42
   1 -13   2    2.10    0.82
  -1 -13  -2    3.31    1.15
   1 -13   2    2.71    0.48
  -1 -13  -2    2.42    0.69
  -1 -13  -2    2.50    0.45
  -1  13  -3   -0.01    0.53
   1  13   3    0.07    0.26
  -1  13  -3   -0.13    0.29
  -1 -13  -3    0.16    0.56
  -1 -13  -3    0.85    0.90
   1 -13   3   -0.11    0.36
  -1 -13  -3    0.28    0.28
  -1  13  -4   -0.13    0.25
   1  13   4   -0.79    0.30
  -1  13  -4   -0.56    0.55
  -1 -13  -4    0.05    0.33
  -1 -13  -4   -0.69    0.51
  -1 -13  -4    0.05    0.80
   1 -13   4   -0.26    0.30
   1  13   5    0.17    0.35
   1 -13   5    0.58    0.35
  -1 -13  -5    0.68    0.97
  -1 -13  -5   -0.72    0.55
   1  13   6   -0.02    0.35
  -1 -13  -6    0.24    1.08
   1 -13   6   -0.07    0.32
   1  13   7    0.46    0.51
   1  13   7    0.41    0.38
   1 -13   7    0.41    0.33
  -1 -13  -7   -1.47    0.61
  -1 -13  -7    1.11    1.04
   1  13   8    0.28    0.36
  -1  14   8   -0.23    0.44
  -1 -14   8    0.11    0.31
  -1  14   7   -0.31    0.39
   1  14  -7    0.04    0.39
  -1 -14   7    0.28    0.35
   1 -14  -7    0.98    1.28
  -1  14   6    0.09    0.38
   1  14  -6    0.15    0.29
  -1 -14   6    0.47    0.34
   1 -14  -6    0.32    0.83
   1 -14  -6   -1.12    0.67
  -1  14   5    0.36    0.38
   1  14  -5    0.38    0.34
  -1 -14   5   -0.15    0.33
   1 -14  -5   -0.42    0.48
   1 -14  -5    0.72    0.81
   1  14  -4   -0.16    0.30
  -1  14   4    0.32    0.41
   1  14  -4    0.15    0.29
   1  14  -4    0.05    0.42
   1 -14  -4   -0.41    0.35
   1 -14  -4    0.33    0.88
   1 -14  -4   -0.44    0.46
  -1 -14   4   -0.03    0.36
   1  14  -3    0.22    0.33
  -1  14   3    0.83    0.42
   1  14  -3    0.05    0.26
  -1 -14   3    0.18    0.39
   1 -14  -3    0.35    0.82
   1 -14  -3    0.43    0.69
   1 -14  -3    1.24    0.46
  -1  14   2   -0.03    0.26
   1  14  -2    0.21    0.23
   1  14  -2    0.22    0.26
  -1  14   2    0.11    0.08
  -1 -14   2   -0.55    0.78
   1 -14  -2   -0.41    0.36
   1 -14  -2    0.16    0.78
  -1 -14   2    0.27    0.39
   1 -14  -2   -0.43    0.58
   1  14  -1    1.26    0.35
  -1  14   1    1.35    0.36
   1  14  -1    0.56    0.23
  -1 -14   1    0.90    0.44
   1 -14  -1    1.30    0.85
  -1 -14   1    0.70    1.07
   1 -14  -1    1.24    0.70
   1 -14  -1    1.08    0.47
   1  14   0   -0.44    0.20
   1  14   0   -0.06    0.14
  -1  14   0   -0.53    0.30
  -1 -14   0   -0.26    0.25
   1 -14   0   -0.79    0.69
  -1 -14   0   -0.32    0.98
   1 -14   0   -0.06    0.38
  -1  14  -1    0.01    0.24
   1  14   1    0.03    0.11
   1  14   1    0.02    0.25
   1 -14   1   -0.46    0.91
  -1 -14  -1    0.13    0.29
  -1 -14  -1   -0.39    0.62
   1 -14   1   -0.02    0.29
   1  14   2    0.33    0.30
  -1  14  -2    0.69    0.37
  -1  14  -2    0.13    0.55
   1 -14   2    0.81    0.46
  -1 -14  -2    0.87    0.50
  -1 -14  -2    1.53    1.08
   1 -14   2    0.40    0.85
  -1 -14  -2    1.11    0.46
  -1  14  -3   -0.13    0.54
  -1  14  -3   -0.12    0.21
   1  14   3   -0.53    0.34
  -1 -14  -3   -0.09    0.37
   1 -14   3   -0.10    0.27
  -1 -14  -3   -0.09    0.64
  -1 -14  -3   -0.21    0.43
  -1  14  -4   -0.25    0.60
   1  14   4    0.27    0.41
  -1  14  -4   -0.04    0.28
  -1 -14  -4    0.03    0.35
  -1 -14  -4    0.36    0.75
   1 -14   4    0.47    0.41
  -1 -14  -4   -0.51    0.64
   1  14   5    0.42    0.31
  -1 -14  -5    0.55    1.05
  -1 -14  -5   -1.46    0.61
   1 -14   5    0.42    0.35
   1  14   6    0.36    0.39
  -1 -14  -6    0.37    1.13
   1 -14   6   -0.07    0.34
   1  14   7   -0.22    0.36
   1 -14   7    0.24    0.33
  -1 -14  -7    0.55    0.98
   1  15  -7   -0.07    0.36
  -1  15   7   -0.20    0.39
  -1 -15   7   -0.12    0.32
   1 -15  -7    0.83    1.04
  -1  15   6    0.22    0.40
   1  15  -6    0.19    0.37
   1 -15  -6    0.58    1.24
  -1 -15   6    0.21    0.34
   1  15  -5    0.63    0.33
  -1  15   5    0.82    0.46
   1 -15  -5    1.38    1.17
  -1 -15   5    0.82    0.43
   1 -15  -5   -1.24    0.73
   1  15  -4   -0.16    0.23
  -1  15   4   -0.14    0.40
   1  15  -4   -0.14    0.28
   1 -15  -4    0.54    0.91
   1 -15  -4   -1.48    0.65
  -1 -15   4    0.18    0.38
   1 -15  -4    0.28    0.42
  -1  15   3    0.79    0.46
   1  15  -3    1.02    0.34
   1  15  -3    0.77    0.36
   1 -15  -3    0.82    0.75
   1 -15  -3    0.01    0.55
   1 -15  -3    0.93    0.47
  -1 -15   3    1.15    0.41
   1  15  -2    0.96    0.41
  -1  15   2    1.08    0.37
   1  15  -2    0.67    0.29
   1 -15  -2    0.85    0.46
   1 -15  -2    1.01    0.95
   1 -15  -2    0.34    0.72
  -1 -15   2    1.23    0.41
  -1 -15   2    1.08    1.06
  -1  15   1   -0.02    0.12
   1  15  -1   -0.35    0.33
  -1  15   1   -0.22    0.24
   1  15  -1   -0.17    0.17
   1 -15  -1   -0.68    0.62
   1 -15  -1   -0.10    0.29
  -1 -15   1   -0.91    0.73
  -1 -15   1   -0.33    0.23
   1 -15  -1   -0.99    0.79
  -1  15   0    0.46    0.29
   1  15   0   -0.11    0.35
   1  15   0    0.39    0.18
  -1 -15   0    0.00    0.40
  -1 -15   0   -0.65    1.06
   1 -15   0   -0.96    0.97
   1 -15   0    0.20    0.31
   1  15   1    3.14    0.54
   1  15   1    3.24    0.41
  -1  15  -1    2.62    0.44
   1 -15   1    2.84    0.60
   1 -15   1    1.29    1.05
  -1 -15  -1    3.22    0.55
  -1 -15  -1    2.32    1.06
   1  15   2    0.66    0.43
  -1  15  -2    0.48    0.30
  -1  15  -2    0.35    0.55
  -1 -15  -2    0.85    1.08
  -1 -15  -2    0.94    0.37
   1 -15   2   -0.43    0.87
   1 -15   2    0.66    0.47
  -1 -15  -2    0.82    0.55
   1  15   3   -0.10    0.29
  -1  15  -3   -0.29    0.62
  -1  15  -3   -0.04    0.35
   1 -15   3   -0.17    0.40
  -1 -15  -3   -0.91    0.62
  -1 -15  -3    0.34    0.31
  -1 -15  -3    0.37    0.78
  -1  15  -4   -0.84    0.64
   1  15   4   -0.51    0.25
  -1 -15  -4   -0.05    0.77
  -1 -15  -4   -0.12    0.37
   1 -15   4    0.25    0.40
  -1 -15  -4   -0.91    0.46
   1  15   5    0.58    0.44
   1 -15   5    0.61    0.42
  -1 -15  -5   -0.41    1.00
   1  15   6   -0.37    0.38
  -1 -15  -6    0.20    1.12
   1 -15   6    0.13    0.35
   1  15   7    0.01    0.43
  -1  15  -7    0.01    0.31
   1 -15   7   -0.07    0.34
  -1 -15  -7    0.36    0.94
  -1  16   7    0.20    0.51
  -1 -16   7    0.25    0.36
  -1  16   6   -0.03    0.43
   1  16  -6    0.45    0.35
  -1 -16   6    0.77    0.40
   1 -16  -6    1.68    1.24
   1  16  -5    0.40    0.39
  -1  16   5    0.54    0.47
  -1 -16   5    0.41    0.40
   1 -16  -5    0.34    1.11
   1  16  -4   -0.07    0.30
  -1  16   4   -0.09    0.32
  -1 -16   4    0.47    0.35
   1 -16  -4   -0.78    0.85
   1 -16  -4   -0.16    0.39
  -1  16   3    0.28    0.45
   1  16  -3    0.17    0.38
   1  16  -3    0.13    0.32
   1 -16  -3   -0.32    0.93
   1 -16  -3    0.20    0.33
  -1 -16   3   -0.15    0.42
   1 -16  -3   -1.26    0.73
   1  16  -2    0.46    0.27
  -1  16   2   -0.02    0.30
   1  16  -2    0.53    0.32
   1 -16  -2    0.81    0.48
  -1 -16   2    0.49    0.46
   1 -16  -2    0.07    0.71
   1 -16  -2   -1.35    0.68
   1  16  -1    0.28    0.31
   1  16  -1    0.09    0.20
  -1  16   1    0.20    0.31
  -1 -16   1   -2.17    1.11
   1 -16  -1    0.33    0.34
  -1 -16   1    0.25    0.43
   1 -16  -1   -1.01    0.94
   1  16   0    0.08    0.17
   1  16   0   -0.28    0.36
  -1  16   0   -0.19    0.26
   1 -16   0   -0.01    0.32
  -1 -16   0    0.02    0.42
  -1 -16   0   -0.97    0.83
  -1  16  -1    0.04    0.36
   1  16   1   -0.19    0.25
   1 -16   1    0.36    0.45
  -1 -16  -1   -1.76    1.04
  -1 -16  -1   -0.03    0.38
  -1  16  -2   -0.15    0.26
   1  16   2   -0.04    0.31
   1 -16   2    0.09    0.42
  -1 -16  -2   -0.75    0.78
  -1 -16  -2   -0.15    0.38
  -1 -16  -2   -0.75    0.45
  -1  16  -3    0.01    0.38
   1  16   3   -0.37    0.42
  -1  16  -3   -0.50    0.51
  -1 -16  -3   -0.47    1.10
   1 -16   3   -0.14    0.42
  -1 -16  -3   -0.49    0.37
  -1  16  -4   -0.36    0.59
   1  16   4    0.56    0.47
   1 -16   4    0.51    0.35
  -1 -16  -4    0.47    0.43
  -1 -16  -4    0.09    1.20
   1  16   5    0.11    0.43
   1 -16   5   -0.30    0.34
  -1 -16  -5   -0.14    0.96
   1  16   6   -0.69    0.43
  -1 -16  -6   -0.80    0.83
   1 -16   6    0.20    0.38
   1  16   7   -0.09    0.46
  -1  17   6   -0.50    0.46
   1  17  -6    0.18    0.41
  -1 -17   6    0.17    0.37
   1 -17  -6   -0.13    0.86
   1  17  -5    0.24    0.37
  -1  17   5    0.04    0.35
   1 -17  -5   -0.29    0.85
  -1 -17   5    0.40    0.45
   1  17  -4    0.16    0.32
  -1  17   4   -0.01    0.35
   1 -17  -4   -0.23    1.11
  -1 -17   4    0.97    0.48
   1 -17  -4    0.10    0.32
   1  17  -3   -0.17    0.28
   1  17  -3   -0.13    0.26
  -1  17   3    0.24    0.35
   1 -17  -3   -0.44    1.02
   1 -17  -3    0.08    0.34
  -1 -17   3   -0.21    0.30
  -1  17   2    1.07    0.49
   1  17  -2    0.64    0.45
   1  17  -2    0.84    0.32
  -1 -17   2   -1.16    1.08
   1 -17  -2    0.15    1.20
   1 -17  -2    0.62    0.69
   1 -17  -2    1.50    0.48
  -1 -17   2    1.97    0.51
   1  17  -1    0.37    0.24
  -1  17   1    0.17    0.42
   1  17  -1    0.07    0.40
  -1 -17   1    0.25    0.35
   1 -17  -1    0.10    0.33
  -1  17   0    0.15    0.19
  -1  17   0    0.06    0.32
   1  17   0   -0.06    0.30
  -1 -17   0    0.32    0.37
   1 -17   0    0.07    0.35
   1  17   1   -0.27    0.40
  -1  17  -1    0.15    0.41
   1 -17   1    0.68    0.50
  -1 -17  -1    0.25    0.32
   1  17   2   -0.36    0.43
  -1  17  -2   -0.09    0.40
   1 -17   2    0.08    0.36
  -1 -17  -2   -0.41    0.39
  -1 -17  -2   -1.57    0.84
   1  17   3   -0.54    0.29
  -1  17  -3   -0.52    0.23
  -1 -17  -3    0.01    0.32
   1 -17   3   -0.16    0.32
  -1 -17  -3   -1.29    1.11
   1  17   4    0.13    0.35
  -1 -17  -4   -0.40    1.32
   1 -17   4    0.42    0.46
   1  17   5   -0.30    0.45
   1 -17   5    0.81    0.47
  -1 -17  -5   -0.32    0.99
   1  17   6   -1.13    0.42
  -1  17  -6    0.28    0.45
  -1 -17  -6   -0.81    0.96
   1 -17   6    0.02    0.45
  -1  18   5   -0.53    0.49
   1  18  -5    0.46    0.39
   1 -18  -5   -1.96    1.27
  -1 -18   5    0.35    0.48
  -1  18   4   -0.51    0.46
   1  18  -4    0.03    0.30
  -1 -18   4   -0.12    0.45
   1 -18  -4   -0.52    0.89
   1  18  -3   -0.57    0.40
  -1  18   3   -0.50    0.31
   1  18  -3    0.01    0.28
   1 -18  -3    0.09    0.48
   1 -18  -3   -0.77    0.81
  -1 -18   3    0.33    0.49
   1  18  -2    0.11    0.25
  -1  18   2   -0.13    0.46
   1  18  -2   -0.26    0.29
   1 -18  -2    0.14    0.34
   1 -18  -2   -1.23    0.58
  -1 -18   2    0.28    0.49
  -1  18   1    0.40    0.47
   1  18  -1    0.55    0.36
  -1 -18   1    0.51    0.39
   1 -18  -1    0.77    0.52
  -1  18   0    0.05    0.43
   1  18   0    0.16    0.46
   1 -18   0    0.68    0.52
  -1 -18   0    0.33    0.48
   1  18   1    1.02    0.50
  -1  18  -1    1.23    0.52
  -1  18  -1    0.57    0.30
   1 -18   1    0.69    0.42
  -1 -18  -1    0.88    0.52
   1  18   2   -0.55    0.44
  -1  18  -2    0.11    0.43
   1 -18   2    0.75    0.52
  -1 -18  -2   -0.11    0.30
   1  18   3   -0.52    0.45
   1 -18   3   -0.15    0.32
  -1 -18  -3    0.60    0.50
  -1 -18  -3   -1.65    1.41
   1  18   4   -0.23    0.49
  -1  18  -4    0.08    0.26
   1 -18   4    0.13    0.48
   1  18   5   -0.81    0.47
  -1  18  -5    0.07    0.39
  -1 -18  -5   -1.67    1.48
   1 -18   5   -0.71    0.39
   1  19  -5    0.20    0.40
   1 -19  -5   -1.15    1.50
  -1  19   4   -0.68    0.49
   1  19  -4   -0.02    0.28
  -1 -19   4   -0.10    0.50
   1 -19  -4   -2.26    1.34
  -1  19   3    0.00    0.52
   1  19  -3    0.27    0.31
  -1 -19   3    0.32    0.39
   1 -19  -3   -0.10    0.48
  -1  19   2    0.40    0.54
   1  19  -2    0.12    0.48
  -1 -19   2   -0.23    0.35
   1 -19  -2    0.38    0.40
  -1  19   1    0.47    0.51
   1  19  -1    0.66    0.52
  -1 -19   1    0.69    0.54
   1 -19  -1    0.22    0.51
   1  19   0   -0.58    0.29
  -1  19   0   -0.25    0.45
  -1 -19   0    0.28    0.40
   1 -19   0    0.18    0.51
   1  19   1    0.39    0.38
  -1  19  -1   -0.12    0.31
  -1 -19  -1    0.09    0.37
   1 -19   1    0.79    0.45
   1  19   2    0.71    0.42
  -1  19  -2   -0.14    0.25
  -1  19  -2    0.14    0.36
   1 -19   2   -0.53    0.47
  -1 -19  -2    0.80    0.53
  -1  19  -3    0.55    0.37
   1  19   3   -0.27    0.51
   1 -19   3   -0.03    0.52
  -1 -19  -3    0.41    0.40
   1  19   4   -0.25    0.37
  -1  19  -4    0.24    0.30
   1 -19   4    0.41    0.41
  -1  20   3   -0.07    0.60
   1 -20  -3    1.20    0.59
  -1 -20   3    0.36    0.57
   1  20  -2    1.64    0.50
  -1  20   2    2.03    0.56
   1 -20  -2    2.94    0.72
  -1 -20   2    3.17    0.78
   1  20  -1    0.50    0.54
  -1  20   1   -0.15    0.38
   1 -20  -1    0.02    0.50
  -1 -20   1    0.13    0.42
   1  20   0    0.12    0.50
  -1  20   0    0.19    0.54
  -1 -20   0    0.60    0.57
   1 -20   0    0.10    0.51
  -1  20  -1    0.07    0.38
   1  20   1   -0.49    0.50
  -1 -20  -1    0.00    0.49
   1 -20   1   -0.06    0.53
  -1  20  -2    0.26    0.40
   1  20   2    0.07    0.57
   1 -20   2    0.73    0.60
  -1 -20  -2    0.09    0.37
   1  20   3   -0.40    0.39
  -1 -20  -3   -0.02    0.48
  -1  21   2   -0.04    0.42
   1  21  -2    0.93    0.62
   1 -21  -2    1.12    0.60
   1  21  -1    0.34    0.45
  -1  21   1    0.91    0.51
   1 -21  -1    1.00    0.51
  -1 -21   1    1.65    0.70
  -1  21   0    0.05    0.54
   1  21   0    0.55    0.60
   1 -21   0    0.26    0.44
  -1 -21   0    0.03    0.57
  -1  21  -1   -0.79    0.47
   1  21   1    0.05    0.42
   1 -21   1   -0.05    0.58
  -1 -21  -1    0.35    0.55
  -1 -21  -2    0.96    0.60
   2   0 -10    0.12    0.27
   2   0 -10    0.29    0.43
   2   0  -9    0.12    0.33
   2   0  -9    0.13    0.24
   2   0  -8    2.31    0.46
   2   0  -8    4.51    0.76
   2   0  -7   -0.10    0.22
   2   0  -7   -0.20    0.20
  -2   0   7    0.43    0.45
  -2   0   6    0.84    0.08
  -2   0   6    1.14    0.37
   2   0  -6    0.61    0.24
  -2   0   6    0.86    0.09
   2   0  -5   -0.05    0.14
   2   0  -5    0.00    0.06
   2   0  -5   -0.05    0.05
  -2   0   5   -0.14    0.07
  -2   0   5   -0.13    0.07
  -2   0   5   -0.19    0.20
  -2   0   4    2.00    0.15
  -2   0   4    2.69    0.33
   2   0  -4    2.20    0.17
   2   0  -4    2.71    0.41
   2   0  -4    2.24    0.16
  -2   0   4    2.26    0.17
   2   0  -3   -0.03    0.07
  -2   0   3   -0.07    0.16
   2   0  -3   -0.02    0.07
   2   0  -3   -0.09    0.07
  -2   0   3   -0.12    0.07
  -2   0   3    0.00    0.07
  -2   0   2  250.26    6.06
  -2   0   2  253.27    4.85
   2   0  -2  252.01    6.08
   2   0  -2  255.39    4.24
  -2   0   2  251.45    4.23
   2   0  -2  249.93    4.29
  -2   0   2  247.27    4.30
   2   0  -1   -0.08    0.06
   2   0  -1   -0.07    0.05
  -2   0   1   -0.04    0.05
  -2   0   1   -0.14    0.07
  -2   0   1   -0.08    0.05
  -2   0   0  173.44    3.92
   2   0   0  176.42    2.91
   2   0   0  174.34    2.94
  -2   0   0  173.23    4.13
  -2   0   0  170.54    5.23
   2   0   0  172.56    4.02
   2   0   0  177.22    4.14
  -2   0   0  167.33    2.90
   2   0   0  167.68    5.23
  -2   0   0  168.21    2.92
   2   0   0  170.64    4.72
  -2   0   0  171.86    4.72
   2   0   1    0.00    0.08
  -2   0  -1   -0.02    0.16
   2   0   1   -0.03    0.13
  -2   0  -1    0.05    0.09
   2   0   1   -0.07    0.07
  -2   0  -1   -0.05    0.08
  -2   0  -1    0.01    0.06
  -2   0  -2   57.30    1.04
  -2   0  -2   57.01    1.37
  -2   0  -2   55.92    2.00
  -2   0  -2   55.40    1.02
  -2   0  -3   -0.02    0.27
  -2   0  -4    2.12    0.56
   2   0   4    1.82    0.12
   2   0   4    1.91    0.13
  -2   0  -5    0.31    0.34
  -2   0  -6    7.70    1.24
  -2   0  -7    0.44    0.70
  -2   0  -7    0.06    0.26
  -2   0  -8    1.88    0.50
  -2   0  -8    4.67    1.33
  -2   0  -9    2.76    0.93
  -2   0 -10   27.23    1.54
   2   1 -10    0.26    0.32
   2   1 -10   -0.03    0.29
   2  -1 -10    1.55    0.71
   2  -1 -10    0.46    0.31
   2  -1 -10    0.58    0.46
   2   1  -9    0.22    0.27
   2   1  -9    0.33    0.40
   2  -1  -9    0.10    0.23
   2  -1  -9    0.37    0.44
   2   1  -8    1.01    0.47
   2   1  -8    0.44    0.29
  -2   1   8    0.56    0.55
   2  -1  -8    0.62    0.44
   2  -1  -8    0.58    0.28
   2   1  -7   -0.35    0.22
  -2   1   7    0.07    0.43
   2  -1  -7    0.27    0.33
   2  -1  -7   -0.09    0.19
  -2   1   6    1.18    0.13
  -2   1   6    1.67    0.47
   2   1  -6    0.73    0.26
  -2   1   6    1.16    0.13
   2  -1  -6    0.76    0.25
   2  -1  -6    1.10    0.39
  -2  -1   6    1.14    0.08
  -2  -1   6    1.07    0.08
  -2   1   5    0.63    0.33
  -2   1   5    0.39    0.11
   2   1  -5    0.31    0.07
   2   1  -5    0.29    0.15
  -2   1   5    0.39    0.11
   2   1  -5    0.35    0.07
  -2  -1   5    0.38    0.10
   2  -1  -5    0.30    0.16
   2  -1  -5    0.37    0.10
  -2  -1   5    0.17    0.23
   2  -1  -5    0.28    0.08
   2  -1  -5    0.57    0.29
  -2  -1   5    0.25    0.09
   2   1  -4    6.88    0.55
   2   1  -4    6.58    0.25
   2   1  -4    6.83    0.26
  -2   1   4    5.35    0.49
  -2   1   4    6.68    0.26
   2  -1  -4    7.21    0.60
   2  -1  -4    6.29    0.28
   2  -1  -4    7.29    0.26
  -2  -1   4    7.14    0.50
   2  -1  -4    6.84    0.55
  -2  -1   4    6.46    0.25
  -2   1   3    1.04    0.13
   2   1  -3    1.15    0.13
  -2   1   3    1.04    0.14
   2   1  -3    0.69    0.15
   2  -1  -3    0.84    0.24
   2  -1  -3    0.94    0.14
  -2  -1   3    0.94    0.12
   2  -1  -3    1.19    0.13
  -2  -1   3    1.09    0.12
   2  -1  -3    0.67    0.15
  -2  -1   3    1.10    0.24
  -2   1   2    6.28    0.36
   2   1  -2    5.91    0.24
   2   1  -2    5.90    0.23
  -2   1   2    6.39    0.24
  -2   1   2    6.15    0.27
   2   1  -2    6.04    0.40
  -2  -1   2    5.93    0.30
   2  -1  -2    6.06    0.38
   2  -1  -2    5.42    0.43
  -2  -1   2    6.21    0.41
  -2  -1   2    5.94    0.23
   2  -1  -2    5.96    0.22
   2  -1  -2    5.95    0.26
  -2  -1   2    5.90    0.23
   2   1  -1  281.03    4.94
  -2   1   1  294.72    6.32
  -2   1   1  287.20    5.09
   2   1  -1  304.36    7.09
  -2   1   1  300.12    4.87
  -2   1   1  294.60    9.28
   2   1  -1  282.77    8.91
   2   1  -1  283.85    5.00
  -2   1   1  286.04    7.33
   2  -1  -1  295.58    5.08
  -2  -1   1  292.66    8.85
   2  -1  -1  293.72    6.33
  -2  -1   1  295.37    6.85
  -2  -1   1  283.14    5.03
   2  -1  -1  295.27    4.87
  -2  -1   1  277.09    4.82
   2  -1  -1  291.50    7.40
   2  -1  -1  288.81    9.22
  -2  -1   1  272.01    5.58
   2   1   0   25.88    0.56
   2   1   0   25.78    0.81
  -2   1   0   25.79    1.03
  -2   1   0   25.42    0.55
   2   1   0   26.58    0.99
  -2   1   0   25.77    0.72
   2   1   0   26.23    0.57
  -2   1   0   26.38    0.59
  -2   1   0   26.81    0.82
   2  -1   0   25.53    1.02
  -2  -1   0   26.23    0.98
   2  -1   0   25.31    0.59
  -2  -1   0   26.08    0.56
  -2  -1   0   26.38    0.53
  -2  -1   0   26.04    0.57
   2  -1   0   26.33    0.73
   2  -1   0   25.40    0.55
  -2  -1   0   25.68    0.80
   2  -1   0   25.38    0.81
  -2   1  -1  283.86    8.73
   2   1   1  286.18    4.93
   2   1   1  293.39    4.97
   2   1   1  286.00    5.56
  -2   1  -1  288.06    5.03
  -2   1  -1  288.10    8.34
  -2   1  -1  290.23    4.88
   2   1   1  276.89    7.89
   2  -1   1  287.88    8.00
  -2  -1  -1  290.44    5.54
  -2  -1  -1  295.03    7.23
  -2  -1  -1  293.09    6.32
  -2  -1  -1  285.56    4.84
  -2  -1  -1  283.41    7.91
   2  -1   1  279.82    4.80
   2  -1   1  279.18    5.00
   2  -1   1  267.90    8.69
  -2  -1  -1  285.96    5.02
   2   1   2   12.74    0.53
  -2   1  -2   12.34    0.90
   2   1   2   11.09    0.33
   2   1   2   12.43    0.35
  -2   1  -2   12.57    0.34
  -2   1  -2   12.62    0.51
  -2   1  -2   12.68    0.31
  -2  -1  -2   13.24    0.81
  -2  -1  -2   12.96    0.33
   2  -1   2   12.77    0.36
  -2  -1  -2   13.56    0.34
  -2  -1  -2   12.38    0.50
   2   1   3   50.79    0.97
  -2   1  -3   50.21    0.91
  -2   1  -3   50.38    1.38
  -2   1  -3   51.61    0.92
   2   1   3   50.73    1.41
   2  -1   3   51.04    0.98
  -2  -1  -3   51.43    1.37
  -2  -1  -3   51.94    0.93
  -2  -1  -3   49.88    0.93
   2  -1   3   48.83    0.93
  -2  -1  -3   51.47    2.15
   2   1   4   20.15    0.87
   2   1   4   20.39    0.47
  -2  -1  -4   21.07    0.39
  -2  -1  -4   19.76    0.38
   2  -1   4   20.02    0.43
   2  -1   4   20.05    0.41
  -2  -1  -4   20.56    1.36
   2   1   5    4.80    0.52
  -2  -1  -5    5.65    0.95
  -2   1  -6   -0.49    0.48
  -2  -1  -6    0.71    0.29
  -2  -1  -6    0.23    0.54
  -2   1  -7    0.30    0.60
  -2   1  -7    0.91    0.59
  -2  -1  -7   -0.10    0.24
  -2  -1  -7   -0.04    0.69
  -2   1  -8    1.73    0.83
  -2  -1  -8    1.28    0.92
  -2   1  -9    2.75    0.82
  -2  -1  -9    3.31    1.08
  -2   1 -10   12.86    1.28
  -2  -1 -10   11.20    1.35
   2   2 -10    0.43    0.48
   2   2 -10    0.30    0.31
   2  -2 -10    0.25    0.33
   2  -2 -10    1.13    0.76
   2   2  -8   -0.07    0.18
  -2   2   8   -0.11    0.37
   2  -2  -8    0.21    0.38
   2  -2  -8    0.13    0.20
  -2   2   7   -0.09    0.05
  -2   2   7    0.24    0.34
   2  -2  -7   -0.17    0.30
   2  -2  -7   -0.14    0.16
  -2   2   6    1.35    0.47
  -2   2   6    1.52    0.17
   2   2  -6    0.79    0.25
  -2   2   6    1.39    0.15
  -2  -2   6    1.47    0.12
   2  -2  -6    1.46    0.10
   2  -2  -6    0.83    0.25
   2  -2  -6    1.27    0.37
  -2  -2   6    1.28    0.11
   2  -2  -6    1.33    0.09
   2   2  -5    8.17    0.26
  -2   2   5    9.31    0.66
   2   2  -5    8.56    0.27
   2   2  -5    8.89    0.72
   2  -2  -5    8.36    0.32
   2  -2  -5    8.63    0.29
  -2  -2   5    8.66    0.28
   2  -2  -5    8.34    0.78
   2  -2  -5    9.00    0.66
  -2  -2   5    9.00    0.30
   2   2  -4    0.23    0.13
   2   2  -4    0.29    0.10
   2   2  -4    0.61    0.24
  -2   2   4    0.03    0.09
  -2   2   4   -0.40    0.26
  -2   2   4   -0.03    0.10
  -2  -2   4   -0.02    0.02
  -2  -2   4    0.18    0.11
   2  -2  -4    0.09    0.09
   2  -2  -4   -0.01    0.11
   2  -2  -4   -0.10    0.12
   2  -2  -4    0.07    0.17
   2   2  -3    8.98    0.31
   2   2  -3    9.67    0.63
   2   2  -3    9.19    0.42
  -2   2   3    8.67    0.30
  -2   2   3    9.44    0.50
   2   2  -3    9.47    0.32
  -2   2   3    8.75    0.35
  -2  -2   3    9.33    0.32
   2  -2  -3    9.38    0.53
  -2  -2   3    8.91    0.30
   2  -2  -3    8.99    0.36
   2  -2  -3    9.26    0.30
   2  -2  -3    9.24    0.61
   2   2  -2   15.14    0.42
  -2   2   2   15.28    0.60
  -2   2   2   15.32    0.46
   2   2  -2   15.03    0.48
  -2   2   2   14.74    0.41
   2   2  -2   14.74    0.69
  -2   2   2   14.26    0.68
   2   2  -2   14.92    0.42
   2  -2  -2   14.62    0.61
   2  -2  -2   15.42    0.70
   2  -2  -2   15.61    0.47
   2  -2  -2   15.49    0.41
  -2  -2   2   14.86    0.41
  -2  -2   2   15.06    0.43
   2   2  -1   19.58    0.49
   2   2  -1   19.88    0.73
  -2   2   1   19.87    0.53
  -2   2   1   20.47    0.95
  -2   2   1   18.90    0.71
   2   2  -1   20.46    0.51
  -2   2   1   19.67    0.68
   2   2  -1   22.75    1.02
  -2   2   1   19.33    0.48
   2  -2  -1   19.09    0.54
   2  -2  -1   19.94    0.74
   2  -2  -1   20.74    0.94
  -2  -2   1   19.57    0.49
  -2  -2   1   19.40    0.49
  -2  -2   1   19.41    0.71
   2  -2  -1   19.23    0.47
   2  -2  -1   20.28    0.69
   2   2   0   24.32    0.57
   2   2   0   23.95    0.77
  -2   2   0   25.25    0.56
  -2   2   0   24.74    1.06
  -2   2   0   24.46    0.60
  -2   2   0   24.27    0.78
   2   2   0   24.46    1.05
   2   2   0   24.40    0.56
  -2   2   0   24.86    0.80
  -2  -2   0   23.72    0.55
  -2  -2   0   24.76    1.06
   2  -2   0   24.69    1.05
   2  -2   0   24.94    0.61
  -2  -2   0   24.31    0.58
   2  -2   0   25.29    0.56
   2  -2   0   24.10    0.77
  -2  -2   0   24.20    0.77
  -2   2  -1   18.61    0.64
  -2   2  -1   16.33    0.53
  -2   2  -1   16.94    0.46
   2   2   1   17.28    0.45
   2   2   1   16.59    0.47
  -2   2  -1   16.62    0.41
   2   2   1   16.67    0.87
  -2   2  -1   16.35    0.92
   2   2   1   16.95    0.43
  -2  -2  -1   18.22    0.60
   2  -2   1   16.90    0.47
   2  -2   1   16.00    0.87
  -2  -2  -1   16.53    0.90
  -2  -2  -1   16.70    0.44
   2  -2   1   17.20    0.42
  -2  -2  -1   17.52    0.43
  -2  -2  -1   16.93    0.48
  -2   2  -2    0.10    0.21
   2   2   2    0.10    0.09
  -2   2  -2    0.16    0.09
   2   2   2    0.10    0.10
   2   2   2    0.00    0.18
  -2   2  -2    0.17    0.08
   2   2   2    0.21    0.26
  -2  -2  -2    0.18    0.09
  -2  -2  -2   -0.07    0.28
   2  -2   2    0.16    0.08
  -2  -2  -2    0.14    0.08
  -2  -2  -2    0.11    0.10
   2  -2   2    0.25    0.11
   2   2   3    1.30    0.27
   2   2   3    1.20    0.14
  -2   2  -3    1.09    0.35
  -2  -2  -3    1.03    0.19
  -2  -2  -3    1.39    0.13
  -2  -2  -3    1.14    0.48
  -2  -2  -3    1.28    0.13
   2  -2   3    1.41    0.16
  -2   2  -4   12.93    0.27
   2   2   4   14.81    0.73
   2   2   4   13.51    0.39
   2   2   4   14.25    0.41
  -2   2  -4   13.67    1.14
  -2   2  -4   13.40    0.28
  -2  -2  -4   14.54    0.75
  -2  -2  -4   13.90    0.35
  -2  -2  -4   14.33    0.35
   2  -2   4   13.71    0.37
   2  -2   4   13.19    0.33
  -2  -2  -4   14.64    1.23
   2   2   5    3.77    0.53
   2   2   5    3.85    0.19
  -2   2  -5    2.77    0.62
   2   2   5    3.74    0.19
  -2  -2  -5    3.87    0.49
  -2  -2  -5    4.90    0.98
  -2   2  -6    8.55    1.28
   2   2   6    6.91    0.80
  -2  -2  -6    6.77    0.71
  -2  -2  -6    7.26    1.40
   2   2   7    1.15    0.49
  -2   2  -7    2.20    0.78
  -2   2  -7    1.72    0.77
  -2  -2  -7    1.84    0.87
  -2  -2  -7    1.22    0.40
  -2   2  -8    2.43    0.93
  -2  -2  -8    2.81    1.21
  -2   2  -9    3.05    0.88
  -2  -2  -9    2.25    1.15
  -2  -2 -10    6.48    1.03
   2   3 -10    0.38    0.49
   2   3 -10    0.26    0.32
   2  -3 -10    0.89    0.49
   2  -3 -10    1.82    0.84
  -2   3   9   -0.34    0.58
   2   3  -9    0.19    0.30
   2  -3  -9    0.07    0.24
   2  -3  -9    0.91    0.49
   2  -3  -9    1.15    0.95
  -2   3   8    0.43    0.55
   2  -3  -8    0.76    0.43
   2   3  -7   -0.01    0.20
  -2   3   7    0.10    0.11
  -2   3   7    0.31    0.11
  -2   3   7    0.18    0.34
   2  -3  -7    0.29    0.27
   2  -3  -7    0.03    0.19
  -2   3   6    0.27    0.13
   2   3  -6    0.23    0.19
  -2   3   6   -0.25    0.34
   2  -3  -6    0.22    0.32
   2  -3  -6    0.00    0.14
  -2  -3   6    0.34    0.09
   2  -3  -6    0.28    0.11
  -2  -3   6    0.21    0.10
  -2   3   5   16.54    0.49
   2   3  -5   17.24    1.07
   2   3  -5   16.80    0.46
  -2   3   5   18.08    0.89
  -2  -3   5   17.29    0.47
  -2  -3   5   16.26    0.44
   2  -3  -5   17.07    1.08
   2  -3  -5   17.13    0.88
   2  -3  -5   16.52    0.52
   2   3  -4   31.13    1.36
   2   3  -4   34.18    1.06
  -2   3   4   31.49    0.75
   2   3  -4   32.40    0.75
  -2   3   4   31.16    0.81
   2   3  -4   32.34    0.74
   2  -3  -4   32.76    1.40
   2  -3  -4   32.00    0.81
   2  -3  -4   33.25    0.74
   2  -3  -4   31.93    1.19
  -2  -3   4   33.61    0.75
   2   3  -3    0.73    0.13
   2   3  -3    0.32    0.15
  -2   3   3    0.47    0.11
   2   3  -3    0.42    0.17
   2   3  -3    0.94    0.22
  -2   3   3    0.52    0.15
   2   3  -3    0.61    0.12
  -2   3   3    0.51    0.12
  -2   3   3    0.75    0.20
   2  -3  -3    0.46    0.12
  -2  -3   3    0.76    0.12
  -2  -3   3    0.52    0.14
   2  -3  -3    0.68    0.12
   2  -3  -3    0.64    0.16
   2  -3  -3    0.45    0.23
  -2   3   2    0.10    0.12
   2   3  -2    0.01    0.07
  -2   3   2   -0.01    0.10
   2   3  -2    0.06    0.08
  -2   3   2   -0.06    0.05
   2   3  -2   -0.02    0.07
  -2   3   2   -0.02    0.10
   2   3  -2    0.01    0.09
  -2  -3   2    0.14    0.09
   2  -3  -2    0.03    0.08
  -2  -3   2    0.04    0.08
   2  -3  -2   -0.02    0.12
   2  -3  -2    0.03    0.09
   2  -3  -2    0.26    0.23
   2  -3  -2    0.01    0.08
   2   3  -1  193.43    4.73
  -2   3   1  193.17    4.62
   2   3  -1  190.47    5.57
  -2   3   1  193.01    3.32
   2   3  -1  195.40    3.32
  -2   3   1  193.43    6.00
  -2   3   1  189.76    4.43
   2   3  -1  196.09    3.36
  -2   3   1  192.86    3.40
  -2  -3   1  190.73    6.10
   2  -3  -1  196.26    6.02
  -2  -3   1  191.53    3.35
   2  -3  -1  172.84    3.38
  -2  -3   1  193.42    3.31
   2  -3  -1  192.45    4.61
   2  -3  -1  191.78    3.31
   2  -3  -1  190.31    4.44
  -2  -3   1  197.77    4.72
  -2  -3   1  194.42    5.57
   2   3   0    4.61    0.24
  -2   3   0    5.00    0.39
   2   3   0    4.88    0.49
   2   3   0    4.72    0.29
   2   3   0    4.39    0.22
  -2   3   0    4.34    0.21
  -2   3   0    4.69    0.27
   2  -3   0    4.56    0.29
   2  -3   0    4.78    0.52
   2  -3   0    5.61    0.38
   2  -3   0    4.45    0.22
  -2  -3   0    4.74    0.28
  -2  -3   0    4.54    0.22
   2  -3   0    4.03    0.31
  -2  -3   0    4.55    0.23
   2   3   1    0.55    0.10
  -2   3  -1    0.51    0.12
   2   3   1    0.51    0.11
   2   3   1    0.50    0.09
  -2   3  -1    0.94    0.22
  -2   3  -1    0.41    0.11
  -2   3  -1    0.28    0.22
   2   3   1    0.58    0.13
   2   3   1    0.67    0.27
  -2  -3  -1    0.51    0.10
   2  -3   1    0.33    0.10
  -2  -3  -1    0.38    0.33
   2  -3   1    0.34    0.20
  -2  -3  -1    0.45    0.08
  -2  -3  -1    0.35    0.12
   2  -3   1    0.44    0.14
   2   3   2    6.45    0.35
  -2   3  -2    6.68    0.29
  -2   3  -2    6.61    0.25
   2   3   2    6.55    0.63
  -2   3  -2    6.06    0.68
   2   3   2    5.98    0.27
   2   3   2    6.76    0.31
  -2  -3  -2    6.59    0.37
   2  -3   2    6.45    0.31
  -2  -3  -2    7.07    0.37
   2  -3   2    5.85    0.57
   2  -3   2    6.23    0.24
  -2  -3  -2    6.40    0.28
  -2  -3  -2    6.69    0.26
  -2  -3  -2    6.34    0.72
  -2   3  -3   -0.19    0.21
   2   3   3    0.25    0.11
  -2   3  -3    0.07    0.09
   2   3   3    0.04    0.10
   2   3   3   -0.08    0.15
  -2   3  -3   -0.11    0.07
   2  -3   3   -0.04    0.07
   2  -3   3   -0.10    0.11
  -2  -3  -3    0.03    0.11
  -2  -3  -3    0.01    0.08
  -2  -3  -3   -0.14    0.35
  -2  -3  -3   -0.04    0.09
  -2   3  -4    5.81    0.20
   2   3   4    6.54    0.57
  -2   3  -4    5.98    0.90
   2   3   4    6.46    0.30
  -2  -3  -4    6.27    0.52
  -2  -3  -4    6.32    0.95
   2  -3   4    6.19    0.29
  -2  -3  -4    6.09    0.24
   2  -3   4    5.86    0.23
  -2  -3  -4    5.94    0.26
   2   3   5    1.89    0.21
  -2   3  -5    1.71    0.55
   2   3   5    2.30    0.50
   2   3   5    1.79    0.20
   2  -3   5    1.78    0.14
   2  -3   5    1.78    0.12
  -2  -3  -5    1.90    0.14
  -2  -3  -5    2.47    0.80
  -2  -3  -5    2.06    0.13
  -2  -3  -5    1.81    0.35
  -2   3  -6    0.32    0.49
   2   3   6    0.02    0.10
   2   3   6   -0.50    0.42
   2   3   6   -0.23    0.09
  -2  -3  -6    0.19    0.25
  -2  -3  -6   -0.75    0.61
   2   3   7    3.57    0.76
  -2  -3  -7    4.18    1.23
  -2  -3  -7    2.74    0.52
  -2   3  -8    1.52    0.69
  -2  -3  -8    1.06    0.41
  -2  -3  -8    2.02    1.19
  -2   3  -9    5.99    1.01
  -2  -3 -10    8.71    1.38
   2   4 -10   -0.24    0.30
   2   4 -10    0.53    0.37
   2  -4 -10    0.65    0.49
   2  -4 -10    1.46    0.99
   2   4  -9    0.18    0.32
  -2   4   9   -0.43    0.58
   2  -4  -9    1.33    1.15
   2  -4  -9    0.64    0.44
  -2   4   8    0.82    0.48
   2  -4  -8    1.08    0.48
   2  -4  -8    0.96    0.97
  -2   4   7    0.17    0.48
  -2   4   7    0.50    0.16
   2   4  -7    0.07    0.27
   2  -4  -7    0.52    0.34
  -2  -4   7    0.73    0.09
   2  -4  -7    0.39    0.22
  -2  -4   7    0.61    0.07
   2   4  -6    0.03    0.24
  -2   4   6    0.00    0.07
   2   4  -6   -0.05    0.06
  -2   4   6   -0.21    0.13
   2   4  -6    0.35    0.27
  -2   4   6   -0.29    0.34
   2  -4  -6   -0.19    0.17
   2  -4  -6   -0.06    0.12
   2  -4  -6   -0.16    0.11
  -2  -4   6   -0.03    0.10
  -2  -4   6    0.04    0.11
  -2   4   5    3.41    0.27
   2   4  -5    3.50    0.63
   2   4  -5    2.95    0.23
  -2   4   5    2.89    0.28
   2  -4  -5    3.27    0.29
  -2  -4   5    2.95    0.25
   2  -4  -5    2.82    0.39
   2  -4  -5    2.39    0.47
   2   4  -4    0.00    0.11
  -2   4   4    0.12    0.14
   2   4  -4   -0.05    0.19
   2   4  -4    0.11    0.17
  -2   4   4    0.12    0.13
   2   4  -4    0.08    0.16
   2   4  -4    0.06    0.10
  -2  -4   4    0.09    0.10
  -2  -4   4    0.10    0.12
   2  -4  -4   -0.24    0.20
   2  -4  -4   -0.09    0.14
   2  -4  -4   -0.04    0.10
  -2   4   3    8.32    0.58
   2   4  -3    8.66    0.34
  -2   4   3    8.42    0.44
   2   4  -3    8.72    0.37
   2   4  -3    8.41    0.44
  -2   4   3    8.13    0.35
   2   4  -3    8.29    0.61
   2   4  -3    8.45    0.55
  -2   4   3    8.25    0.40
  -2  -4   3    9.06    0.37
   2  -4  -3    8.70    0.64
   2  -4  -3    8.21    0.40
  -2  -4   3    8.22    0.32
   2  -4  -3    8.12    0.47
   2  -4  -3    8.69    0.34
  -2   4   2   44.77    0.98
   2   4  -2   44.72    1.51
  -2   4   2   45.43    1.29
  -2   4   2   44.12    1.07
   2   4  -2   45.95    0.98
   2   4  -2   45.72    1.02
   2   4  -2   46.42    1.84
   2   4  -2   43.77    1.46
  -2   4   2   44.24    1.47
  -2  -4   2   43.93    1.00
   2  -4  -2   48.60    1.10
  -2  -4   2   41.07    1.48
   2  -4  -2   44.93    1.51
   2  -4  -2   46.29    1.92
   2  -4  -2   45.63    0.98
  -2  -4   2   44.17    0.96
   2  -4  -2   46.39    1.31
  -2   4   1  347.98    5.85
   2   4  -1  347.00    5.85
  -2   4   1  347.16    5.96
   2   4  -1  350.18    8.28
   2   4  -1  352.25    5.92
  -2   4   1  349.86   10.56
   2   4  -1  335.49    9.70
  -2   4   1  347.50    7.73
  -2   4   1  339.97    8.65
   2  -4  -1  346.60    5.84
  -2  -4   1  349.68    5.85
   2  -4  -1  336.33    9.68
  -2  -4   1  349.38    5.90
  -2  -4   1  338.02    9.69
   2  -4  -1  349.46    7.75
  -2  -4   1  353.11   11.02
   2  -4  -1  355.87   10.58
   2  -4  -1  346.74    5.98
   2   4   0    6.65    0.36
  -2   4   0    7.05    0.36
  -2   4   0    6.87    0.29
   2   4   0    6.35    0.66
   2   4   0    6.68    0.31
  -2   4   0    7.50    0.48
   2   4   0    7.37    0.43
  -2   4   0    8.03    0.71
   2   4   0    6.83    0.34
  -2  -4   0    6.44    0.31
  -2  -4   0    6.77    0.30
   2  -4   0    7.25    0.66
   2  -4   0    7.43    0.50
   2  -4   0    6.80    0.35
  -2  -4   0    6.51    0.35
   2  -4   0    6.89    0.28
  -2  -4   0    7.54    0.66
   2  -4   0    6.36    0.44
  -2   4  -1    0.20    0.14
   2   4   1    0.37    0.12
  -2   4  -1    0.52    0.25
   2   4   1    0.30    0.12
   2   4   1    0.40    0.09
  -2   4  -1    0.44    0.18
   2   4   1    0.37    0.11
  -2   4  -1    0.44    0.13
   2   4   1    0.28    0.29
  -2   4  -1    0.41    0.10
   2  -4   1    0.17    0.14
  -2  -4  -1    0.25    0.07
   2  -4   1    0.27    0.20
  -2  -4  -1    0.89    0.19
  -2  -4  -1    0.36    0.10
  -2  -4  -1    0.62    0.39
  -2  -4  -1    0.36    0.12
   2  -4   1    0.28    0.09
   2   4   2    1.04    0.17
  -2   4  -2    0.94    0.16
  -2   4  -2    0.94    0.14
   2   4   2    0.80    0.15
   2   4   2    0.88    0.18
   2   4   2    1.19    0.42
  -2   4  -2    0.79    0.25
  -2  -4  -2    1.63    0.46
  -2  -4  -2    0.79    0.18
   2  -4   2    0.78    0.17
   2  -4   2    0.75    0.25
  -2  -4  -2    0.91    0.16
  -2  -4  -2    0.92    0.15
   2  -4   2    1.09    0.14
  -2  -4  -2    0.59    0.10
  -2   4  -3    9.53    0.93
  -2   4  -3    8.41    0.31
   2   4   3    8.66    0.51
  -2   4  -3    8.53    0.36
   2   4   3    8.96    0.40
   2   4   3    8.41    0.36
  -2  -4  -3    9.42    0.57
  -2  -4  -3    8.93    0.34
   2  -4   3    8.79    0.39
  -2  -4  -3    8.62    0.36
  -2  -4  -3    8.90    0.91
   2  -4   3    8.53    0.31
   2   4   4    5.97    0.31
  -2   4  -4    5.91    0.89
  -2   4  -4    5.63    0.27
  -2   4  -4    6.00    0.24
   2   4   4    5.42    0.47
   2   4   4    6.00    0.34
   2  -4   4    6.01    0.32
  -2  -4  -4    5.57    0.85
  -2  -4  -4    5.81    0.52
  -2  -4  -4    5.88    0.29
   2   4   5    0.40    0.37
   2   4   5    0.30    0.15
   2   4   5    0.16    0.07
  -2   4  -5    0.27    0.07
  -2   4  -5    0.39    0.07
  -2   4  -5    0.15    0.40
  -2  -4  -5    0.34    0.58
  -2  -4  -5    0.28    0.11
   2  -4   5    0.21    0.12
   2  -4   5    0.31    0.10
  -2  -4  -5    0.20    0.22
   2   4   6    0.10    0.16
   2   4   6    0.90    0.42
   2   4   6    0.21    0.16
  -2   4  -6    0.78    0.58
  -2  -4  -6    0.52    0.66
  -2  -4  -6    0.41    0.30
   2   4   7    8.14    0.81
   2   4   7    5.47    0.16
  -2  -4  -7    7.76    1.32
  -2  -4  -7    8.45    0.86
   2   4   8    1.30    0.59
  -2  -4  -8    3.62    1.47
  -2  -4  -8    1.00    0.28
  -2  -4  -8    0.88    0.43
  -2   4  -9    7.91    1.19
   2   5 -10    0.28    0.37
   2  -5 -10    0.33    0.42
   2  -5 -10    1.79    1.02
  -2   5   9    0.63    0.49
   2   5  -9    0.34    0.29
   2  -5  -9    1.09    1.00
   2  -5  -9    0.52    0.48
  -2   5   8    0.08    0.51
   2  -5  -8    0.89    1.03
   2  -5  -8    0.25    0.38
   2   5  -7   -0.07    0.26
  -2   5   7   -0.06    0.33
  -2   5   7   -0.22    0.16
   2  -5  -7    0.27    0.38
  -2  -5   7    0.13    0.11
   2  -5  -7   -0.13    0.76
   2  -5  -7   -0.02    0.16
  -2   5   6   -0.29    0.16
   2   5  -6    0.02    0.27
  -2   5   6   -0.07    0.27
  -2   5   6    0.05    0.16
   2   5  -6    0.18    0.25
  -2  -5   6    0.01    0.14
   2  -5  -6   -0.06    0.13
   2  -5  -6   -0.22    0.41
  -2  -5   6   -0.01    0.11
   2  -5  -6   -0.18    0.12
   2  -5  -6    0.20    0.33
  -2   5   5    0.51    0.18
  -2   5   5    0.67    0.20
   2   5  -5    0.39    0.25
   2   5  -5    0.40    0.27
   2   5  -5    0.34    0.14
   2  -5  -5    0.17    0.14
  -2  -5   5    0.51    0.14
  -2  -5   5    0.51    0.17
   2  -5  -5    0.48    0.33
   2  -5  -5    0.55    0.18
  -2   5   4    4.94    0.35
   2   5  -4    4.82    0.42
   2   5  -4    4.59    0.54
  -2   5   4    4.84    0.33
   2   5  -4    4.37    0.56
   2   5  -4    4.95    0.29
   2  -5  -4    5.12    0.41
  -2  -5   4    4.83    0.27
   2  -5  -4    4.85    0.35
  -2  -5   4    4.56    0.30
   2  -5  -4    5.26    0.59
   2   5  -3   59.21    1.26
   2   5  -3   59.13    1.32
  -2   5   3   57.20    1.63
  -2   5   3   60.71    1.28
   2   5  -3   61.82    2.40
  -2   5   3   60.26    1.39
   2   5  -3   59.69    2.06
   2   5  -3   59.37    2.04
   2  -5  -3   60.16    1.39
   2  -5  -3   59.80    1.99
  -2  -5   3   59.37    1.31
   2  -5  -3   60.71    1.68
  -2  -5   3   59.30    1.24
  -2   5   2   28.08    0.83
  -2   5   2   28.58    0.74
   2   5  -2   28.94    0.79
   2   5  -2   28.06    1.06
   2   5  -2   28.53    1.15
  -2   5   2   28.83    1.13
   2   5  -2   29.53    1.49
  -2   5   2   28.08    0.90
   2   5  -2   27.92    0.72
   2  -5  -2   28.42    1.19
   2  -5  -2   29.30    0.85
   2  -5  -2   28.82    1.48
   2  -5  -2   28.47    0.73
  -2  -5   2   29.69    0.79
   2  -5  -2   28.01    0.90
   2  -5  -2   27.79    1.49
  -2  -5   2   28.85    0.72
  -2  -5   2   27.87    1.08
   2   5  -1  134.43    2.54
  -2   5   1  132.35    3.32
   2   5  -1  131.34    2.45
  -2   5   1  137.68    3.40
   2   5  -1  131.69    4.23
  -2   5   1  133.28    2.58
   2   5  -1  135.55    3.48
  -2   5   1  133.05    2.45
  -2   5   1  130.41    4.47
   2  -5  -1  130.30    3.38
  -2  -5   1  133.80    2.52
   2  -5  -1  132.19    2.44
  -2  -5   1  135.27    4.15
   2  -5  -1  133.80    2.60
   2  -5  -1  130.13    4.18
  -2  -5   1  134.85    2.45
   2  -5  -1  134.04    4.49
  -2  -5   1  135.02    4.24
  -2   5   0    1.65    0.28
   2   5   0    2.22    0.26
  -2   5   0    1.40    0.30
   2   5   0    2.06    0.29
  -2   5   0    1.49    0.34
   2   5   0    1.96    0.45
   2   5   0    2.15    0.23
  -2   5   0    1.68    0.20
   2   5   0    1.70    0.21
  -2   5   0    2.01    0.22
   2  -5   0    1.72    0.29
   2  -5   0    1.96    0.24
  -2  -5   0    2.49    0.60
   2  -5   0    1.73    0.17
  -2  -5   0    1.79    0.21
   2  -5   0    1.79    0.30
  -2  -5   0    2.17    0.19
   2  -5   0    1.48    0.34
   2   5   1   30.82    1.00
   2   5   1   28.99    0.74
  -2   5  -1   29.39    1.05
  -2   5  -1   29.03    1.10
   2   5   1   30.30    0.88
  -2   5  -1   29.50    1.41
  -2   5  -1   29.12    0.72
   2   5   1   29.66    0.82
  -2   5  -1   29.25    0.81
   2   5   1   28.96    1.46
  -2  -5  -1   29.38    1.50
  -2  -5  -1   29.87    0.99
   2  -5   1   30.49    1.05
   2  -5   1   28.84    0.72
   2  -5   1   28.90    0.82
   2  -5   1   28.70    1.41
  -2  -5  -1   28.40    0.78
  -2  -5  -1   29.04    0.85
  -2  -5  -1   29.42    0.74
  -2   5  -2    4.56    0.26
  -2   5  -2    5.28    0.48
  -2   5  -2    4.41    0.28
  -2   5  -2    4.77    0.67
   2   5   2    4.57    0.30
  -2   5  -2    4.69    0.49
   2   5   2    4.36    0.59
   2   5   2    4.69    0.33
   2   5   2    4.67    0.36
  -2  -5  -2    4.56    0.29
  -2  -5  -2    4.65    0.24
   2  -5   2    4.16    0.32
  -2  -5  -2    5.18    0.42
  -2  -5  -2    4.49    0.27
   2  -5   2    4.29    0.25
   2  -5   2    4.17    0.57
  -2  -5  -2    4.41    0.74
  -2   5  -3    6.67    0.35
  -2   5  -3    7.39    0.88
   2   5   3    7.01    0.39
  -2   5  -3    7.14    0.32
   2   5   3    7.16    0.47
   2   5   3    7.15    0.35
   2  -5   3    6.90    0.31
  -2  -5  -3    7.05    0.37
  -2  -5  -3    8.01    0.57
   2  -5   3    7.03    0.73
  -2  -5  -3    7.61    0.90
  -2  -5  -3    6.96    0.36
   2  -5   3    6.87    0.40
   2   5   4    0.46    0.25
   2   5   4    0.17    0.16
   2   5   4    0.31    0.16
  -2   5  -4    0.22    0.33
  -2   5  -4    0.16    0.10
   2  -5   4    0.28    0.12
  -2  -5  -4    0.07    0.19
  -2  -5  -4    0.36    0.13
   2  -5   4    0.11    0.16
  -2  -5  -4    0.16    0.41
  -2   5  -5    1.43    0.56
   2   5   5    1.49    0.23
  -2   5  -5    1.45    0.15
   2   5   5    1.46    0.24
   2   5   5    2.16    0.45
  -2  -5  -5    1.59    0.35
  -2  -5  -5    2.23    0.90
   2  -5   5    1.71    0.22
   2  -5   5    1.38    0.16
  -2  -5  -5    1.41    0.20
   2   5   6   -0.60    0.42
  -2   5  -6    0.19    0.53
   2   5   6   -0.39    0.15
   2   5   6   -0.16    0.17
   2  -5   6   -0.03    0.08
  -2  -5  -6   -0.07    0.26
  -2  -5  -6   -0.72    0.67
   2  -5   6   -0.03    0.10
   2   5   7    0.84    0.57
   2   5   7    0.53    0.17
  -2   5  -7    1.92    0.80
  -2  -5  -7    2.93    1.28
  -2  -5  -7    0.44    0.18
  -2  -5  -7    0.89    0.37
   2   5   8    0.63    0.52
  -2  -5  -8    2.61    1.38
  -2  -5  -9    1.41    1.36
  -2  -5 -10    6.50    1.83
   2  -6 -10    2.44    1.23
   2  -6 -10    0.28    0.37
  -2   6   9    0.26    0.44
   2   6  -9   -0.24    0.31
   2  -6  -9    0.80    0.52
   2  -6  -9    1.04    0.92
   2   6  -8   -0.31    0.28
  -2   6   8    0.27    0.57
  -2   6   8   -0.33    0.17
   2  -6  -8   -0.31    0.58
   2  -6  -8    0.11    0.38
  -2   6   7   -0.21    0.44
   2   6  -7   -0.05    0.20
  -2   6   7   -0.07    0.18
   2  -6  -7    0.33    0.40
   2  -6  -7    0.03    0.15
   2  -6  -7    0.04    0.55
  -2  -6   7    0.09    0.13
   2   6  -6    0.55    0.27
   2   6  -6    1.27    0.41
  -2   6   6    1.31    0.26
  -2   6   6    1.08    0.26
   2  -6  -6    1.11    0.39
   2  -6  -6    0.63    0.20
  -2  -6   6    1.19    0.22
   2  -6  -6    0.79    0.78
   2  -6  -6    1.28    0.24
  -2   6   5    1.47    0.28
   2   6  -5    1.33    0.20
  -2   6   5    1.36    0.23
   2   6  -5    0.86    0.31
   2   6  -5    1.05    0.33
   2  -6  -5    0.87    0.18
  -2  -6   5    1.20    0.20
   2  -6  -5    1.25    0.37
   2  -6  -5    0.98    0.59
   2  -6  -5    1.16    0.24
  -2  -6   5    1.43    0.24
  -2   6   4    0.19    0.16
  -2   6   4    0.26    0.18
   2   6  -4    0.05    0.13
   2   6  -4    0.14    0.13
   2   6  -4    0.09    0.21
   2  -6  -4    0.07    0.48
  -2  -6   4    0.20    0.18
  -2  -6   4    0.10    0.13
   2  -6  -4    0.09    0.20
   2  -6  -4    0.16    0.11
   2  -6  -4    0.09    0.17
   2   6  -3    0.70    0.19
  -2   6   3    1.39    0.24
   2   6  -3    0.86    0.69
  -2   6   3    1.45    0.21
  -2   6   3    1.18    0.19
   2   6  -3    0.70    0.22
   2   6  -3    1.67    0.22
   2  -6  -3    1.16    0.26
  -2  -6   3    1.56    0.21
   2  -6  -3    0.80    0.14
   2  -6  -3    1.28    0.50
   2  -6  -3    1.17    0.31
  -2  -6   3    1.57    0.25
  -2   6   2   31.92    0.97
   2   6  -2   29.64    1.60
   2   6  -2   29.73    0.79
  -2   6   2   30.12    1.23
   2   6  -2   30.55    0.88
   2   6  -2   30.59    1.21
  -2   6   2   32.06    0.92
   2   6  -2   30.59    1.23
  -2   6   2   30.54    0.81
  -2  -6   2   29.55    0.86
   2  -6  -2   30.62    0.81
   2  -6  -2   30.87    0.92
  -2  -6   2   30.53    0.80
   2  -6  -2   31.43    1.68
   2  -6  -2   29.48    1.29
  -2  -6   2   30.63    1.22
   2   6  -1   35.46    1.71
  -2   6   1   36.43    1.73
   2   6  -1   35.70    1.26
  -2   6   1   37.37    1.35
  -2   6   1   35.31    1.00
  -2   6   1   36.00    0.91
   2   6  -1   36.24    0.97
  -2   6   1   36.45    1.13
   2   6  -1   36.59    0.90
   2  -6  -1   36.63    0.90
  -2  -6   1   35.84    0.96
   2  -6  -1   37.07    1.75
   2  -6  -1   37.10    1.40
   2  -6  -1   34.95    1.60
   2  -6  -1   36.87    1.02
  -2  -6   1   36.45    1.43
  -2  -6   1   36.37    1.74
  -2  -6   1   36.49    0.90
   2   6   0   19.87    0.86
  -2   6   0   19.93    0.60
   2   6   0   19.88    0.76
  -2   6   0   20.38    0.97
   2   6   0   20.31    0.68
  -2   6   0   20.17    0.99
   2   6   0   19.65    1.21
  -2   6   0   20.47    1.20
  -2   6   0   20.87    0.70
   2   6   0   20.58    0.63
   2  -6   0   20.39    0.61
   2  -6   0   19.12    0.97
  -2  -6   0   20.40    0.68
  -2  -6   0   19.25    0.59
   2  -6   0   19.76    0.94
  -2  -6   0   19.17    1.26
   2  -6   0   19.50    0.70
   2  -6   0   21.27    1.22
  -2   6  -1   43.42    0.99
  -2   6  -1   39.11    1.42
  -2   6  -1   39.33    1.80
   2   6   1   39.81    0.98
   2   6   1   41.49    1.15
   2   6   1   41.73    1.07
   2   6   1   41.58    1.33
  -2   6  -1   40.95    1.46
   2   6   1   39.14    1.87
  -2   6  -1   41.26    1.08
   2  -6   1   41.90    1.47
   2  -6   1   40.58    1.10
  -2  -6  -1   42.08    1.06
  -2  -6  -1   41.04    1.32
  -2  -6  -1   40.37    1.93
   2  -6   1   40.69    0.96
  -2  -6  -1   40.00    0.96
   2  -6   1   40.40    1.84
  -2   6  -2    1.21    0.32
  -2   6  -2    1.21    0.19
   2   6   2    1.11    0.18
  -2   6  -2    0.99    0.36
   2   6   2    1.02    0.22
  -2   6  -2    1.06    0.36
   2   6   2    1.44    0.25
  -2   6  -2    1.21    0.22
  -2  -6  -2    1.06    0.27
  -2  -6  -2    1.20    0.11
  -2  -6  -2    1.66    0.55
   2  -6   2    1.31    0.19
   2  -6   2    1.00    0.30
   2  -6   2    1.19    0.24
  -2  -6  -2    1.40    0.24
  -2   6  -3   -0.01    0.12
  -2   6  -3    0.00    0.29
   2   6   3    0.05    0.15
   2   6   3    0.05    0.14
   2   6   3    0.03    0.17
  -2   6  -3    0.14    0.38
  -2  -6  -3    0.08    0.06
  -2  -6  -3    0.11    0.16
   2  -6   3   -0.07    0.12
  -2  -6  -3    0.19    0.22
   2  -6   3   -0.02    0.18
  -2  -6  -3    0.05    0.49
   2   6   4    0.07    0.17
  -2   6  -4   -0.23    0.32
  -2   6  -4   -0.07    0.10
   2   6   4   -0.04    0.14
   2  -6   4   -0.25    0.16
   2  -6   4    0.00    0.10
  -2  -6  -4   -0.21    0.36
  -2  -6  -4   -0.01    0.15
  -2  -6  -4    0.02    0.19
  -2  -6  -4   -0.13    0.10
   2   6   5    0.41    0.20
   2   6   5    0.36    0.19
  -2   6  -5    0.30    0.12
   2   6   5   -0.05    0.27
  -2   6  -5    0.00    0.44
   2  -6   5    0.42    0.19
  -2  -6  -5    0.16    0.24
   2  -6   5    0.19    0.09
  -2  -6  -5    0.56    0.56
  -2  -6  -5    0.35    0.17
  -2   6  -6    0.53    0.59
   2   6   6   -0.04    0.20
   2   6   6   -0.37    0.31
   2  -6   6    0.27    0.12
   2  -6   6    0.33    0.15
  -2  -6  -6   -0.03    0.29
  -2  -6  -6    0.10    0.90
  -2  -6  -6    0.22    0.13
  -2   6  -7    1.01    0.69
   2   6   7    0.28    0.19
   2   6   7    0.42    0.55
  -2  -6  -7    0.36    0.37
  -2  -6  -7    1.39    1.19
   2   6   8    0.22    0.65
  -2   6  -8    2.09    0.77
  -2  -6  -8    1.15    1.28
  -2  -6  -8    0.14    0.40
  -2  -6  -9    3.13    1.40
   2   7 -10    0.28    0.34
   2  -7 -10    0.01    0.57
   2   7  -9    0.06    0.34
  -2   7   9    0.16    0.46
   2  -7  -9   -0.13    0.42
   2  -7  -9    1.15    1.04
   2   7  -8    0.21    0.27
  -2   7   8   -0.02    0.21
  -2   7   8    0.44    0.58
   2  -7  -8    0.41    0.39
   2  -7  -8   -0.13    0.95
  -2   7   7    0.19    0.49
  -2   7   7    0.53    0.23
   2   7  -7    0.04    0.24
   2   7  -7    0.73    0.38
  -2  -7   7    0.38    0.17
   2  -7  -7    0.22    0.29
   2  -7  -7    0.36    0.92
   2   7  -6   -0.05    0.28
  -2   7   6    0.00    0.22
   2   7  -6    0.02    0.21
   2  -7  -6    0.10    0.14
   2  -7  -6   -0.28    0.30
  -2  -7   6    0.04    0.19
   2  -7  -6    0.15    0.20
   2  -7  -6   -0.10    0.51
   2   7  -5    4.19    0.33
   2   7  -5    3.99    0.72
  -2   7   5    4.42    0.38
  -2   7   5    4.11    0.39
   2  -7  -5    4.39    0.41
   2  -7  -5    4.46    1.06
   2  -7  -5    3.54    0.38
  -2  -7   5    4.00    0.32
   2  -7  -5    3.62    0.62
  -2  -7   5    4.04    0.38
   2   7  -4    3.08    0.28
   2   7  -4    3.34    0.52
   2   7  -4    3.02    0.57
  -2   7   4    3.15    0.34
  -2   7   4    3.13    0.35
   2  -7  -4    3.19    0.90
   2  -7  -4    3.20    0.33
  -2  -7   4    3.63    0.36
   2  -7  -4    2.77    0.52
  -2  -7   4    3.25    0.28
   2  -7  -4    3.21    0.37
  -2   7   3    0.56    0.19
   2   7  -3    0.48    0.22
   2   7  -3    0.66    0.19
   2   7  -3    0.29    0.16
  -2   7   3    0.83    0.22
  -2   7   3    0.28    0.09
   2  -7  -3    0.63    0.50
   2  -7  -3    0.54    0.24
  -2  -7   3    0.36    0.17
  -2  -7   3    0.74    0.19
  -2  -7   3    0.80    0.21
   2  -7  -3    0.45    0.27
  -2   7   2   13.19    0.55
   2   7  -2   12.96    0.77
   2   7  -2   13.17    0.77
   2   7  -2   11.64    1.12
  -2   7   2   12.37    0.51
  -2   7   2   12.34    0.61
   2   7  -2   13.05    0.51
  -2  -7   2   13.41    0.59
  -2  -7   2   13.25    0.78
   2  -7  -2   12.39    0.83
   2  -7  -2   12.79    1.12
  -2  -7   2   13.36    1.04
   2  -7  -2   13.33    0.64
  -2  -7   2   13.64    0.52
   2   7  -1   20.19    0.65
   2   7  -1   19.14    1.29
  -2   7   1   21.67    0.78
  -2   7   1   20.15    1.12
   2   7  -1   20.96    0.96
  -2   7   1   20.80    0.80
  -2   7   1   20.76    0.68
  -2   7   1   20.61    1.31
   2   7  -1   20.68    0.91
   2   7  -1   20.99    0.80
  -2  -7   1   21.71    1.40
   2  -7  -1   20.74    0.77
   2  -7  -1   20.47    1.09
  -2  -7   1   21.25    1.07
   2  -7  -1   19.87    1.19
  -2  -7   1   19.94    0.71
  -2  -7   1   20.48    0.66
   2  -7  -1   21.07    0.67
  -2   7   0   32.94    1.63
  -2   7   0   32.46    0.98
   2   7   0   30.91    1.64
   2   7   0   33.97    0.91
   2   7   0   33.01    1.24
   2   7   0   33.95    0.98
  -2   7   0   33.73    1.36
  -2   7   0   33.91    1.47
  -2   7   0   33.37    0.88
   2   7   0   34.00    1.12
  -2  -7   0   34.00    1.51
   2  -7   0   33.14    1.69
   2  -7   0   32.73    1.00
   2  -7   0   33.63    0.87
  -2  -7   0   34.55    0.99
  -2  -7   0   32.97    1.76
   2  -7   0   32.41    1.44
  -2  -7   0   33.87    0.88
   2  -7   0   33.29    1.33
  -2   7  -1    9.80    0.95
   2   7   1    9.42    0.43
   2   7   1    9.57    0.43
   2   7   1    9.27    0.48
  -2   7  -1    9.60    0.64
   2   7   1    9.64    0.64
  -2   7  -1    9.16    0.44
  -2  -7  -1   10.06    0.68
  -2  -7  -1    8.74    0.91
   2  -7   1   10.50    0.72
   2  -7   1    8.35    0.52
  -2  -7  -1    9.31    0.50
   2  -7   1    9.48    0.82
   2  -7   1    8.97    0.40
   2   7   2   16.26    0.60
   2   7   2   16.49    0.81
  -2   7  -2   16.26    0.86
  -2   7  -2   16.44    1.22
   2   7   2   16.52    0.67
  -2   7  -2   16.23    0.57
   2  -7   2   15.70    0.55
   2  -7   2   16.21    0.65
  -2  -7  -2   16.79    0.87
   2  -7   2   15.97    1.13
  -2  -7  -2   14.82    1.24
  -2  -7  -2   16.66    0.66
  -2   7  -3    0.00    0.34
   2   7   3    0.28    0.19
  -2   7  -3   -0.26    0.39
  -2   7  -3   -0.01    0.14
   2   7   3    0.06    0.15
   2   7   3    0.12    0.18
  -2  -7  -3   -0.07    0.21
   2  -7   3   -0.05    0.13
  -2  -7  -3    0.12    0.39
   2  -7   3   -0.17    0.18
  -2  -7  -3    0.06    0.18
  -2   7  -4    0.22    0.15
  -2   7  -4   -0.39    0.51
   2   7   4    0.61    0.22
   2   7   4    0.28    0.19
  -2   7  -4   -0.27    0.41
  -2  -7  -4    0.18    0.05
   2  -7   4    0.24    0.22
  -2  -7  -4   -0.39    0.54
  -2  -7  -4    0.45    0.27
  -2  -7  -4    0.32    0.18
   2  -7   4    0.19    0.15
  -2  -7  -4    0.09    0.06
   2   7   5    0.45    0.24
   2   7   5    0.02    0.32
  -2   7  -5    0.10    0.53
   2   7   5    0.21    0.19
  -2   7  -5    0.66    0.16
  -2  -7  -5    0.44    0.30
  -2  -7  -5    0.17    0.13
  -2  -7  -5    0.63    0.23
   2  -7   5    0.88    0.18
   2  -7   5    0.89    0.23
  -2  -7  -5    0.28    0.72
  -2  -7  -5    0.47    0.10
   2   7   6   -0.04    0.22
  -2   7  -6   -0.38    0.51
   2   7   6   -0.32    0.46
  -2  -7  -6   -0.17    0.29
   2  -7   6   -0.06    0.16
  -2  -7  -6   -0.13    0.64
  -2  -7  -6   -0.01    0.09
   2   7   7    3.03    0.65
   2   7   7    2.11    0.32
  -2   7  -7    2.81    0.95
   2  -7   7    2.46    0.22
  -2  -7  -7    1.40    0.48
  -2  -7  -7    4.26    1.58
  -2   7  -8    2.01    0.81
   2   7   8    0.43    0.67
  -2  -7  -8    1.18    1.04
  -2  -7  -8    0.17    0.39
   2   7   9   -0.06    0.72
  -2  -7  -9    3.28    1.64
   2   8  -9    0.06    0.37
  -2   8   9    0.16    0.46
   2  -8  -9    2.07    1.40
   2  -8  -9   -0.30    0.35
  -2   8   8    1.24    0.63
  -2   8   8   -0.26    0.23
   2   8  -8   -0.13    0.25
   2  -8  -8    0.34    0.40
   2  -8  -8    1.30    1.22
  -2   8   7   -0.46    0.43
   2   8  -7   -0.16    0.21
  -2   8   7   -0.44    0.21
  -2  -8   7    0.01    0.17
   2  -8  -7    0.31    0.65
   2  -8  -7   -0.12    0.28
  -2   8   6   -0.19    0.20
   2   8  -6   -0.39    0.31
   2   8  -6   -0.15    0.18
   2  -8  -6   -0.13    0.47
  -2  -8   6   -0.21    0.19
   2  -8  -6   -0.20    0.12
   2  -8  -6   -0.01    0.27
  -2   8   5    1.75    0.32
   2   8  -5    0.90    0.36
   2   8  -5    0.71    0.32
  -2   8   5    1.55    0.32
   2   8  -5    1.42    0.25
  -2  -8   5    1.07    0.27
  -2  -8   5    1.26    0.23
   2  -8  -5    1.58    0.32
   2  -8  -5    1.27    0.46
   2  -8  -5    1.49    0.73
  -2   8   4    0.13    0.21
   2   8  -4    0.10    0.16
   2   8  -4    0.09    0.16
   2   8  -4   -0.10    0.26
  -2   8   4    0.26    0.22
  -2  -8   4   -0.03    0.19
   2  -8  -4   -0.22    0.52
   2  -8  -4   -0.13    0.31
  -2  -8   4   -0.14    0.14
   2  -8  -4    0.03    0.21
  -2   8   3    5.04    0.41
  -2   8   3    5.03    0.41
  -2   8   3    5.04    0.28
   2   8  -3    5.71    0.59
   2   8  -3    5.55    0.64
   2   8  -3    5.61    0.39
  -2  -8   3    5.22    0.38
   2  -8  -3    5.30    0.84
   2  -8  -3    5.08    0.47
   2  -8  -3    5.71    0.76
  -2  -8   3    5.20    0.53
  -2  -8   3    5.84    0.37
  -2   8   2  155.93    3.21
  -2   8   2  159.33    3.04
   2   8  -2  155.67    4.34
  -2   8   2  159.16    3.91
   2   8  -2  154.96    3.01
  -2  -8   2  159.42    3.00
   2  -8  -2  164.37    3.25
  -2  -8   2  156.49    3.12
  -2  -8   2  160.01    5.13
   2  -8  -2  155.58    4.26
   2  -8  -2  156.32    5.40
  -2  -8   2  164.60    5.24
   2   8  -1   21.80    0.72
  -2   8   1   22.93    0.76
   2   8  -1   21.83    1.51
  -2   8   1   23.29    0.92
  -2   8   1   21.67    1.35
  -2   8   1   21.61    0.86
   2   8  -1   22.08    0.97
   2  -8  -1   22.88    0.88
  -2  -8   1   23.15    1.43
   2  -8  -1   23.75    1.23
  -2  -8   1   22.55    1.18
  -2  -8   1   22.25    0.73
   2  -8  -1   23.51    1.38
  -2  -8   1   21.20    0.78
  -2   8   0   52.81    2.10
   2   8   0   52.98    1.61
   2   8   0   50.81    1.74
  -2   8   0   51.78    1.26
  -2   8   0   51.19    2.32
   2   8   0   51.79    1.26
  -2  -8   0   51.47    2.35
   2  -8   0   54.25    1.27
   2  -8   0   52.78    2.09
  -2  -8   0   52.35    1.35
   2  -8   0   54.83    1.91
   2  -8   0   52.07    1.42
  -2  -8   0   53.66    2.17
   2   8   1    3.65    0.29
  -2   8  -1    3.65    0.30
   2   8   1    3.88    0.51
  -2   8  -1    5.01    0.83
  -2   8  -1    3.61    0.46
   2   8   1    3.92    0.40
   2   8   1    3.89    0.36
   2  -8   1    3.42    0.32
  -2  -8  -1    3.81    0.71
  -2  -8  -1    5.08    0.62
  -2  -8  -1    3.63    0.34
   2  -8   1    4.40    0.63
   2  -8   1    3.53    0.37
  -2   8  -2   43.80    1.10
   2   8   2   42.13    1.11
  -2   8  -2   41.93    1.67
   2   8   2   40.93    1.21
   2   8   2   42.86    1.53
  -2   8  -2   44.01    2.15
  -2  -8  -2   42.61    1.18
  -2  -8  -2   44.91    1.59
   2  -8   2   41.66    1.06
   2  -8   2   42.71    1.24
  -2  -8  -2   45.05    2.38
  -2   8  -3    0.74    0.45
  -2   8  -3    0.84    0.46
   2   8   3    1.08    0.24
  -2   8  -3    1.06    0.22
   2   8   3    0.99    0.24
   2  -8   3    1.10    0.21
  -2  -8  -3    1.21    0.27
   2  -8   3    1.25    0.29
  -2  -8  -3    1.29    0.63
  -2  -8  -3    0.96    0.33
   2   8   4    4.03    0.40
  -2   8  -4    3.28    0.29
   2   8   4    4.22    0.40
  -2   8  -4    2.45    0.74
  -2   8  -4    2.89    0.70
   2  -8   4    3.78    0.30
   2  -8   4    3.66    0.41
  -2  -8  -4    4.15    0.39
  -2  -8  -4    4.43    1.03
  -2  -8  -4    4.30    0.63
  -2   8  -5    1.45    0.22
   2   8   5    1.05    0.30
  -2   8  -5    0.72    0.61
   2   8   5    0.87    0.30
  -2  -8  -5    0.58    0.83
  -2  -8  -5    0.97    0.24
  -2  -8  -5    0.87    0.41
   2  -8   5    1.04    0.21
   2  -8   5    1.05    0.29
   2   8   6   -0.32    0.46
  -2   8  -6   -0.74    0.51
   2   8   6   -0.19    0.23
  -2  -8  -6   -0.30    0.30
  -2  -8  -6    0.01    0.68
   2  -8   6    0.12    0.20
   2   8   7    1.72    0.33
  -2   8  -7    2.25    0.88
   2   8   7    2.22    0.62
  -2  -8  -7    1.81    0.52
  -2  -8  -7    3.27    1.53
   2  -8   7    1.94    0.25
   2   8   8    2.35    0.80
  -2   8  -8    3.39    1.03
  -2  -8  -8    2.36    1.35
  -2  -8  -8    1.08    0.54
  -2  -8  -9    4.08    1.81
   2   9  -9   -0.05    0.41
  -2   9   9   -0.18    0.48
   2  -9  -9    2.22    1.54
   2  -9  -9   -0.07    0.39
  -2   9   8    0.84    0.63
   2   9  -8    0.06    0.30
  -2   9   8   -0.22    0.25
   2  -9  -8   -0.04    0.37
   2  -9  -8    0.83    1.01
  -2  -9   8   -0.03    0.17
  -2   9   7    0.03    0.26
   2   9  -7    0.04    0.25
   2  -9  -7    0.99    0.96
  -2  -9   7   -0.03    0.21
   2  -9  -7    0.10    0.45
   2   9  -6    0.78    0.33
  -2   9   6    1.30    0.31
   2   9  -6    0.21    0.40
   2  -9  -6    1.09    0.97
   2  -9  -6    0.87    0.42
  -2  -9   6    1.25    0.30
   2   9  -5   -0.04    0.34
   2   9  -5   -0.03    0.17
  -2   9   5    0.02    0.23
   2   9  -5   -0.11    0.26
  -2   9   5    0.18    0.22
   2  -9  -5   -0.11    0.68
  -2  -9   5    0.10    0.27
  -2  -9   5    0.05    0.19
   2  -9  -5   -0.10    0.39
   2  -9  -5    0.12    0.23
  -2   9   4    0.79    0.29
   2   9  -4    0.25    0.31
   2   9  -4    0.43    0.22
   2   9  -4    0.28    0.20
  -2   9   4    0.60    0.22
  -2  -9   4    0.26    0.25
   2  -9  -4    0.42    0.40
   2  -9  -4    0.55    0.68
  -2  -9   4    0.35    0.21
   2  -9  -4    0.25    0.27
  -2   9   3    0.28    0.07
   2   9  -3    0.36    0.27
  -2   9   3    0.55    0.26
   2   9  -3    0.21    0.20
   2   9  -3    0.26    0.21
  -2   9   3    0.17    0.23
   2  -9  -3    0.50    0.46
   2  -9  -3    0.39    0.40
   2  -9  -3    0.39    0.22
  -2  -9   3    0.37    0.25
  -2  -9   3    0.39    0.19
  -2  -9   3    0.25    0.15
  -2   9   2   34.64    1.01
  -2   9   2   34.37    1.11
   2   9  -2   34.68    1.45
   2   9  -2   35.06    1.02
  -2  -9   2   35.35    1.62
  -2  -9   2   35.42    1.88
  -2  -9   2   33.28    0.96
  -2  -9   2   35.03    1.11
   2  -9  -2   35.83    1.19
   2  -9  -2   34.23    1.95
   2  -9  -2   35.87    1.65
  -2   9   1    5.05    0.68
   2   9  -1    5.18    0.50
  -2   9   1    4.71    0.36
   2   9  -1    4.97    0.37
  -2  -9   1    4.81    0.86
   2  -9  -1    4.28    0.72
   2  -9  -1    5.20    0.68
  -2  -9   1    4.11    0.71
   2  -9  -1    4.35    0.42
  -2  -9   1    4.95    0.46
  -2   9   0    0.51    0.31
   2   9   0    0.19    0.11
  -2   9   0    0.21    0.16
  -2   9   0    0.31    0.30
   2   9   0    0.32    0.17
  -2  -9   0   -0.01    0.28
   2  -9   0    0.31    0.39
  -2  -9   0    0.43    0.20
   2  -9   0    0.18    0.38
   2  -9   0    0.19    0.20
  -2  -9   0    0.75    0.66
  -2   9  -1    0.03    0.19
  -2   9  -1    0.11    0.35
  -2   9  -1    0.11    0.25
   2   9   1    0.44    0.23
   2   9   1   -0.01    0.07
   2  -9   1   -0.05    0.24
  -2  -9  -1   -0.08    0.15
   2  -9   1    0.38    0.47
  -2  -9  -1    0.29    0.33
  -2  -9  -1   -0.03    0.40
  -2   9  -2    0.24    0.28
  -2   9  -2    0.40    0.17
   2   9   2    0.05    0.24
   2   9   2    0.65    0.24
  -2   9  -2    0.60    0.44
  -2  -9  -2    0.51    0.26
   2  -9   2    0.49    0.20
  -2  -9  -2    0.57    0.63
   2  -9   2    0.21    0.21
  -2  -9  -2    0.53    0.29
  -2   9  -3   -0.32    0.32
   2   9   3    0.08    0.22
  -2   9  -3   -0.15    0.42
   2   9   3   -0.04    0.15
  -2   9  -3   -0.01    0.18
  -2  -9  -3   -0.04    0.16
  -2  -9  -3   -0.11    0.57
   2  -9   3    0.04    0.12
   2  -9   3    0.04    0.23
  -2  -9  -3    0.49    0.36
   2   9   4   23.56    0.84
   2   9   4   22.79    0.91
  -2   9  -4   24.33    1.83
  -2   9  -4   19.02    1.40
  -2   9  -4   22.91    0.75
   2  -9   4   22.44    0.89
   2  -9   4   22.85    0.75
  -2  -9  -4   24.52    1.31
  -2  -9  -4   22.79    0.86
  -2  -9  -4   22.47    2.00
   2   9   5    0.20    0.25
  -2   9  -5    0.31    0.19
  -2   9  -5    0.01    0.58
   2  -9   5    0.56    0.29
  -2  -9  -5    0.08    0.22
  -2  -9  -5    0.04    0.34
  -2  -9  -5    0.30    0.65
   2   9   6   -0.14    0.50
  -2   9  -6   -0.77    0.72
   2   9   6    0.66    0.31
  -2  -9  -6    0.23    0.38
   2  -9   6    0.39    0.24
  -2  -9  -6    0.75    0.85
   2   9   7    0.61    0.30
  -2   9  -7   -0.13    0.81
   2   9   7    0.73    0.49
  -2  -9  -7    1.61    1.12
  -2  -9  -7    0.12    0.40
   2  -9   7    0.96    0.23
   2   9   8    0.81    0.31
   2   9   8    1.83    0.78
  -2   9  -8    1.79    0.93
  -2  -9  -8    1.84    1.20
  -2  -9  -9    3.37    1.62
   2  10  -9    0.00    0.41
   2 -10  -9   -0.49    0.50
   2 -10  -9    2.87    1.55
  -2  10   8   -0.64    0.26
   2  10  -8   -0.24    0.33
  -2  10   8   -0.02    0.56
   2 -10  -8    0.81    0.96
   2 -10  -8   -0.12    0.49
  -2 -10   8   -0.06    0.20
   2  10  -7    0.21    0.28
  -2  10   7    0.02    0.30
   2 -10  -7    0.03    0.49
   2 -10  -7    0.70    0.82
  -2 -10   7   -0.09    0.21
   2  10  -6    0.03    0.31
  -2  10   6    0.02    0.26
   2 -10  -6    0.42    0.68
  -2 -10   6    0.35    0.27
   2 -10  -6    0.10    0.46
  -2  10   5    1.58    0.35
   2  10  -5    0.58    0.41
   2  10  -5    1.35    0.28
   2 -10  -5    1.12    0.53
  -2 -10   5    1.61    0.36
   2 -10  -5    1.44    0.36
   2 -10  -5    1.47    0.94
   2  10  -4    0.38    0.29
   2  10  -4    0.91    0.27
  -2  10   4    0.74    0.30
   2  10  -4    0.77    0.38
   2 -10  -4    0.41    0.31
   2 -10  -4    0.39    0.38
  -2 -10   4    0.70    0.25
   2 -10  -4    0.29    0.70
  -2 -10   4    0.56    0.30
   2  10  -3    0.24    0.29
   2  10  -3    0.24    0.23
  -2  10   3    0.05    0.17
   2  10  -3    0.16    0.21
   2 -10  -3   -0.16    0.38
  -2 -10   3    0.22    0.18
  -2 -10   3    0.24    0.20
  -2 -10   3    0.06    0.18
   2 -10  -3    0.44    0.44
   2 -10  -3   -0.29    0.17
   2  10  -2    0.05    0.17
   2  10  -2    0.17    0.17
  -2  10   2    0.00    0.11
  -2  10   2    0.31    0.25
   2 -10  -2    0.54    0.46
   2 -10  -2    0.07    0.20
  -2 -10   2    0.35    0.27
  -2 -10   2    0.73    0.75
  -2 -10   2   -0.04    0.24
   2 -10  -2    0.02    0.33
   2  10  -1    5.84    0.55
  -2  10   1    5.48    0.41
   2  10  -1    6.09    0.47
  -2 -10   1    5.52    0.51
   2 -10  -1    5.40    0.82
   2 -10  -1    6.54    0.94
   2 -10  -1    6.29    0.57
  -2 -10   1    7.97    1.24
  -2 -10   1    4.84    0.83
   2  10   0    3.53    0.38
  -2  10   0    2.69    0.58
  -2  10   0    3.74    0.41
   2  10   0    3.36    0.35
  -2  10   0    3.63    0.57
   2 -10   0    4.06    0.70
  -2 -10   0    3.42    0.39
  -2 -10   0    4.51    1.02
   2 -10   0    3.72    0.49
   2 -10   0    3.33    0.60
  -2  10  -1    0.39    0.25
  -2  10  -1    0.62    0.36
   2  10   1    0.36    0.25
   2  10   1    0.41    0.11
  -2  10  -1    0.76    0.46
  -2 -10  -1    0.95    0.72
   2 -10   1    0.79    0.57
  -2 -10  -1    0.80    0.25
   2 -10   1    0.52    0.25
  -2 -10  -1    0.98    0.42
  -2  10  -2    2.27    0.30
   2  10   2    2.53    0.37
  -2  10  -2    2.38    0.50
  -2  10  -2    1.89    0.60
  -2 -10  -2    2.21    0.51
  -2 -10  -2    2.33    0.87
   2 -10   2    2.23    0.41
  -2 -10  -2    1.90    0.37
  -2  10  -3    6.83    1.28
  -2  10  -3    5.40    0.43
   2  10   3    5.97    0.50
  -2  10  -3    5.09    0.71
   2 -10   3    5.75    0.42
  -2 -10  -3    5.54    1.23
  -2 -10  -3    5.25    0.51
   2 -10   3    5.14    0.47
  -2 -10  -3    6.34    0.85
  -2  10  -4    3.16    0.82
   2  10   4    4.61    0.50
   2  10   4    3.76    0.47
  -2  10  -4    2.12    0.77
  -2  10  -4    3.94    0.38
  -2 -10  -4    3.53    1.15
   2 -10   4    4.31    0.38
   2 -10   4    3.99    0.49
  -2 -10  -4    2.81    0.57
  -2 -10  -4    3.48    0.45
   2  10   5    0.52    0.31
  -2  10  -5   -0.10    0.62
  -2 -10  -5    0.63    0.30
  -2 -10  -5    0.27    0.40
   2 -10   5    0.81    0.30
  -2 -10  -5    0.24    0.65
   2  10   6   -0.13    0.25
   2  10   6    0.19    0.50
  -2 -10  -6   -0.53    0.36
  -2 -10  -6    0.15    0.98
   2 -10   6   -0.02    0.24
  -2  10  -7   -1.04    0.75
   2  10   7   -0.15    0.54
   2  10   7    0.27    0.31
  -2 -10  -7   -0.63    0.46
  -2 -10  -7    0.64    0.93
   2 -10   7    0.18    0.23
   2  10   8    0.72    0.55
   2  10   8   -0.31    0.29
  -2 -10  -8    0.83    1.01
   2 -11  -9    0.16    0.73
  -2  11   8   -0.19    0.37
  -2  11   8   -0.45    0.30
   2  11  -8   -0.27    0.35
   2 -11  -8    1.09    1.21
   2 -11  -8   -0.64    0.52
  -2 -11   8   -0.01    0.22
   2  11  -7    0.24    0.36
  -2  11   7    0.31    0.30
  -2 -11   7    0.21    0.26
   2 -11  -7    0.44    1.00
   2 -11  -7   -0.68    0.50
   2  11  -6    0.89    0.41
  -2  11   6    1.29    0.40
   2 -11  -6    2.53    1.19
  -2 -11   6    1.10    0.36
   2 -11  -6    1.14    0.62
   2  11  -5    0.12    0.23
   2  11  -5    0.16    0.23
  -2  11   5   -0.04    0.29
   2 -11  -5   -0.09    0.47
   2 -11  -5    0.05    0.30
   2 -11  -5    0.83    0.68
  -2 -11   5    0.26    0.29
  -2  11   4   -0.58    0.26
   2  11  -4   -0.14    0.23
   2  11  -4   -0.26    0.32
   2  11  -4   -0.43    0.22
  -2 -11   4   -0.48    0.25
   2 -11  -4   -0.36    0.27
   2 -11  -4   -0.11    0.49
   2 -11  -4    0.04    0.35
  -2  11   3    5.34    0.46
  -2  11   3    4.45    0.19
   2  11  -3    5.36    0.67
   2  11  -3    5.01    0.43
   2 -11  -3    5.90    0.61
   2 -11  -3    4.55    0.78
  -2 -11   3    4.76    0.55
  -2 -11   3    5.67    0.68
   2 -11  -3    5.44    1.14
  -2  11   2   13.41    0.65
   2  11  -2   14.94    0.67
  -2  11   2   13.55    0.71
   2  11  -2   14.07    0.95
   2 -11  -2   13.94    0.78
  -2 -11   2   14.37    1.35
  -2 -11   2   14.62    0.78
   2 -11  -2   13.12    1.27
  -2 -11   2   12.95    1.08
   2 -11  -2   14.05    1.12
   2  11  -1    0.49    0.19
  -2  11   1    0.84    0.30
   2  11  -1    1.08    0.30
  -2 -11   1    1.17    0.71
   2 -11  -1    1.07    0.58
   2 -11  -1    0.51    0.28
  -2 -11   1    0.81    0.32
   2 -11  -1    0.73    0.42
   2  11   0    0.05    0.11
  -2  11   0    0.23    0.19
  -2  11   0    0.38    0.45
   2  11   0    0.00    0.18
   2 -11   0    0.44    0.37
  -2 -11   0    0.88    0.81
   2 -11   0    0.15    0.46
  -2 -11   0    0.02    0.20
   2 -11   0   -0.19    0.19
   2  11   1    0.27    0.11
  -2  11  -1    0.59    0.35
  -2  11  -1    0.67    0.51
   2  11   1    0.40    0.28
  -2  11  -1    0.50    0.21
   2 -11   1    0.66    0.64
  -2 -11  -1    0.24    0.23
   2 -11   1    0.38    0.31
  -2 -11  -1    0.42    0.76
  -2  11  -2    0.41    0.53
  -2  11  -2    0.04    0.23
   2  11   2    0.09    0.19
  -2  11  -2    0.24    0.31
  -2 -11  -2    0.07    0.28
  -2 -11  -2    0.18    0.32
  -2 -11  -2    0.07    0.51
   2 -11   2    0.47    0.54
   2 -11   2    0.30    0.31
  -2  11  -3    2.36    0.76
  -2  11  -3    3.31    0.64
  -2  11  -3    2.65    0.37
   2  11   3    2.79    0.42
  -2 -11  -3    3.01    0.97
  -2 -11  -3    2.74    0.59
  -2 -11  -3    2.36    0.42
   2 -11   3    2.45    0.40
  -2  11  -4    3.11    0.38
   2  11   4    2.72    0.44
  -2  11  -4    2.27    0.88
  -2 -11  -4    2.66    0.62
  -2 -11  -4    3.22    0.47
  -2 -11  -4    3.96    1.11
   2 -11   4    3.36    0.49
   2  11   5    4.72    0.56
  -2  11  -5    3.44    0.98
   2 -11   5    5.13    0.55
  -2 -11  -5    5.16    1.47
  -2 -11  -5    3.71    0.73
  -2 -11  -5    5.26    0.53
   2  11   6    0.09    0.34
   2 -11   6    0.26    0.30
  -2 -11  -6    0.50    1.06
  -2 -11  -6   -0.86    0.43
   2  11   7    1.60    0.74
   2  11   7    0.36    0.37
  -2 -11  -7    1.25    1.08
  -2 -11  -7    0.03    0.55
   2 -11   7    1.12    0.30
   2  11   8    0.10    0.49
   2  11   8    0.46    0.35
  -2 -11  -8    1.18    1.13
  -2  12   8   -0.29    0.29
  -2  12   8    0.90    0.70
   2  12  -8   -0.04    0.39
  -2 -12   8    0.36    0.28
   2 -12  -8   -0.14    0.66
   2 -12  -8    1.35    0.99
  -2  12   7   -0.09    0.31
   2  12  -7   -0.02    0.34
   2 -12  -7   -0.98    0.51
   2 -12  -7    0.33    0.98
  -2 -12   7   -0.36    0.25
   2  12  -6    0.47    0.30
  -2  12   6    0.52    0.36
   2 -12  -6    1.78    0.95
   2 -12  -6    0.38    0.61
  -2 -12   6    0.95    0.34
  -2  12   5    0.02    0.32
   2  12  -5   -0.09    0.27
   2 -12  -5   -0.48    0.73
  -2 -12   5    0.07    0.27
   2 -12  -5   -0.42    0.52
   2 -12  -5   -0.34    0.27
   2  12  -4    0.80    0.34
   2  12  -4    1.72    0.38
  -2  12   4    0.99    0.38
   2  12  -4    1.20    0.40
   2 -12  -4    2.19    0.92
   2 -12  -4    1.67    0.67
  -2 -12   4    1.66    0.42
   2 -12  -4    1.44    0.44
   2  12  -3   27.40    1.00
   2  12  -3   29.29    1.58
  -2  12   3   28.94    1.08
   2 -12  -3   29.03    1.81
  -2 -12   3   28.92    1.16
   2 -12  -3   28.41    1.21
   2 -12  -3   28.12    2.10
   2  12  -2   10.24    0.87
   2  12  -2    9.13    0.58
  -2  12   2    9.88    0.68
  -2  12   2    7.99    0.54
  -2 -12   2   10.23    0.74
   2 -12  -2    9.37    0.77
   2 -12  -2   10.27    1.29
   2 -12  -2   10.76    1.28
  -2 -12   2    9.45    1.26
   2  12  -1    6.95    0.65
   2  12  -1    6.09    0.49
  -2  12   1    6.26    0.58
   2 -12  -1    6.34    0.59
   2 -12  -1    6.84    0.92
  -2 -12   1    7.36    1.23
   2 -12  -1    6.10    1.00
  -2 -12   1    6.11    0.62
  -2  12   0    0.25    0.49
  -2  12   0    0.33    0.22
   2  12   0    0.31    0.23
   2  12   0    0.12    0.15
  -2 -12   0   -0.04    0.22
   2 -12   0    0.72    0.65
  -2 -12   0    0.55    0.68
   2 -12   0    0.38    0.27
   2 -12   0    0.82    0.44
  -2  12  -1   25.87    0.94
   2  12   1   26.07    0.98
   2  12   1   26.29    0.98
  -2  12  -1   26.29    1.78
  -2 -12  -1   25.20    1.04
   2 -12   1   25.89    1.71
  -2 -12  -1   26.79    2.12
   2 -12   1   27.89    1.18
  -2  12  -2    0.45    0.35
  -2  12  -2    0.16    0.56
  -2  12  -2   -0.10    0.26
   2  12   2    0.06    0.22
   2 -12   2   -0.04    0.59
  -2 -12  -2   -0.10    0.31
  -2 -12  -2    0.42    0.48
  -2 -12  -2    0.19    0.62
   2 -12   2   -0.01    0.35
  -2  12  -3    5.26    0.96
   2  12   3    6.25    0.61
  -2  12  -3    5.86    0.52
   2 -12   3    6.47    0.59
  -2 -12  -3    6.92    1.26
  -2 -12  -3    5.61    0.81
  -2 -12  -3    6.17    0.63
  -2  12  -4   -0.56    0.63
   2  12   4    0.35    0.35
  -2  12  -4    0.16    0.24
  -2 -12  -4    0.16    0.31
  -2 -12  -4   -0.19    0.49
  -2 -12  -4    0.39    0.65
   2 -12   4    0.34    0.27
   2  12   5    0.75    0.38
  -2  12  -5   -0.72    0.77
  -2 -12  -5    1.13    1.04
   2 -12   5    0.85    0.35
  -2 -12  -5   -0.25    0.52
   2  12   6   -0.05    0.32
  -2 -12  -6    0.36    1.06
   2 -12   6    0.01    0.31
   2  12   7   -0.23    0.31
   2  12   7   -0.36    0.41
   2 -12   7    0.67    0.30
  -2 -12  -7    0.51    0.97
   2  12   8    0.56    0.38
  -2 -12  -8    0.13    0.92
  -2  13   8   -0.17    0.39
   2  13  -8    0.13    0.30
   2 -13  -8    0.78    1.06
   2 -13  -8   -1.46    0.70
  -2 -13   8    0.12    0.27
  -2  13   7   -0.15    0.39
   2  13  -7   -0.01    0.24
  -2 -13   7    0.04    0.28
   2 -13  -7    1.48    1.02
   2 -13  -7   -0.64    0.43
  -2  13   6    0.20    0.35
   2  13  -6    0.36    0.37
   2 -13  -6   -0.60    0.40
  -2 -13   6   -0.08    0.31
   2 -13  -6    1.07    1.09
  -2  13   5    0.00    0.35
   2  13  -5    0.12    0.23
   2 -13  -5   -0.11    0.31
   2 -13  -5    0.42    0.71
  -2 -13   5    0.06    0.30
   2 -13  -5   -0.51    0.59
  -2  13   4    0.72    0.40
   2  13  -4    0.48    0.26
   2  13  -4    0.37    0.31
   2 -13  -4    0.49    0.40
   2 -13  -4    0.64    0.85
  -2 -13   4    0.80    0.39
   2 -13  -4    0.81    0.69
   2  13  -3    1.26    0.32
  -2  13   3    2.30    0.46
   2  13  -3    1.80    0.36
   2 -13  -3    2.71    1.05
  -2 -13   3    1.92    0.40
   2 -13  -3    2.12    0.50
   2 -13  -3    1.69    0.61
   2  13  -2    0.59    0.26
   2  13  -2    0.94    0.29
  -2  13   2    0.69    0.29
   2 -13  -2    1.08    0.45
   2 -13  -2    1.19    0.76
   2 -13  -2    0.32    0.47
  -2 -13   2    1.36    0.44
  -2 -13   2    0.94    0.97
  -2  13   1    2.28    0.39
   2  13  -1    1.57    0.31
   2  13  -1    2.53    0.40
  -2 -13   1    3.80    1.28
   2 -13  -1    2.59    0.47
   2 -13  -1    2.42    0.85
   2 -13  -1    1.62    0.70
  -2 -13   1    3.02    0.48
   2  13   0    4.80    0.57
   2  13   0    4.34    0.52
  -2  13   0    4.02    0.46
   2 -13   0    4.76    0.60
   2 -13   0    4.99    1.06
  -2 -13   0    3.92    0.57
   2 -13   0    3.72    0.70
  -2 -13   0    5.38    1.40
  -2  13  -1   14.43    1.61
   2  13   1   13.47    0.74
   2  13   1   13.65    0.68
  -2  13  -1   13.62    0.72
   2 -13   1   13.19    0.91
  -2 -13  -1   13.67    0.88
  -2 -13  -1   14.52    1.81
   2 -13   1   11.08    1.30
  -2  13  -2   -0.03    0.56
  -2  13  -2   -0.25    0.21
   2  13   2   -0.08    0.23
   2 -13   2   -0.28    0.36
   2 -13   2   -0.39    0.63
  -2 -13  -2   -0.07    0.50
  -2 -13  -2   -0.13    0.25
  -2 -13  -2    0.53    0.71
   2  13   3    0.33    0.28
  -2  13  -3    0.07    0.21
  -2  13  -3    0.01    0.63
  -2 -13  -3   -0.05    0.24
  -2 -13  -3    0.34    0.69
   2 -13   3   -0.20    0.33
  -2 -13  -3   -0.58    0.48
  -2  13  -4   -0.70    0.72
  -2  13  -4    1.05    0.34
   2  13   4    0.32    0.30
   2 -13   4    0.80    0.41
  -2 -13  -4   -0.64    0.55
  -2 -13  -4    1.30    0.87
  -2 -13  -4    0.64    0.40
   2  13   5    0.26    0.37
   2 -13   5    0.42    0.35
  -2 -13  -5   -1.23    0.53
  -2 -13  -5    0.66    1.05
   2  13   6   -0.30    0.32
  -2 -13  -6    0.63    0.87
   2 -13   6   -0.12    0.27
   2  13   7    1.18    0.72
   2  13   7    0.41    0.42
   2 -13   7    0.10    0.29
  -2 -13  -7   -0.11    1.16
   2  13   8    0.73    0.41
  -2  14   8    0.26    0.45
  -2 -14   8    0.19    0.30
   2  14  -7   -0.23    0.34
  -2  14   7    0.17    0.40
   2 -14  -7    1.42    1.24
  -2 -14   7   -0.34    0.31
  -2  14   6    1.99    0.48
   2  14  -6    1.61    0.52
   2 -14  -6    1.48    0.87
   2 -14  -6    2.54    1.15
  -2 -14   6    2.80    0.50
   2  14  -5    0.31    0.32
  -2  14   5    0.62    0.41
  -2 -14   5    0.42    0.36
   2 -14  -5   -0.96    0.66
   2 -14  -5    0.80    0.98
  -2  14   4    6.55    0.70
   2  14  -4    6.42    0.97
   2  14  -4    5.28    0.52
   2 -14  -4    6.14    1.44
   2 -14  -4    6.64    0.76
  -2 -14   4    6.37    0.72
   2 -14  -4    4.17    0.85
  -2  14   3    2.06    0.48
   2  14  -3    1.83    0.38
   2  14  -3    1.67    0.41
  -2 -14   3    2.34    0.46
   2 -14  -3    1.90    0.45
   2 -14  -3    2.06    1.03
   2 -14  -3    2.12    0.81
  -2  14   2    7.41    0.62
   2  14  -2    8.24    0.85
   2  14  -2    8.05    0.70
   2 -14  -2    6.19    1.02
   2 -14  -2    8.57    1.37
   2 -14  -2    7.50    0.81
  -2 -14   2    7.08    1.32
  -2 -14   2    7.41    0.66
   2  14  -1    1.21    0.40
   2  14  -1    0.58    0.23
  -2  14   1    0.60    0.29
   2 -14  -1    0.93    0.39
  -2 -14   1    0.93    0.35
  -2 -14   1   -0.28    1.05
   2 -14  -1    0.44    0.68
   2 -14  -1    1.06    0.80
   2  14   0    5.02    0.55
  -2  14   0    3.81    0.49
   2  14   0    4.81    0.59
   2 -14   0    4.18    0.60
  -2 -14   0    4.37    0.64
   2 -14   0    4.40    1.11
  -2 -14   0    3.43    1.38
  -2  14  -1    1.03    0.32
  -2  14  -1    0.31    0.57
   2  14   1    0.45    0.15
   2  14   1    0.62    0.39
   2 -14   1   -0.59    0.83
  -2 -14  -1    0.15    1.04
  -2 -14  -1    1.35    0.39
   2 -14   1    0.55    0.44
   2  14   2    0.38    0.40
  -2  14  -2    0.37    0.65
  -2  14  -2    0.58    0.28
  -2 -14  -2    0.60    0.33
   2 -14   2    0.24    0.42
   2 -14   2    0.16    0.73
  -2 -14  -2    0.27    0.76
  -2 -14  -2   -0.01    0.55
  -2  14  -3   -0.50    0.27
   2  14   3   -0.26    0.26
  -2  14  -3   -1.00    0.57
  -2 -14  -3   -0.45    0.22
  -2 -14  -3   -0.50    0.89
  -2 -14  -3   -0.77    0.53
   2 -14   3   -0.79    0.33
   2  14   4    1.52    0.40
  -2  14  -4   -0.06    0.78
   2 -14   4    1.76    0.52
  -2 -14  -4    1.22    1.14
  -2 -14  -4    1.69    0.49
   2  14   5    0.22    0.40
   2 -14   5    0.08    0.33
  -2 -14  -5   -0.08    0.72
   2  14   6    0.26    0.39
   2 -14   6   -0.26    0.35
  -2 -14  -6   -0.08    0.89
   2  14   7    0.13    0.46
   2  14   7    0.23    0.49
   2 -14   7    0.37    0.32
  -2 -14  -7   -1.15    1.16
  -2  15   7   -0.24    0.45
   2  15  -7   -0.04    0.29
   2 -15  -7    1.10    1.29
  -2 -15   7    0.31    0.33
  -2  15   6    0.30    0.31
   2  15  -6    0.42    0.39
  -2 -15   6    0.33    0.36
   2 -15  -6    1.32    1.25
   2  15  -5    0.24    0.27
  -2  15   5    0.47    0.42
  -2 -15   5    0.48    0.38
   2 -15  -5   -0.91    0.52
   2 -15  -5    0.01    0.90
   2  15  -4    0.63    0.36
  -2  15   4    0.32    0.31
   2  15  -4    0.28    0.25
  -2 -15   4    0.40    0.40
   2 -15  -4    0.90    0.95
   2 -15  -4   -1.00    0.69
   2 -15  -4    0.21    0.39
   2  15  -3    0.74    0.40
   2  15  -3    0.56    0.31
  -2  15   3    0.95    0.46
  -2 -15   3    0.85    0.45
   2 -15  -3    0.04    0.57
   2 -15  -3    0.82    0.94
   2 -15  -3    0.35    0.33
   2  15  -2    0.95    0.41
   2  15  -2    0.65    0.29
  -2  15   2    0.67    0.33
  -2 -15   2    0.93    0.36
   2 -15  -2    0.99    0.88
   2 -15  -2    0.88    0.47
  -2 -15   2    0.51    1.12
   2 -15  -2   -0.13    0.72
  -2  15   1    0.08    0.27
   2  15  -1    0.22    0.19
   2  15  -1   -0.09    0.35
  -2 -15   1   -1.80    1.06
   2 -15  -1    0.15    0.31
   2 -15  -1   -0.51    0.66
  -2 -15   1   -0.07    0.37
   2 -15  -1   -0.15    0.76
   2  15   0    0.55    0.31
   2  15   0    0.75    0.22
  -2  15   0    0.64    0.30
  -2 -15   0    0.62    0.35
   2 -15   0    0.39    0.34
  -2 -15   0    0.03    0.91
   2 -15   0   -0.71    0.81
  -2  15  -1    6.53    0.59
   2  15   1    6.77    0.62
  -2 -15  -1    6.72    0.67
  -2 -15  -1    6.79    1.52
   2 -15   1    7.89    0.84
   2 -15   1    5.38    1.34
   2  15   2    0.45    0.31
  -2  15  -2   -0.18    0.23
  -2  15  -2   -0.08    0.59
   2 -15   2   -1.21    0.74
  -2 -15  -2   -0.55    0.73
   2 -15   2   -0.34    0.40
  -2 -15  -2    0.15    0.39
  -2  15  -3   -1.20    0.72
  -2  15  -3   -0.15    0.32
   2  15   3   -0.75    0.36
  -2 -15  -3   -1.07    0.55
   2 -15   3   -0.05    0.41
  -2 -15  -3   -0.11    1.06
  -2 -15  -3   -0.33    0.35
  -2  15  -4   -0.84    0.74
   2  15   4    0.03    0.42
  -2 -15  -4   -0.25    1.04
  -2 -15  -4    0.14    0.38
   2 -15   4    0.29    0.41
   2  15   5    1.09    0.49
  -2 -15  -5    0.34    0.98
   2 -15   5    1.57    0.49
   2  15   6   -0.82    0.38
   2 -15   6    0.42    0.34
  -2 -15  -6    0.13    0.90
   2  15   7   -0.48    0.47
   2 -15   7    0.20    0.36
  -2  16   7   -0.14    0.44
  -2 -16   7    0.50    0.38
  -2  16   6    0.62    0.48
   2  16  -6    0.56    0.35
  -2 -16   6    1.02    0.44
   2 -16  -6   -0.28    1.06
   2  16  -5    0.20    0.36
  -2  16   5    0.16    0.42
   2 -16  -5    0.92    1.10
  -2 -16   5    0.12    0.27
   2  16  -4    0.31    0.34
  -2  16   4    0.54    0.36
  -2 -16   4    0.51    0.35
   2 -16  -4    0.43    0.99
   2 -16  -4    0.17    0.32
   2  16  -3    6.49    0.95
  -2  16   3    7.11    0.81
   2  16  -3    7.33    0.78
   2 -16  -3    5.75    1.53
   2 -16  -3    6.29    0.72
  -2 -16   3    6.26    0.78
   2  16  -2    0.26    0.25
   2  16  -2    0.03    0.28
  -2  16   2    0.43    0.33
   2 -16  -2   -0.10    0.83
   2 -16  -2   -0.73    0.52
  -2 -16   2    1.24    0.49
   2 -16  -2    0.63    0.45
   2  16  -1    0.13    0.20
   2  16  -1    0.22    0.30
  -2  16   1    0.29    0.30
   2 -16  -1   -1.20    0.69
  -2 -16   1    0.22    0.32
   2 -16  -1   -0.18    0.28
   2  16   0    0.20    0.17
  -2  16   0    0.22    0.29
   2  16   0   -0.05    0.38
  -2 -16   0    0.09    0.43
   2 -16   0   -0.15    0.30
   2  16   1    0.90    0.36
  -2  16  -1    0.60    0.32
   2 -16   1    1.03    0.52
  -2 -16  -1    0.27    1.01
  -2 -16  -1    1.02    0.46
   2  16   2   -0.24    0.39
  -2  16  -2   -0.30    0.66
  -2  16  -2   -0.22    0.26
   2 -16   2    0.29    0.47
  -2 -16  -2    0.56    0.35
  -2 -16  -2   -0.79    0.87
  -2  16  -3   -0.84    0.63
   2  16   3   -0.32    0.30
  -2  16  -3   -0.18    0.36
  -2 -16  -3   -1.02    1.20
   2 -16   3    0.02    0.43
  -2 -16  -3    0.36    0.44
   2  16   4   -0.72    0.39
  -2 -16  -4   -0.02    0.27
   2 -16   4    0.60    0.37
  -2 -16  -4   -0.64    1.16
   2  16   5    0.37    0.36
  -2 -16  -5   -0.03    0.96
   2 -16   5    1.47    0.49
   2  16   6   -0.71    0.40
   2 -16   6   -0.05    0.40
  -2 -16  -6   -0.34    1.00
  -2  17   6    0.15    0.48
   2  17  -6    0.72    0.49
   2 -17  -6    0.80    0.96
  -2 -17   6    1.05    0.47
  -2  17   5   -0.41    0.30
   2  17  -5   -0.09    0.34
   2 -17  -5    0.16    0.86
  -2 -17   5    0.17    0.41
  -2  17   4    0.01    0.34
   2  17  -4    0.16    0.32
   2 -17  -4    0.29    0.35
   2 -17  -4   -0.21    1.08
  -2 -17   4   -0.36    0.39
  -2  17   3    1.18    0.43
   2  17  -3    0.76    0.46
   2  17  -3    0.74    0.34
   2 -17  -3    0.81    0.41
   2 -17  -3    1.00    1.12
  -2 -17   3    1.22    0.43
   2  17  -2    5.09    0.79
  -2  17   2    5.49    0.64
   2  17  -2    4.44    0.66
   2 -17  -2    3.81    1.44
   2 -17  -2    4.22    0.72
  -2 -17   2    2.78    1.54
   2 -17  -2    2.37    0.84
  -2 -17   2    3.76    0.63
  -2  17   1    0.77    0.45
   2  17  -1    0.22    0.43
   2  17  -1    0.38    0.22
   2 -17  -1    1.02    0.43
  -2 -17   1    0.83    0.47
   2  17   0   -0.03    0.29
  -2  17   0    0.46    0.33
  -2 -17   0    0.03    0.32
   2 -17   0   -0.10    0.32
   2  17   1    0.24    0.44
  -2  17  -1    0.33    0.42
  -2 -17  -1    0.29    0.32
   2 -17   1   -0.24    0.44
   2  17   2   -0.41    0.29
  -2  17  -2   -0.10    0.38
   2 -17   2    0.05    0.33
  -2 -17  -2   -0.08    0.44
  -2  17  -3   -0.35    0.35
   2  17   3   -0.42    0.46
  -2  17  -3   -0.64    0.63
  -2 -17  -3   -1.50    1.31
   2 -17   3   -0.22    0.42
  -2 -17  -3   -0.25    0.28
   2  17   4   -0.18    0.44
  -2 -17  -4   -0.24    1.35
   2 -17   4   -0.01    0.42
   2  17   5   -0.51    0.45
   2 -17   5    0.08    0.41
  -2 -17  -5   -1.89    1.30
   2  17   6   -0.69    0.42
   2 -17   6   -0.09    0.38
   2  18  -5    0.17    0.29
  -2  18   5    0.33    0.51
   2 -18  -5   -1.39    1.14
  -2 -18   5   -0.11    0.44
   2  18  -4    0.27    0.34
  -2  18   4    0.18    0.48
   2 -18  -4   -0.18    0.45
  -2 -18   4    0.06    0.42
   2 -18  -4   -0.81    0.78
  -2  18   3   -0.21    0.33
   2  18  -3   -0.14    0.30
   2  18  -3    0.08    0.28
   2 -18  -3   -1.46    0.65
   2 -18  -3   -1.48    1.04
  -2 -18   3    0.52    0.48
   2 -18  -3    0.15    0.45
   2  18  -2    0.37    0.37
  -2  18   2    1.04    0.52
   2  18  -2    0.42    0.30
  -2 -18   2    0.84    0.50
   2 -18  -2    0.22    0.36
   2 -18  -2   -1.67    0.99
   2 -18  -2   -1.33    0.60
   2  18  -1    0.11    0.34
  -2  18   1   -0.13    0.44
  -2 -18   1   -0.09    0.44
   2 -18  -1    0.24    0.35
   2  18   0    0.44    0.49
  -2  18   0    0.48    0.36
   2 -18   0    0.63    0.42
  -2 -18   0    0.72    0.50
  -2  18  -1    0.40    0.46
   2  18   1    1.03    0.42
  -2 -18  -1    1.02    0.53
   2 -18   1    0.88    0.58
   2  18   2    0.28    0.52
  -2  18  -2    0.30    0.45
   2 -18   2    0.12    0.37
  -2 -18  -2    0.45    0.39
   2  18   3    1.83    0.52
   2 -18   3    1.40    0.48
  -2 -18  -3    2.35    0.62
  -2 -18  -3   -1.18    1.62
   2  18   4    0.06    0.53
   2 -18   4    0.32    0.51
   2  18   5    0.25    0.54
   2 -18   5    0.28    0.49
  -2 -18  -5   -2.54    1.55
   2 -19  -5   -1.27    0.91
   2  19  -4    0.26    0.30
  -2  19   4   -0.78    0.49
  -2 -19   4    0.69    0.43
   2 -19  -4   -1.56    1.24
  -2  19   3    0.04    0.38
   2  19  -3    0.36    0.32
   2 -19  -3    0.00    0.49
  -2 -19   3    0.12    0.50
   2  19  -2    0.51    0.51
  -2  19   2    0.84    0.55
   2 -19  -2    0.46    0.39
  -2 -19   2    0.78    0.46
  -2  19   1    0.53    0.52
   2  19  -1   -0.59    0.46
   2 -19  -1    0.15    0.39
  -2 -19   1    1.32    0.58
  -2  19   0    0.26    0.38
   2  19   0    0.64    0.43
   2 -19   0    0.88    0.47
  -2 -19   0    0.91    0.47
   2  19   1    2.03    0.52
  -2  19  -1    1.69    0.58
  -2 -19  -1    1.46    0.50
   2 -19   1    2.13    0.67
   2  19   2    2.21    0.57
  -2  19  -2    2.52    0.62
   2 -19   2    2.42    0.61
  -2 -19  -2    2.84    0.68
   2  19   3   -0.71    0.50
   2 -19   3    0.24    0.39
  -2 -19  -3    0.17    0.35
   2  19   4   -0.15    0.38
   2 -19   4    0.20    0.53
  -2  20   3    0.66    0.46
   2 -20  -3    0.80    0.58
   2  20  -2    0.74    0.44
  -2  20   2    0.10    0.55
  -2 -20   2    0.56    0.60
   2 -20  -2    1.12    0.49
   2  20  -1    0.31    0.43
  -2  20   1   -0.34    0.52
  -2 -20   1    0.83    0.58
   2 -20  -1    1.82    0.69
   2  20   0    0.20    0.57
  -2  20   0   -0.05    0.38
   2 -20   0    0.88    0.61
  -2 -20   0    1.29    0.62
   2  20   1   -0.18    0.54
  -2  20  -1    0.02    0.53
  -2 -20  -1    0.00    0.52
   2 -20   1    0.23    0.44
  -2  20  -2    0.11    0.52
   2  20   2   -0.71    0.51
  -2 -20  -2   -0.12    0.37
   2 -20   2    0.50    0.60
  -2  20  -3    0.22    0.35
   2  20   3    0.17    0.46
   2  21  -2    0.98    0.61
   2 -21  -2    1.51    0.54
   2  21  -1    0.35    0.58
  -2  21   1    0.69    0.61
  -2 -21   1    0.81    0.64
   2 -21  -1    0.31    0.57
  -2  21   0   -0.08    0.53
   2  21   0   -0.28    0.41
   2 -21   0    0.56    0.60
  -2 -21   0    0.36    0.42
   2  21   1   -0.08    0.43
  -2  21  -1    0.08    0.55
  -2 -21  -1    0.48    0.43
  -2 -21  -2    0.04    0.54
   3   0 -10    0.45    0.33
   3   0 -10    0.22    0.39
   3   0  -9    0.15    0.44
   3   0  -9    0.25    0.26
   3   0  -8    0.54    0.30
   3   0  -8    0.84    0.41
  -3   0   7   -0.19    0.27
   3   0  -7   -0.29    0.19
  -3   0   7   -0.10    0.08
   3   0  -7    0.09    0.35
  -3   0   7   -0.15    0.06
  -3   0   6    6.85    0.29
   3   0  -6    7.77    0.87
   3   0  -6    6.69    0.25
  -3   0   6    7.18    0.28
   3   0  -6    7.21    0.25
   3   0  -6    6.65    0.68
  -3   0   6    6.71    0.59
   3   0  -5    0.00    0.11
   3   0  -5   -0.07    0.10
  -3   0   5   -0.17    0.19
  -3   0   5   -0.11    0.10
  -3   0   5   -0.02    0.04
   3   0  -5   -0.11    0.09
   3   0  -4    0.97    0.16
   3   0  -4    0.68    0.18
  -3   0   4    0.99    0.15
  -3   0   4    1.12    0.29
   3   0  -4    1.19    0.15
  -3   0   4    1.12    0.16
  -3   0   3   -0.08    0.09
  -3   0   3   -0.14    0.09
   3   0  -3   -0.14    0.08
  -3   0   3   -0.13    0.15
  -3   0   3   -0.11    0.09
   3   0  -3   -0.12    0.11
   3   0  -3   -0.17    0.09
  -3   0   2   24.75    0.61
  -3   0   2   23.14    0.89
   3   0  -2   23.01    0.91
   3   0  -2   22.82    0.57
  -3   0   2   22.91    0.57
   3   0  -2   23.91    0.98
   3   0  -2   23.37    0.62
  -3   0   1   -0.20    0.10
   3   0  -1   -0.13    0.11
  -3   0   1   -0.17    0.07
  -3   0   1   -0.23    0.08
   3   0  -1   -0.24    0.07
   3   0  -1   -0.06    0.12
   3   0  -1   -0.35    0.06
   3   0   0  219.84    3.76
  -3   0   0  220.82    3.72
   3   0   0  215.80    6.04
  -3   0   0  217.08    4.82
   3   0   0  214.96    3.71
  -3   0   0  223.62    3.75
  -3   0   0  217.52    6.69
   3   0   0  216.33    4.86
   3   0   0  209.20    6.68
   3   0   0  215.35    5.28
  -3   0   0  220.88    5.29
  -3   0   0  225.29    6.05
  -3   0  -1    0.00    0.08
  -3   0  -1    0.23    0.23
   3   0   1   -0.01    0.07
  -3   0  -1   -0.01    0.09
   3   0   1   -0.04    0.08
   3   0   1   -0.05    0.14
   3   0   2    7.92    0.28
  -3   0  -2    7.74    0.63
   3   0   2    7.96    0.59
  -3   0  -2    7.37    0.26
  -3   0  -2    7.57    0.28
  -3   0  -2    7.67    0.42
  -3   0  -3    0.01    0.07
  -3   0  -3   -0.15    0.26
  -3   0  -3    0.04    0.09
  -3   0  -3    0.43    0.23
   3   0   3   -0.02    0.04
  -3   0  -4   -0.09    0.32
   3   0   4   -0.04    0.10
  -3   0  -4   -0.06    0.06
   3   0   4   -0.09    0.08
  -3   0  -4   -0.09    0.06
  -3   0  -5    0.21    0.45
   3   0   5   -0.04    0.07
   3   0   5   -0.04    0.06
  -3   0  -6   32.20    2.17
  -3   0  -7    1.86    0.89
  -3   0  -8    1.68    0.92
  -3   0  -9    6.03    1.13
  -3   0 -10   13.86    1.39
   3   1 -10    0.89    0.52
   3   1 -10    0.08    0.31
   3  -1 -10    0.07    0.27
   3  -1 -10    0.22    0.47
   3   1  -9    1.27    0.57
   3   1  -9    0.73    0.35
   3  -1  -9    0.63    0.32
   3  -1  -9    0.71    0.46
   3   1  -8    0.20    0.30
  -3   1   8   -0.48    0.31
   3   1  -8   -0.11    0.16
   3  -1  -8   -0.08    0.21
   3  -1  -8    0.07    0.29
  -3   1   7    0.04    0.30
   3   1  -7   -0.08    0.25
  -3   1   7    0.17    0.09
  -3   1   7   -0.07    0.09
  -3  -1   7    0.04    0.07
   3  -1  -7    0.09    0.35
  -3  -1   7    0.07    0.07
   3  -1  -7   -0.13    0.18
  -3   1   6    0.47    0.13
  -3   1   6    0.66    0.40
  -3   1   6    0.54    0.13
   3   1  -6    0.46    0.10
   3   1  -6    0.32    0.23
   3   1  -6    0.52    0.10
  -3  -1   6    0.15    0.36
   3  -1  -6    0.45    0.11
  -3  -1   6    0.45    0.12
  -3  -1   6    0.46    0.12
   3  -1  -6    0.34    0.21
   3  -1  -6    0.31    0.26
   3   1  -5   -0.02    0.10
  -3   1   5    0.10    0.12
  -3   1   5    0.03    0.03
   3   1  -5    0.00    0.11
  -3   1   5    0.05    0.22
   3   1  -5    0.00    0.16
  -3  -1   5   -0.06    0.11
  -3  -1   5    0.05    0.21
   3  -1  -5    0.28    0.28
  -3  -1   5   -0.03    0.04
   3  -1  -5    0.04    0.11
   3  -1  -5    0.10    0.15
   3  -1  -5    0.02    0.10
  -3   1   4    1.09    0.25
   3   1  -4    0.96    0.15
   3   1  -4    0.89    0.14
  -3   1   4    0.94    0.15
  -3   1   4    0.85    0.15
   3  -1  -4    0.76    0.16
  -3  -1   4    0.83    0.14
  -3  -1   4    0.90    0.15
   3  -1  -4    0.80    0.14
   3  -1  -4    0.42    0.17
  -3  -1   4    0.95    0.27
   3  -1  -4    0.48    0.22
   3   1  -3    0.99    0.14
   3   1  -3    0.48    0.16
  -3   1   3    0.59    0.15
  -3   1   3    0.87    0.14
  -3  -1   3    1.10    0.15
  -3  -1   3    0.94    0.21
   3  -1  -3    1.10    0.14
   3  -1  -3    0.57    0.14
   3  -1  -3    0.71    0.16
  -3  -1   3    1.01    0.15
   3  -1  -3    0.68    0.21
  -3  -1   3    0.46    0.13
   3   1  -2   25.61    0.98
   3   1  -2   24.81    0.61
   3   1  -2   25.62    0.94
  -3   1   2   25.46    0.93
   3   1  -2   23.97    0.63
  -3   1   2   24.39    0.60
  -3   1   2   26.11    0.66
   3  -1  -2   26.37    1.13
  -3  -1   2   24.80    0.62
  -3  -1   2   24.43    0.61
   3  -1  -2   24.13    0.66
  -3  -1   2   24.78    0.95
   3  -1  -2   25.48    0.96
   3  -1  -2   24.77    0.61
   3  -1  -2   25.82    0.96
  -3  -1   2   24.55    0.65
   3   1  -1    0.10    0.08
  -3   1   1   -0.15    0.08
   3   1  -1   -0.07    0.09
   3   1  -1   -0.09    0.11
  -3   1   1   -0.10    0.09
   3   1  -1   -0.17    0.08
  -3   1   1   -0.01    0.09
  -3   1   1   -0.07    0.07
  -3  -1   1   -0.10    0.07
   3  -1  -1   -0.05    0.11
   3  -1  -1    0.20    0.16
  -3  -1   1    0.05    0.08
   3  -1  -1   -0.10    0.12
  -3  -1   1   -0.01    0.06
   3  -1  -1    0.01    0.08
   3  -1  -1   -0.16    0.09
  -3   1   0  108.47    2.52
  -3   1   0  107.23    3.57
   3   1   0  110.16    2.83
   3   1   0  112.26    2.01
   3   1   0  111.85    3.32
  -3   1   0  111.73    1.97
  -3   1   0  108.46    2.83
   3   1   0  106.73    1.97
  -3   1   0  111.38    2.02
  -3  -1   0  107.71    1.98
   3  -1   0  110.66    2.83
   3  -1   0  111.31    2.03
   3  -1   0  112.31    1.97
  -3  -1   0  102.86    3.51
  -3  -1   0  104.40    1.97
   3  -1   0  110.40    2.53
  -3  -1   0  109.67    2.81
  -3  -1   0  107.63    2.08
   3  -1   0  113.06    3.13
  -3  -1   0  103.78    3.27
   3  -1   0  106.56    3.57
   3   1   1    1.05    0.14
  -3   1  -1    1.16    0.12
   3   1   1    1.14    0.13
   3   1   1    1.11    0.30
  -3  -1  -1    1.04    0.16
  -3  -1  -1    1.23    0.15
  -3  -1  -1    1.15    0.30
   3  -1   1    0.77    0.24
  -3  -1  -1    1.92    0.30
   3  -1   1    1.18    0.16
   3  -1   1    1.21    0.14
  -3  -1  -1    1.14    0.15
   3  -1   1    1.11    0.21
  -3   1  -2    1.28    0.14
  -3   1  -2    1.44    0.23
  -3   1  -2    1.24    0.31
   3   1   2    1.08    0.16
   3   1   2    1.35    0.22
   3   1   2    1.21    0.14
  -3   1  -2    0.62    0.29
   3   1   2    1.28    0.35
  -3   1  -2    1.49    0.17
  -3  -1  -2    1.22    0.14
  -3  -1  -2    1.31    0.39
  -3  -1  -2    1.18    0.14
  -3  -1  -2    1.32    0.23
   3  -1   2    1.32    0.15
   3  -1   2    1.19    0.17
  -3   1  -3   20.87    1.43
   3   1   3   22.34    0.83
   3   1   3   22.21    0.57
  -3   1  -3   22.35    0.83
  -3   1  -3   22.20    0.51
  -3   1  -3   22.13    1.17
  -3   1  -3   22.89    0.54
  -3  -1  -3   22.26    0.53
  -3  -1  -3   22.80    0.53
  -3  -1  -3   23.44    0.83
  -3  -1  -3   24.06    1.35
   3  -1   3   22.35    0.58
   3   1   4    2.25    0.39
  -3   1  -4    1.64    0.47
  -3   1  -4    2.01    0.12
   3   1   4    2.18    0.18
  -3   1  -4    1.98    0.13
  -3   1  -4    2.48    0.56
  -3  -1  -4    2.08    0.14
  -3  -1  -4    2.16    0.14
   3  -1   4    2.09    0.16
   3  -1   4    1.82    0.18
  -3  -1  -4    1.97    0.55
   3   1   5    0.05    0.09
  -3   1  -5    0.21    0.41
  -3   1  -5    0.08    0.39
   3   1   5    0.04    0.08
   3  -1   5    0.12    0.06
   3  -1   5    0.00    0.07
  -3  -1  -5   -0.03    0.42
  -3   1  -6    2.56    0.80
  -3   1  -6    2.48    0.86
  -3  -1  -6    2.15    0.81
  -3  -1  -6    1.99    0.39
  -3   1  -7    4.38    1.13
  -3   1  -7    3.71    0.96
  -3  -1  -7    3.41    1.16
  -3   1  -8    0.25    0.31
  -3   1  -8    1.11    0.72
  -3  -1  -8    1.19    0.94
  -3  -1  -9    3.93    1.19
  -3  -1 -10   14.51    1.47
   3   2 -10    0.43    0.36
   3   2 -10    0.52    0.37
   3  -2 -10    0.38    0.40
  -3   2   9   -0.04    0.61
   3   2  -9    0.24    0.30
   3   2  -9    0.20    0.33
   3  -2  -9    0.06    0.25
   3  -2  -9   -0.26    0.35
   3   2  -8   -0.01    0.26
  -3   2   8   -0.27    0.46
   3  -2  -8   -0.10    0.20
   3  -2  -8    0.19    0.40
   3   2  -7   -0.24    0.24
  -3   2   7    0.15    0.12
  -3   2   7    0.49    0.35
  -3   2   7    0.36    0.12
   3  -2  -7    0.25    0.22
  -3  -2   7    0.30    0.08
  -3  -2   7    0.23    0.08
   3  -2  -7    0.41    0.32
   3   2  -6    0.07    0.21
   3   2  -6    0.18    0.09
  -3   2   6    0.07    0.35
  -3   2   6    0.05    0.12
  -3   2   6    0.14    0.13
   3  -2  -6    0.12    0.11
  -3  -2   6    0.05    0.11
   3  -2  -6    0.11    0.31
  -3  -2   6    0.15    0.11
   3  -2  -6   -0.02    0.16
  -3   2   5    6.34    0.56
  -3   2   5    6.73    0.32
   3   2  -5    6.92    0.31
   3   2  -5    7.21    0.73
   3   2  -5    7.06    0.30
   3  -2  -5    6.76    0.61
   3  -2  -5    6.56    0.34
  -3  -2   5    7.23    0.32
   3  -2  -5    7.26    0.70
   3   2  -4    3.28    0.22
   3   2  -4    3.20    0.43
  -3   2   4    3.03    0.23
  -3   2   4    3.21    0.25
   3  -2  -4    2.90    0.22
   3  -2  -4    2.84    0.40
   3  -2  -4    2.34    0.42
   3  -2  -4    2.91    0.26
  -3  -2   4    3.15    0.22
  -3  -2   4    3.29    0.22
  -3   2   3   13.22    0.42
   3   2  -3   12.91    0.43
   3   2  -3   13.79    0.78
   3   2  -3   13.16    0.51
  -3   2   3   13.24    0.64
  -3   2   3   13.21    0.47
   3   2  -3   12.67    0.43
   3  -2  -3   13.46    0.69
  -3  -2   3   12.98    0.43
  -3  -2   3   13.07    0.42
   3  -2  -3   12.78    0.75
   3  -2  -3   12.88    0.47
   3  -2  -3   13.95    0.89
   3  -2  -3   12.57    0.41
  -3   2   2    1.78    0.26
  -3   2   2    1.37    0.22
   3   2  -2    1.90    0.20
  -3   2   2    1.75    0.21
   3   2  -2    1.73    0.27
   3   2  -2    1.69    0.18
   3   2  -2    1.71    0.16
  -3   2   2    1.61    0.15
  -3  -2   2    1.68    0.18
   3  -2  -2    1.89    0.16
   3  -2  -2    1.52    0.25
  -3  -2   2    1.86    0.28
   3  -2  -2    1.55    0.21
   3  -2  -2    2.21    0.45
   3  -2  -2    1.86    0.25
  -3  -2   2    1.81    0.20
  -3   2   1   20.20    0.78
   3   2  -1   20.05    0.80
  -3   2   1   20.12    0.53
   3   2  -1   21.60    1.06
  -3   2   1   21.58    1.04
  -3   2   1   20.03    0.77
   3   2  -1   21.06    0.56
   3   2  -1   20.96    0.43
  -3   2   1   21.25    0.59
   3   2  -1   21.16    0.55
  -3  -2   1   20.78    0.54
   3  -2  -1   19.88    0.60
   3  -2  -1   20.66    0.98
  -3  -2   1   20.20    0.79
   3  -2  -1   20.11    0.54
  -3  -2   1   19.73    0.74
   3  -2  -1   20.41    0.80
   3  -2  -1   20.19    0.80
  -3  -2   1   20.26    0.56
   3   2   0   -0.04    0.05
   3   2   0    0.46    0.36
   3   2   0    0.09    0.10
   3   2   0   -0.06    0.07
  -3   2   0    0.08    0.09
  -3   2   0   -0.15    0.06
  -3   2   0    0.24    0.21
  -3   2   0    0.04    0.10
   3   2   0   -0.05    0.08
  -3   2   0   -0.09    0.08
  -3  -2   0   -0.10    0.10
   3  -2   0   -0.06    0.07
   3  -2   0    0.26    0.14
  -3  -2   0    0.06    0.11
   3  -2   0   -0.10    0.13
  -3  -2   0   -0.07    0.05
   3  -2   0   -0.16    0.11
   3   2   1    4.12    0.24
   3   2   1    3.93    0.49
   3   2   1    4.20    0.23
   3   2   1    4.10    0.25
  -3   2  -1    5.26    0.37
  -3   2  -1    3.83    0.55
  -3   2  -1    4.31    0.25
   3   2   1    5.17    0.37
  -3   2  -1    4.19    0.22
  -3  -2  -1    4.19    0.23
   3  -2   1    3.74    0.23
   3  -2   1    4.04    0.22
   3  -2   1    4.00    0.27
  -3  -2  -1    4.21    0.24
  -3  -2  -1    4.61    0.35
  -3  -2  -1    4.27    0.56
   3  -2   1    4.10    0.47
   3   2   2   -0.06    0.17
   3   2   2   -0.04    0.17
  -3   2  -2    0.07    0.08
  -3   2  -2   -0.02    0.16
  -3   2  -2    0.09    0.11
  -3   2  -2   -0.05    0.17
   3   2   2    0.04    0.10
   3   2   2   -0.05    0.10
  -3  -2  -2   -0.01    0.07
  -3  -2  -2   -0.17    0.29
  -3  -2  -2    0.02    0.09
  -3  -2  -2    0.02    0.09
  -3  -2  -2    0.15    0.11
   3  -2   2   -0.10    0.07
   3  -2   2    0.11    0.11
  -3   2  -3    4.31    0.37
  -3   2  -3    4.70    0.53
   3   2   3    4.80    0.25
   3   2   3    4.31    0.38
  -3   2  -3    4.75    0.24
   3   2   3    4.66    0.26
  -3   2  -3    4.33    0.67
  -3   2  -3    4.87    0.21
  -3  -2  -3    4.71    0.23
  -3  -2  -3    4.99    0.24
   3  -2   3    4.16    0.22
   3  -2   3    4.69    0.28
  -3  -2  -3    4.56    0.63
  -3  -2  -3    4.46    0.34
   3   2   4   -0.02    0.20
  -3   2  -4    0.04    0.07
   3   2   4   -0.06    0.12
  -3   2  -4   -0.02    0.06
  -3   2  -4    0.20    0.31
  -3   2  -4   -0.22    0.27
  -3  -2  -4    0.01    0.08
   3  -2   4   -0.06    0.11
   3  -2   4   -0.06    0.08
  -3  -2  -4    0.05    0.08
  -3  -2  -4   -0.07    0.14
  -3  -2  -4   -0.24    0.36
   3   2   5    0.82    0.14
   3   2   5    0.97    0.43
  -3   2  -5    1.19    0.51
  -3   2  -5    0.71    0.41
  -3  -2  -5    0.83    0.10
   3  -2   5    0.92    0.10
  -3  -2  -5    0.66    0.23
  -3  -2  -5    0.90    0.10
   3  -2   5    1.05    0.13
  -3  -2  -5    0.81    0.64
  -3   2  -6    1.21    0.65
  -3   2  -6    0.96    0.64
   3   2   6    0.72    0.39
  -3  -2  -6    0.47    0.30
  -3  -2  -6    0.65    0.79
  -3   2  -7    2.21    0.83
  -3   2  -7    1.96    0.80
  -3  -2  -7    1.31    0.94
  -3   2  -8    1.35    0.73
  -3  -2  -8    1.88    0.95
  -3   2  -9    9.13    1.28
  -3  -2 -10   13.01    1.40
   3   3 -10    0.40    0.49
   3   3 -10   -0.06    0.21
   3  -3 -10    2.44    1.15
   3  -3 -10    0.74    0.50
   3   3  -9    0.01    0.27
  -3   3   9    0.09    0.45
   3  -3  -9    0.60    0.48
   3  -3  -9   -0.01    0.24
   3  -3  -8    0.59    0.43
  -3   3   7    0.03    0.14
   3   3  -7   -0.19    0.26
  -3   3   7    0.10    0.32
  -3  -3   7    0.21    0.10
   3  -3  -7    0.21    0.28
  -3  -3   7    0.21    0.10
   3  -3  -7    0.03    0.19
   3   3  -6    0.19    0.10
  -3   3   6    0.16    0.36
  -3   3   6    0.23    0.14
   3   3  -6    0.08    0.19
   3  -3  -6    0.40    0.27
  -3  -3   6    0.25    0.13
  -3  -3   6    0.30    0.12
   3  -3  -6    0.16    0.17
   3  -3  -6    0.22    0.13
   3   3  -5    0.98    0.26
  -3   3   5    1.48    0.20
  -3   3   5    1.82    0.38
  -3   3   5    1.52    0.22
   3  -3  -5    1.63    0.23
  -3  -3   5    1.59    0.20
   3  -3  -5    1.01    0.23
   3  -3  -5    1.27    0.35
  -3  -3   5    1.33    0.17
   3   3  -4    0.50    0.14
  -3   3   4    0.38    0.15
   3   3  -4    0.55    0.21
   3   3  -4    0.42    0.14
   3   3  -4    0.13    0.13
  -3   3   4    0.42    0.15
   3  -3  -4    0.24    0.16
   3  -3  -4    0.09    0.12
  -3  -3   4    0.30    0.12
   3  -3  -4    0.31    0.22
  -3  -3   4    0.40    0.15
   3   3  -3    0.47    0.18
  -3   3   3    0.53    0.19
  -3   3   3    0.66    0.15
  -3   3   3    0.62    0.17
   3   3  -3    0.79    0.15
   3   3  -3    0.97    0.21
   3   3  -3    0.65    0.14
  -3   3   3    0.34    0.11
  -3  -3   3    0.70    0.15
  -3  -3   3    0.70    0.16
   3  -3  -3    0.46    0.14
   3  -3  -3    0.62    0.18
   3  -3  -3    0.65    0.29
   3  -3  -3    0.76    0.14
   3  -3  -3    0.60    0.22
  -3   3   2    0.43    0.16
  -3   3   2    0.48    0.12
   3   3  -2    0.72    0.15
  -3   3   2    0.67    0.15
   3   3  -2    0.98    0.44
  -3   3   2    0.93    0.19
   3   3  -2    0.75    0.16
   3   3  -2    0.35    0.12
   3   3  -2    0.90    0.14
   3  -3  -2    0.51    0.13
   3  -3  -2    0.69    0.12
  -3  -3   2    0.75    0.16
  -3  -3   2    0.62    0.12
   3  -3  -2    0.67    0.28
   3  -3  -2    0.57    0.18
  -3  -3   2    0.44    0.12
   3  -3  -2    0.50    0.21
   3   3  -1   41.06    0.94
   3   3  -1   41.34    0.92
  -3   3   1   40.87    1.69
  -3   3   1   40.51    0.97
  -3   3   1   40.36    1.29
  -3   3   1   39.10    0.90
   3   3  -1   40.55    1.66
  -3   3   1   40.22    1.26
   3   3  -1   40.87    1.33
   3  -3  -1   39.82    1.67
  -3  -3   1   42.96    1.73
   3  -3  -1   41.16    0.90
   3  -3  -1   39.17    0.98
   3  -3  -1   40.46    1.31
  -3  -3   1   40.91    0.90
  -3  -3   1   40.32    1.30
  -3  -3   1   39.84    0.92
   3  -3  -1   39.24    1.26
  -3   3   0    0.00    0.10
  -3   3   0    0.14    0.10
  -3   3   0   -0.02    0.09
  -3   3   0    0.31    0.24
  -3   3   0   -0.25    0.09
   3   3   0    0.19    0.27
   3   3   0    0.00    0.09
   3   3   0    0.09    0.09
   3   3   0    0.08    0.09
   3  -3   0    0.10    0.19
   3  -3   0   -0.08    0.07
   3  -3   0   -0.04    0.10
  -3  -3   0    1.22    0.48
  -3  -3   0    0.07    0.08
   3  -3   0    0.14    0.18
  -3  -3   0    0.09    0.12
  -3  -3   0   -0.05    0.07
  -3   3  -1   95.93    1.79
   3   3   1   96.94    2.16
  -3   3  -1   97.29    3.42
  -3   3  -1   96.95    2.43
   3   3   1   94.07    1.82
   3   3   1   98.15    1.86
   3   3   1   92.09    3.21
   3   3   1   96.46    2.49
  -3   3  -1  100.08    1.88
   3  -3   1   95.79    2.41
  -3  -3  -1   91.53    3.23
  -3  -3  -1   96.23    1.81
   3  -3   1   93.35    3.40
  -3  -3  -1   95.91    1.84
   3  -3   1   99.65    1.80
   3  -3   1   97.73    1.91
  -3  -3  -1   96.18    2.50
  -3   3  -2    1.67    0.16
  -3   3  -2    1.71    0.20
  -3   3  -2    1.55    0.22
   3   3   2    1.77    0.21
  -3   3  -2    1.48    0.28
  -3   3  -2    1.18    0.31
   3   3   2    2.02    0.29
   3   3   2    1.72    0.20
   3   3   2    1.82    0.44
   3  -3   2    1.57    0.16
  -3  -3  -2    1.85    0.20
  -3  -3  -2    2.05    0.54
   3  -3   2    1.77    0.21
  -3  -3  -2    1.99    0.28
   3  -3   2    1.36    0.30
  -3  -3  -2    1.69    0.21
  -3  -3  -2    1.66    0.18
   3   3   3    0.85    0.17
   3   3   3    1.27    0.31
  -3   3  -3    0.90    0.13
  -3   3  -3    0.97    0.16
   3   3   3    0.85    0.17
  -3   3  -3    0.77    0.35
   3   3   3    1.21    0.46
   3  -3   3    0.80    0.13
  -3  -3  -3    1.13    0.52
  -3  -3  -3    0.80    0.17
   3  -3   3    0.72    0.17
  -3  -3  -3    0.93    0.15
  -3  -3  -3    0.98    0.15
  -3   3  -4    2.46    0.17
   3   3   4    2.06    0.23
   3   3   4    2.53    0.24
  -3   3  -4    2.54    0.18
  -3   3  -4    2.18    0.55
   3   3   4    2.91    0.47
  -3  -3  -4    2.36    0.18
   3  -3   4    2.34    0.24
  -3  -3  -4    2.74    0.72
  -3  -3  -4    2.68    0.20
  -3  -3  -4    2.61    0.37
  -3   3  -5    0.04    0.04
  -3   3  -5    0.03    0.05
  -3   3  -5    0.09    0.41
   3   3   5    0.00    0.14
   3   3   5   -0.10    0.13
   3   3   5   -0.02    0.37
   3  -3   5    0.09    0.08
  -3  -3  -5   -0.01    0.08
   3  -3   5    0.01    0.11
  -3  -3  -5   -0.31    0.50
  -3  -3  -5    0.18    0.19
  -3   3  -6    7.96    1.41
  -3   3  -6    5.63    0.96
   3   3   6    5.40    0.66
   3   3   6    4.08    0.28
  -3  -3  -6    4.99    0.64
  -3  -3  -6    6.64    1.46
  -3   3  -7    1.21    0.63
   3   3   7    0.24    0.44
  -3   3  -7    1.73    0.80
  -3  -3  -7    1.80    1.07
  -3   3  -8    1.31    0.70
  -3  -3  -8    0.16    0.29
  -3  -3  -8    0.88    0.81
  -3  -3 -10   12.65    1.58
   3   4 -10    0.71    0.52
   3   4 -10    0.25    0.36
  -3   4  10   -0.27    0.50
   3  -4 -10    2.77    1.20
   3  -4 -10    0.64    0.50
  -3   4   9    0.05    0.58
   3   4  -9    0.13    0.31
   3  -4  -9    0.41    0.48
   3  -4  -9    1.23    1.01
  -3   4   8    0.16    0.51
   3   4  -7   -0.03    0.20
  -3   4   7   -0.15    0.16
  -3   4   7    0.50    0.46
   3  -4  -7    0.03    0.34
   3  -4  -7   -0.06    0.17
  -3  -4   7    0.00    0.11
   3   4  -6    0.72    0.15
  -3   4   6    0.52    0.18
   3   4  -6    0.59    0.27
  -3   4   6    0.31    0.38
   3   4  -6    0.20    0.26
  -3   4   6    0.58    0.18
  -3  -4   6    0.22    0.10
   3  -4  -6    0.45    0.38
  -3  -4   6    0.74    0.17
   3  -4  -6    0.51    0.18
   3  -4  -6    0.40    0.19
   3   4  -5    0.30    0.14
   3   4  -5    0.38    0.21
  -3   4   5    0.30    0.17
  -3   4   5    0.47    0.18
   3   4  -5    0.32    0.19
   3  -4  -5    0.06    0.14
  -3  -4   5    0.30    0.14
   3  -4  -5    0.34    0.25
   3  -4  -5    0.28    0.17
  -3  -4   5    0.43    0.16
   3   4  -4    0.10    0.17
  -3   4   4    0.00    0.14
   3   4  -4    0.07    0.13
   3   4  -4    0.01    0.13
   3   4  -4    0.04    0.18
  -3   4   4   -0.02    0.13
  -3   4   4    0.07    0.09
   3  -4  -4    0.20    0.20
  -3  -4   4    0.12    0.11
   3  -4  -4   -0.02    0.11
   3  -4  -4    0.12    0.17
  -3  -4   4    0.10    0.14
  -3   4   3    2.78    0.25
  -3   4   3    3.05    0.23
   3   4  -3    3.33    0.26
   3   4  -3    3.23    0.25
   3   4  -3    3.18    0.47
   3   4  -3    3.22    0.28
  -3   4   3    3.46    0.32
   3   4  -3    2.99    0.25
   3  -4  -3    2.88    0.24
  -3  -4   3    3.15    0.24
   3  -4  -3    2.62    0.29
   3  -4  -3    3.27    0.64
   3  -4  -3    2.56    0.41
   3  -4  -3    3.27    0.37
  -3  -4   3    3.15    0.27
  -3   4   2    2.03    0.30
   3   4  -2    1.16    0.22
   3   4  -2    1.92    0.20
   3   4  -2    1.79    0.22
  -3   4   2    1.85    0.21
   3   4  -2    2.24    0.55
  -3   4   2    2.06    0.26
  -3   4   2    1.89    0.22
   3  -4  -2    1.82    0.27
   3  -4  -2    1.61    0.32
   3  -4  -2    2.04    0.30
  -3  -4   2    1.88    0.23
  -3  -4   2    1.77    0.21
  -3  -4   2    2.14    0.29
   3  -4  -2    1.79    0.20
   3  -4  -2    1.55    0.37
  -3   4   1    5.64    0.33
   3   4  -1    6.37    0.33
   3   4  -1    5.96    0.30
  -3   4   1    6.34    0.49
  -3   4   1    7.54    0.75
   3   4  -1    7.97    0.86
   3   4  -1    5.90    0.45
  -3   4   1    6.73    0.44
  -3   4   1    6.08    0.30
   3  -4  -1    5.94    0.48
   3  -4  -1    6.33    0.36
  -3  -4   1    6.45    0.35
   3  -4  -1    6.51    0.70
   3  -4  -1    5.48    0.30
  -3  -4   1    6.29    0.42
  -3  -4   1    7.21    0.72
   3  -4  -1    6.70    0.45
  -3  -4   1    6.35    0.32
  -3   4   0   24.24    0.72
  -3   4   0   25.05    1.28
   3   4   0   23.56    0.87
   3   4   0   23.07    0.65
  -3   4   0   23.78    0.92
  -3   4   0   23.71    0.63
   3   4   0   23.90    1.24
   3   4   0   23.64    0.69
  -3  -4   0   24.39    1.33
   3  -4   0   23.27    0.62
   3  -4   0   23.26    0.72
   3  -4   0   23.46    1.23
   3  -4   0   23.12    0.92
  -3  -4   0   22.74    0.66
  -3  -4   0   23.60    0.64
   3  -4   0   23.51    0.97
  -3  -4   0   24.04    0.85
   3   4   1    3.81    0.51
  -3   4  -1    4.14    0.64
  -3   4  -1    3.88    0.39
   3   4   1    3.86    0.25
  -3   4  -1    3.66    0.25
  -3   4  -1    3.86    0.29
   3   4   1    4.52    0.34
   3   4   1    4.09    0.29
   3   4   1    4.20    0.29
  -3  -4  -1    4.06    0.26
   3  -4   1    4.95    0.49
  -3  -4  -1    4.06    0.29
  -3  -4  -1    4.26    0.59
   3  -4   1    3.99    0.25
   3  -4   1    3.47    0.54
  -3  -4  -1    3.79    0.25
   3  -4   1    3.88    0.32
   3   4   2    2.74    0.48
  -3   4  -2    2.22    0.36
   3   4   2    2.50    0.26
   3   4   2    2.46    0.23
  -3   4  -2    2.01    0.43
   3   4   2    2.71    0.25
  -3   4  -2    2.83    0.25
  -3   4  -2    2.63    0.21
  -3  -4  -2    3.37    0.70
  -3  -4  -2    2.83    0.31
   3  -4   2    2.74    0.28
  -3  -4  -2    2.04    0.23
   3  -4   2    2.58    0.22
   3  -4   2    2.50    0.44
  -3  -4  -2    2.80    0.29
  -3  -4  -2    2.73    0.22
   3   4   3    1.20    0.20
  -3   4  -3    1.06    0.19
  -3   4  -3    1.02    0.16
   3   4   3    0.87    0.28
  -3   4  -3    0.72    0.31
   3   4   3    1.24    0.20
   3  -4   3    1.00    0.19
  -3  -4  -3    1.10    0.18
  -3  -4  -3    0.67    0.52
  -3  -4  -3    0.79    0.19
   3  -4   3    1.10    0.16
  -3  -4  -3    1.33    0.18
  -3  -4  -3    0.68    0.16
  -3   4  -4    0.11    0.10
   3   4   4    0.13    0.29
   3   4   4    0.23    0.15
   3   4   4    0.21    0.15
  -3   4  -4    0.17    0.11
  -3   4  -4    0.08    0.36
   3  -4   4    0.13    0.10
  -3  -4  -4    0.13    0.49
  -3  -4  -4    0.24    0.19
  -3  -4  -4    0.26    0.12
   3  -4   4    0.01    0.15
   3   4   5    0.04    0.05
  -3   4  -5   -0.04    0.09
   3   4   5   -0.01    0.15
   3   4   5   -0.10    0.37
  -3   4  -5    0.02    0.07
  -3   4  -5    0.14    0.45
  -3  -4  -5   -0.09    0.20
  -3  -4  -5   -0.10    0.10
  -3  -4  -5    0.01    0.43
   3  -4   5    0.06    0.10
   3  -4   5   -0.01    0.13
   3   4   6   11.27    0.45
   3   4   6   10.42    0.46
   3   4   6   14.06    1.03
  -3   4  -6   13.72    1.61
   3  -4   6   10.44    0.29
   3  -4   6   10.83    0.31
  -3  -4  -6   13.72    1.69
  -3  -4  -6   11.60    0.91
  -3   4  -7    6.52    1.36
   3   4   7    4.20    0.84
  -3   4  -7    6.13    0.97
  -3  -4  -7    7.31    1.72
   3   4   8   -0.29    0.43
  -3  -4  -8    0.87    0.85
  -3  -4  -8    0.40    0.36
  -3   4  -9   11.49    1.33
  -3   4 -10   23.92    1.63
   3   5 -10   -0.04    0.25
   3  -5 -10    0.45    0.42
   3  -5 -10    0.82    0.83
   3   5  -9    0.11    0.34
  -3   5   9    0.65    0.63
   3  -5  -9    0.94    0.55
   3  -5  -9    2.37    1.23
   3   5  -8    0.05    0.32
  -3   5   8    0.29    0.39
  -3   5   8   -0.29    0.15
   3  -5  -8    0.14    0.22
   3  -5  -8    0.57    0.68
   3  -5  -8    0.44    0.46
  -3   5   7    0.63    0.38
  -3   5   7    0.41    0.20
   3   5  -7    0.06    0.30
  -3  -5   7    0.30    0.16
   3  -5  -7    0.31    0.21
   3  -5  -7    0.36    0.41
  -3   5   6    4.70    0.37
  -3   5   6    4.04    0.53
  -3   5   6    4.49    0.37
   3   5  -6    4.95    0.73
   3  -5  -6    4.35    0.55
   3  -5  -6    3.84    0.34
   3  -5  -6    4.04    0.68
  -3  -5   6    4.98    0.33
  -3   5   5    4.51    0.38
   3   5  -5    4.20    0.30
   3   5  -5    4.04    0.57
   3   5  -5    5.38    0.73
  -3   5   5    4.20    0.35
   3  -5  -5    4.11    0.49
   3  -5  -5    3.65    0.60
  -3  -5   5    4.27    0.33
  -3  -5   5    4.34    0.29
   3  -5  -5    4.26    0.37
  -3   5   4    6.40    0.37
   3   5  -4    6.46    0.64
  -3   5   4    7.65    0.44
  -3   5   4    6.56    0.46
   3   5  -4    6.64    0.53
   3   5  -4    6.93    0.46
   3   5  -4    6.84    0.36
   3  -5  -4    7.03    0.69
   3  -5  -4    6.54    0.42
   3  -5  -4    6.86    0.52
  -3  -5   4    7.58    0.39
  -3  -5   4    6.64    0.35
  -3   5   3   29.25    0.89
   3   5  -3   28.59    1.00
  -3   5   3   28.51    0.79
   3   5  -3   29.77    1.31
   3   5  -3   29.16    0.79
  -3   5   3   29.69    1.03
  -3  -5   3   29.21    0.77
   3  -5  -3   30.07    1.07
  -3  -5   3   29.06    0.81
   3  -5  -3   30.70    1.35
   3  -5  -3   29.40    0.90
   3   5  -2    3.76    0.29
  -3   5   2    3.54    0.33
  -3   5   2    4.03    0.35
   3   5  -2    3.88    0.46
  -3   5   2    3.04    0.25
   3   5  -2    3.74    0.67
   3   5  -2    3.72    0.31
  -3   5   2    3.27    0.43
   3  -5  -2    3.62    0.31
   3  -5  -2    3.36    0.26
  -3  -5   2    3.61    0.27
   3  -5  -2    3.94    0.46
  -3  -5   2    3.24    0.22
   3  -5  -2    3.97    0.38
  -3  -5   2    3.31    0.31
   3  -5  -2    3.37    0.57
   3   5  -1   32.58    0.85
  -3   5   1   32.30    1.55
  -3   5   1   32.05    1.11
   3   5  -1   32.55    1.19
  -3   5   1   31.65    0.91
   3   5  -1   32.51    1.58
  -3   5   1   32.69    1.22
   3   5  -1   33.83    0.89
  -3   5   1   32.74    0.84
  -3  -5   1   33.07    1.17
   3  -5  -1   32.58    1.46
   3  -5  -1   31.26    0.81
  -3  -5   1   34.12    1.67
  -3  -5   1   32.70    0.82
   3  -5  -1   31.77    1.23
   3  -5  -1   35.22    1.64
  -3  -5   1   32.85    0.87
   3  -5  -1   33.57    0.95
  -3   5   0    2.56    0.51
   3   5   0    2.26    0.23
   3   5   0    2.31    0.22
  -3   5   0    2.22    0.24
  -3   5   0    2.21    0.21
  -3   5   0    2.31    0.34
   3   5   0    2.52    0.58
   3   5   0    2.59    0.34
   3   5   0    2.02    0.27
  -3  -5   0    2.31    0.25
  -3  -5   0    2.36    0.23
  -3  -5   0    3.14    0.59
   3  -5   0    2.54    0.32
   3  -5   0    2.69    0.41
   3  -5   0    2.02    0.22
   3  -5   0    2.25    0.30
   3  -5   0    2.35    0.45
  -3  -5   0    2.32    0.20
   3   5   1    7.58    0.44
  -3   5  -1    7.88    0.75
   3   5   1    7.76    0.39
   3   5   1    7.56    0.78
   3   5   1    7.31    0.38
  -3   5  -1    7.47    0.61
  -3   5  -1    7.49    0.36
  -3   5  -1    8.30    0.42
   3   5   1    7.97    0.44
   3  -5   1    7.34    0.69
  -3  -5  -1    7.68    0.87
  -3  -5  -1    7.57    0.34
   3  -5   1    7.71    0.41
  -3  -5  -1    8.00    0.41
  -3  -5  -1    7.69    0.40
   3  -5   1    8.30    0.64
  -3  -5  -1    8.21    0.45
   3  -5   1    7.22    0.34
  -3   5  -2    0.43    0.17
  -3   5  -2    0.30    0.22
   3   5   2    0.21    0.36
  -3   5  -2    0.15    0.30
   3   5   2    0.37    0.13
  -3   5  -2    0.21    0.13
  -3   5  -2    0.41    0.16
   3   5   2    0.28    0.13
   3   5   2    0.22    0.16
  -3  -5  -2    0.19    0.14
   3  -5   2    0.35    0.23
  -3  -5  -2    0.25    0.17
  -3  -5  -2    0.05    0.15
   3  -5   2    0.29    0.15
  -3  -5  -2    0.23    0.09
   3  -5   2    0.31    0.11
  -3  -5  -2    0.37    0.36
   3   5   3   40.91    1.05
  -3   5  -3   41.25    0.93
   3   5   3   40.08    1.25
  -3   5  -3   41.80    2.14
   3   5   3   40.18    0.99
   3   5   3   40.10    1.24
  -3  -5  -3   38.78    0.99
   3  -5   3   40.20    1.05
  -3  -5  -3   41.65    1.26
  -3  -5  -3   39.79    2.14
  -3  -5  -3   41.52    1.32
   3  -5   3   40.00    0.93
   3   5   4    1.85    0.24
  -3   5  -4    1.70    0.19
   3   5   4    1.93    0.26
  -3   5  -4    1.75    0.55
   3   5   4    1.70    0.36
  -3  -5  -4    1.35    0.71
   3  -5   4    1.84    0.27
   3  -5   4    1.74    0.20
  -3  -5  -4    1.84    0.23
  -3  -5  -4    1.50    0.28
   3   5   5    0.83    0.22
  -3   5  -5    1.07    0.57
   3   5   5    0.82    0.39
  -3   5  -5    0.80    0.14
   3   5   5    0.95    0.24
  -3  -5  -5    0.85    0.18
   3  -5   5    0.99    0.22
  -3  -5  -5    0.96    0.32
  -3  -5  -5    1.72    0.87
  -3   5  -6    2.37    0.81
   3   5   6    1.37    0.26
   3   5   6    1.12    0.24
   3   5   6    1.93    0.52
   3  -5   6    1.40    0.16
   3  -5   6    1.58    0.20
  -3  -5  -6    2.04    1.12
  -3  -5  -6    1.30    0.38
   3   5   7    1.13    0.50
  -3   5  -7    1.80    0.85
  -3   5  -7    1.62    0.59
  -3  -5  -7    2.07    1.23
  -3  -5  -7    0.63    0.32
  -3   5  -8    1.84    0.66
   3   5   8    0.56    0.54
  -3  -5  -8    1.76    1.21
  -3  -5  -9    3.62    1.40
   3   6 -10    0.08    0.39
   3  -6 -10   -0.05    0.47
   3  -6 -10    1.15    1.17
  -3   6   9    0.04    0.59
   3   6  -9    0.03    0.35
   3  -6  -9    2.50    1.27
   3  -6  -9    0.29    0.37
  -3   6   8    0.02    0.20
  -3   6   8    0.00    0.50
   3   6  -8    0.19    0.33
   3  -6  -8   -0.05    0.87
   3  -6  -8    0.10    0.41
  -3   6   7    0.05    0.44
   3   6  -7   -0.02    0.29
  -3   6   7   -0.33    0.17
   3  -6  -7   -0.13    0.36
   3  -6  -7   -0.07    0.16
   3  -6  -7   -0.04    0.73
  -3  -6   7    0.00    0.15
   3   6  -6    4.00    0.72
  -3   6   6    3.73    0.35
  -3   6   6    3.57    0.37
   3   6  -6    2.27    0.48
   3  -6  -6    3.34    0.49
   3  -6  -6    2.93    0.57
  -3  -6   6    3.13    0.29
  -3  -6   6    3.77    0.34
   3  -6  -6    3.62    1.03
   3  -6  -6    3.72    0.38
  -3   6   5    6.73    0.41
   3   6  -5    6.39    0.66
   3   6  -5    6.21    0.80
  -3   6   5    6.60    0.45
   3   6  -5    6.25    0.38
   3  -6  -5    7.31    0.47
   3  -6  -5    6.80    0.56
   3  -6  -5    7.14    0.78
  -3  -6   5    6.73    0.43
  -3  -6   5    6.70    0.36
  -3   6   4    0.05    0.08
   3   6  -4   -0.05    0.16
   3   6  -4    0.02    0.18
   3   6  -4    0.05    0.19
  -3   6   4    0.16    0.17
   3   6  -4    0.03    0.14
  -3   6   4   -0.01    0.17
  -3  -6   4    0.16    0.17
   3  -6  -4    0.07    0.21
   3  -6  -4    0.04    0.18
  -3  -6   4    0.03    0.13
   3  -6  -4    0.16    0.14
  -3   6   3    8.50    0.48
   3   6  -3    8.42    0.67
  -3   6   3    8.77    0.50
   3   6  -3    8.71    0.46
   3   6  -3    8.41    0.42
  -3   6   3    8.57    0.44
   3  -6  -3    8.65    0.79
   3  -6  -3    8.70    0.53
   3  -6  -3    8.68    0.52
  -3  -6   3    9.31    0.47
  -3  -6   3    8.45    0.40
   3   6  -2    8.87    0.63
  -3   6   2    9.02    0.51
  -3   6   2    8.54    0.43
   3   6  -2    8.56    0.43
   3   6  -2    9.04    0.93
  -3   6   2    8.61    0.49
   3  -6  -2    8.12    0.87
  -3  -6   2    9.31    0.42
  -3  -6   2    8.69    0.47
   3  -6  -2    8.13    0.66
   3  -6  -2    8.77    0.52
  -3  -6   2    8.96    0.49
   3   6  -1    2.57    0.29
  -3   6   1    2.45    0.37
  -3   6   1    2.86    0.29
  -3   6   1    2.20    0.27
   3   6  -1    2.58    0.37
   3   6  -1    2.72    0.27
   3   6  -1    2.72    0.70
  -3   6   1    2.77    0.34
  -3   6   1    3.67    0.71
   3  -6  -1    2.36    0.35
  -3  -6   1    2.79    0.40
   3  -6  -1    1.71    0.44
   3  -6  -1    2.42    0.42
  -3  -6   1    2.70    0.62
   3  -6  -1    2.34    0.22
  -3  -6   1    2.57    0.27
   3  -6  -1    2.17    0.47
  -3  -6   1    2.78    0.27
   3   6   0    6.62    0.39
   3   6   0    6.77    0.45
  -3   6   0    6.05    0.38
  -3   6   0    6.26    0.34
  -3   6   0    7.27    0.85
   3   6   0    5.96    0.70
  -3   6   0    7.04    0.56
   3   6   0    6.78    0.51
   3   6   0    5.97    0.34
  -3  -6   0    6.54    0.41
   3  -6   0    6.60    0.35
   3  -6   0    7.22    0.61
   3  -6   0    5.68    0.44
  -3  -6   0    6.99    0.93
   3  -6   0    7.02    0.71
  -3  -6   0    6.70    0.34
   3  -6   0    6.26    0.52
  -3  -6   0    6.90    0.43
   3   6   1    0.49    0.20
   3   6   1    0.43    0.15
   3   6   1    0.68    0.19
  -3   6  -1    0.94    0.17
  -3   6  -1    0.41    0.20
   3   6   1    0.63    0.35
  -3   6  -1    0.64    0.29
  -3   6  -1    0.53    0.24
   3   6   1    0.47    0.12
   3  -6   1    0.93    0.33
   3  -6   1    0.60    0.14
  -3  -6  -1    0.50    0.21
   3  -6   1    0.42    0.28
   3  -6   1    0.92    0.24
  -3  -6  -1    0.82    0.22
   3  -6   1    0.38    0.18
  -3  -6  -1    0.38    0.09
  -3  -6  -1    0.60    0.17
  -3  -6  -1    0.53    0.40
  -3   6  -2    1.66    0.22
   3   6   2    1.40    0.26
   3   6   2    1.43    0.23
  -3   6  -2    1.68    0.23
   3   6   2    1.41    0.21
  -3   6  -2    1.15    0.41
   3  -6   2    1.41    0.27
  -3  -6  -2    1.81    0.20
   3  -6   2    1.48    0.21
  -3  -6  -2    1.86    0.59
  -3  -6  -2    1.37    0.25
  -3  -6  -2    1.26    0.26
  -3   6  -3   12.85    0.48
  -3   6  -3   12.91    1.25
  -3   6  -3   12.62    0.76
   3   6   3   13.10    0.53
   3   6   3   12.70    0.64
   3   6   3   12.64    0.57
  -3  -6  -3   13.16    0.54
  -3  -6  -3   12.80    0.55
  -3  -6  -3   13.15    0.73
   3  -6   3   12.93    0.47
   3  -6   3   13.03    0.58
  -3  -6  -3   12.77    1.21
   3   6   4    2.82    0.31
  -3   6  -4    2.42    0.65
   3   6   4    3.43    0.52
   3   6   4    2.65    0.30
  -3   6  -4    2.64    0.25
  -3  -6  -4    3.23    0.86
   3  -6   4    2.56    0.33
   3  -6   4    2.86    0.26
  -3  -6  -4    2.24    0.37
  -3  -6  -4    2.93    0.31
  -3  -6  -4    2.38    0.35
   3   6   5    0.70    0.24
  -3   6  -5    0.90    0.59
   3   6   5    0.55    0.24
   3   6   5    0.39    0.37
  -3   6  -5    0.88    0.16
  -3  -6  -5    0.44    0.28
   3  -6   5    0.93    0.18
   3  -6   5    0.94    0.23
  -3  -6  -5    0.64    0.21
  -3  -6  -5    0.25    0.19
  -3  -6  -5    1.03    0.87
   3   6   6   -0.34    0.47
  -3   6  -6    0.47    0.70
   3   6   6    0.03    0.21
   3  -6   6    0.03    0.15
  -3  -6  -6   -0.15    0.29
  -3  -6  -6    0.14    0.91
   3   6   7    0.30    0.44
   3   6   7    0.48    0.21
  -3   6  -7    1.01    0.80
  -3  -6  -7    0.30    0.35
  -3  -6  -7    1.94    1.27
  -3   6  -8    2.16    0.84
  -3  -6  -8    1.75    1.35
  -3  -6  -9    3.96    1.50
   3  -7 -10   -0.41    0.51
   3   7  -9    0.00    0.35
  -3   7   9    0.38    0.61
   3  -7  -9   -0.06    0.33
   3  -7  -9    1.09    0.92
  -3   7   8    1.09    0.62
   3   7  -8    0.24    0.29
  -3   7   8   -0.02    0.23
   3  -7  -8   -0.02    0.45
  -3  -7   8    0.43    0.18
   3  -7  -8    1.27    0.89
  -3   7   7    0.02    0.46
  -3   7   7   -0.11    0.21
   3   7  -7   -0.07    0.22
   3  -7  -7    0.29    0.34
   3  -7  -7    0.01    0.18
  -3  -7   7   -0.06    0.17
   3  -7  -7   -0.02    0.55
   3   7  -6    7.38    1.00
  -3   7   6    7.24    0.49
   3   7  -6    7.15    0.80
   3  -7  -6    7.52    1.41
   3  -7  -6    6.51    0.61
  -3  -7   6    7.66    0.46
   3  -7  -6    7.16    0.51
   3  -7  -6    8.52    1.02
   3   7  -5    3.34    0.31
  -3   7   5    3.25    0.40
  -3   7   5    3.37    0.37
   3   7  -5    2.85    0.57
   3  -7  -5    3.78    0.47
   3  -7  -5    3.05    0.97
   3  -7  -5    2.83    0.59
  -3  -7   5    3.47    0.37
   3  -7  -5    3.33    0.40
  -3  -7   5    2.97    0.30
  -3   7   4    4.38    0.35
  -3   7   4    4.07    0.37
   3   7  -4    4.93    0.51
   3   7  -4    4.35    0.34
   3   7  -4    4.95    0.61
  -3   7   4    4.41    0.41
   3  -7  -4    4.34    0.43
   3  -7  -4    4.15    0.94
  -3  -7   4    4.97    0.39
  -3  -7   4    4.48    0.33
   3  -7  -4    3.53    0.59
   3  -7  -4    4.78    0.44
  -3   7   3    1.34    0.29
   3   7  -3    0.91    0.22
   3   7  -3    0.60    0.20
  -3   7   3    0.97    0.20
  -3   7   3    0.69    0.14
  -3  -7   3    1.00    0.21
   3  -7  -3    1.14    0.29
   3  -7  -3    1.07    0.57
  -3  -7   3    1.09    0.21
   3  -7  -3    0.90    0.38
   3  -7  -3    0.77    0.17
  -3   7   2   65.77    1.51
   3   7  -2   66.54    1.51
  -3   7   2   67.92    1.67
   3   7  -2   67.76    2.24
  -3   7   2   70.18    1.97
  -3  -7   2   67.16    1.58
   3  -7  -2   68.42    1.68
  -3  -7   2   69.77    2.33
   3  -7  -2   68.25    2.29
  -3  -7   2   67.72    1.49
  -3  -7   2   70.80    2.83
   3  -7  -2   68.36    2.84
   3   7  -1    0.17    0.14
  -3   7   1   -0.18    0.19
  -3   7   1    0.28    0.33
   3   7  -1   -0.03    0.38
  -3   7   1    0.07    0.13
  -3   7   1   -0.08    0.13
   3   7  -1    0.06    0.13
   3  -7  -1    0.19    0.23
   3  -7  -1    0.09    0.27
  -3  -7   1   -0.03    0.19
  -3  -7   1   -0.14    0.18
  -3  -7   1    0.05    0.12
  -3  -7   1    0.71    0.65
   3  -7  -1    0.06    0.18
   3   7   0    6.39    0.37
   3   7   0    6.60    0.47
  -3   7   0    6.22    0.36
  -3   7   0    6.87    0.89
   3   7   0    6.00    0.56
   3   7   0    7.06    0.46
   3  -7   0    6.27    0.57
  -3  -7   0    6.49    0.40
   3  -7   0    6.06    0.37
  -3  -7   0    6.66    0.99
   3  -7   0    7.09    0.65
   3  -7   0    6.73    0.45
   3   7   1    0.23    0.19
   3   7   1    0.20    0.11
   3   7   1    0.31    0.17
  -3   7  -1    0.02    0.16
   3   7   1    0.01    0.17
  -3   7  -1    0.23    0.17
  -3   7  -1    0.20    0.37
   3  -7   1    0.52    0.26
   3  -7   1   -0.21    0.21
  -3  -7  -1    0.10    0.52
  -3  -7  -1    0.27    0.16
   3  -7   1   -0.10    0.14
  -3  -7  -1    0.24    0.09
   3  -7   1    0.46    0.28
  -3   7  -2    2.28    0.27
  -3   7  -2    1.48    0.48
   3   7   2    2.31    0.33
  -3   7  -2    1.44    0.25
   3   7   2    2.28    0.33
   3   7   2    1.72    0.24
  -3  -7  -2    2.26    0.29
  -3  -7  -2    2.18    0.20
  -3  -7  -2    2.05    0.70
  -3  -7  -2    1.96    0.33
   3  -7   2    2.16    0.26
   3  -7   2    1.65    0.28
  -3   7  -3    5.43    0.57
  -3   7  -3    6.01    0.37
  -3   7  -3    6.01    1.07
   3   7   3    5.98    0.38
   3   7   3    5.97    0.47
   3   7   3    5.73    0.40
   3  -7   3    5.90    0.35
  -3  -7  -3    6.15    0.62
  -3  -7  -3    6.05    1.06
  -3  -7  -3    5.84    0.30
   3  -7   3    5.85    0.46
  -3  -7  -3    5.62    0.41
  -3   7  -4    0.12    0.14
   3   7   4    0.13    0.21
   3   7   4    0.06    0.14
   3   7   4    0.20    0.19
  -3   7  -4   -0.06    0.46
  -3  -7  -4    0.01    0.09
  -3  -7  -4    0.15    0.47
   3  -7   4   -0.01    0.19
  -3  -7  -4    0.34    0.20
   3  -7   4    0.24    0.14
  -3  -7  -4    0.04    0.25
  -3   7  -5    1.98    0.78
   3   7   5    2.00    0.32
   3   7   5    1.91    0.33
   3   7   5    1.94    0.58
  -3   7  -5    2.29    0.24
  -3  -7  -5    2.21    1.01
  -3  -7  -5    1.93    0.28
   3  -7   5    2.18    0.25
   3  -7   5    2.01    0.32
  -3  -7  -5    1.26    0.40
   3   7   6    1.01    0.27
  -3   7  -6    0.16    0.73
   3   7   6    0.92    0.46
  -3  -7  -6    0.59    0.37
   3  -7   6    0.93    0.23
  -3  -7  -6    1.23    0.90
  -3   7  -7    4.27    1.14
   3   7   7    3.82    0.82
   3   7   7    4.22    0.43
   3  -7   7    3.75    0.27
  -3  -7  -7    5.50    1.68
  -3  -7  -7    2.91    0.58
  -3   7  -8    1.81    0.90
  -3  -7  -8    2.41    1.29
  -3  -7  -9    3.09    1.29
  -3   8   9    0.03    0.67
   3   8  -9    0.14    0.31
   3  -8  -9    0.58    0.58
   3  -8  -9    0.75    0.81
  -3   8   8    0.59    0.27
   3   8  -8   -0.07    0.25
  -3   8   8    1.04    0.60
   3  -8  -8    2.48    1.19
  -3  -8   8    0.42    0.19
   3  -8  -8    0.70    0.58
   3   8  -7   -0.25    0.18
  -3   8   7   -0.33    0.23
  -3  -8   7   -0.02    0.18
   3  -8  -7    0.23    0.81
   3  -8  -7    0.09    0.35
   3   8  -6   -0.38    0.28
   3   8  -6    0.24    0.31
  -3   8   6    0.43    0.27
   3  -8  -6    0.09    0.16
  -3  -8   6   -0.21    0.21
   3  -8  -6    0.33    0.58
   3  -8  -6    0.29    0.44
  -3   8   5    0.20    0.24
   3   8  -5    0.31    0.22
  -3   8   5    0.32    0.22
   3   8  -5    0.12    0.20
   3   8  -5   -0.19    0.25
   3  -8  -5    0.07    0.28
  -3  -8   5    0.08    0.23
  -3  -8   5    0.07    0.18
   3  -8  -5    0.11    0.50
   3  -8  -5    0.04    0.15
   3  -8  -5   -0.02    0.22
   3   8  -4   15.68    1.06
   3   8  -4   16.05    0.64
  -3   8   4   15.02    0.65
  -3   8   4   16.25    0.76
  -3   8   4   16.12    0.68
   3   8  -4   16.07    0.85
   3  -8  -4   17.26    1.61
  -3  -8   4   15.67    0.61
   3  -8  -4   15.36    0.72
  -3  -8   4   16.59    0.69
   3  -8  -4   16.14    0.72
   3  -8  -4   15.83    1.12
  -3   8   3    0.91    0.22
  -3   8   3    0.80    0.27
   3   8  -3    0.63    0.24
  -3   8   3    0.47    0.12
   3   8  -3    0.95    0.20
  -3  -8   3    0.59    0.16
   3  -8  -3    0.50    0.42
  -3  -8   3    0.78    0.25
  -3  -8   3    1.03    0.23
   3  -8  -3    0.48    0.22
   3  -8  -3    0.48    0.30
  -3   8   2   46.43    1.35
   3   8  -2   48.87    1.23
  -3   8   2   47.96    1.50
   3   8  -2   47.19    1.77
  -3   8   2   45.27    1.19
   3  -8  -2   44.43    1.33
  -3  -8   2   45.97    1.17
   3  -8  -2   47.36    1.89
  -3  -8   2   51.26    2.36
  -3  -8   2   46.47    1.26
  -3  -8   2   47.79    1.82
   3  -8  -2   46.65    2.29
  -3   8   1   13.50    0.56
  -3   8   1   13.66    1.20
  -3   8   1   13.09    0.69
   3   8  -1   13.10    0.56
   3   8  -1   14.11    0.79
  -3  -8   1   13.15    0.88
  -3  -8   1   13.80    0.65
   3  -8  -1   13.99    0.68
   3  -8  -1   14.43    1.02
   3  -8  -1   13.88    1.04
  -3  -8   1   13.61    1.19
   3   8   0   -0.04    0.13
   3   8   0   -0.18    0.25
   3   8   0    0.00    0.10
  -3   8   0   -0.14    0.17
  -3   8   0    0.21    0.28
   3  -8   0   -0.12    0.22
  -3  -8   0   -0.08    0.62
   3  -8   0   -0.01    0.25
  -3  -8   0    0.15    0.16
   3  -8   0   -0.04    0.17
  -3   8  -1    1.73    0.28
   3   8   1    2.03    0.31
   3   8   1    2.11    0.28
  -3   8  -1    1.93    0.34
  -3   8  -1    1.22    0.46
   3   8   1    1.46    0.32
   3   8   1    1.45    0.23
   3  -8   1    1.35    0.32
   3  -8   1    1.72    0.39
   3  -8   1    2.19    0.45
   3  -8   1    1.92    0.27
  -3  -8  -1    1.91    0.33
  -3  -8  -1    1.80    0.64
   3   8   2    0.90    0.25
   3   8   2    1.04    0.22
  -3   8  -2    1.23    0.27
  -3   8  -2    0.79    0.40
   3   8   2    0.94    0.28
  -3   8  -2    0.75    0.23
  -3  -8  -2    1.01    0.33
   3  -8   2    0.85    0.22
  -3  -8  -2    0.61    0.21
   3  -8   2    0.58    0.24
  -3  -8  -2    1.12    0.68
   3   8   3    3.55    0.41
   3   8   3    3.37    0.33
  -3   8  -3    3.38    0.32
  -3   8  -3    3.19    0.46
  -3   8  -3    2.71    0.67
   3   8   3    3.75    0.41
   3  -8   3    3.46    0.31
  -3  -8  -3    3.61    0.39
  -3  -8  -3    2.75    0.44
  -3  -8  -3    3.58    0.97
   3  -8   3    3.13    0.41
  -3   8  -4    2.59    0.75
   3   8   4    3.07    0.40
   3   8   4    3.10    0.37
  -3   8  -4    1.61    0.60
  -3   8  -4    3.02    0.30
  -3  -8  -4    2.25    0.45
  -3  -8  -4    3.09    0.37
   3  -8   4    2.57    0.40
  -3  -8  -4    2.82    0.12
   3  -8   4    2.77    0.29
  -3  -8  -4    3.74    1.00
   3   8   5    1.65    0.54
   3   8   5    1.29    0.33
  -3   8  -5    1.86    0.24
  -3   8  -5    1.34    0.76
  -3  -8  -5    1.53    0.83
  -3  -8  -5    1.69    0.17
  -3  -8  -5    1.15    0.43
  -3  -8  -5    2.11    0.31
   3  -8   5    2.02    0.36
   3   8   6    0.37    0.26
   3   8   6    0.52    0.41
  -3   8  -6    0.13    0.81
  -3  -8  -6   -0.04    0.36
   3  -8   6    0.46    0.24
  -3  -8  -6    0.44    0.75
  -3   8  -7    1.82    0.96
   3   8   7    1.24    0.32
   3   8   7    1.52    0.65
  -3  -8  -7    1.09    0.43
   3  -8   7    1.06    0.22
  -3  -8  -7    2.92    1.37
   3   8   8   -0.29    0.46
  -3   8  -8    1.78    0.91
  -3  -8  -8    0.57    1.18
  -3  -8  -9    1.98    1.19
  -3   9   9    1.02    0.75
   3   9  -9    0.28    0.36
   3  -9  -9    0.72    0.62
   3  -9  -9    3.17    1.35
  -3   9   8    0.80    0.61
  -3   9   8   -0.25    0.25
   3   9  -8   -0.18    0.24
   3  -9  -8    0.10    0.52
  -3  -9   8    0.05    0.18
   3  -9  -8    1.42    1.11
  -3   9   7    0.22    0.29
   3   9  -7    0.05    0.27
  -3  -9   7    0.13    0.22
   3  -9  -7    0.25    0.68
   3  -9  -7    0.23    0.38
  -3   9   6    0.44    0.30
   3   9  -6    0.00    0.29
   3  -9  -6    0.32    0.44
   3  -9  -6    0.42    0.58
  -3  -9   6    0.24    0.27
  -3   9   5   -0.29    0.23
  -3   9   5   -0.21    0.20
   3   9  -5   -0.38    0.24
   3   9  -5   -0.28    0.18
   3  -9  -5   -0.49    0.22
   3  -9  -5    0.17    0.50
  -3  -9   5   -0.41    0.17
   3  -9  -5   -0.31    0.26
  -3  -9   5   -0.51    0.24
  -3   9   4    2.00    0.31
   3   9  -4    1.36    0.28
   3   9  -4    1.62    0.33
  -3   9   4    1.92    0.23
  -3   9   4    2.43    0.40
   3   9  -4    2.21    0.32
  -3  -9   4    2.07    0.31
  -3  -9   4    2.24    0.36
   3  -9  -4    1.84    0.72
   3  -9  -4    2.52    0.42
   3  -9  -4    1.71    0.47
  -3   9   3    0.53    0.12
   3   9  -3    0.82    0.21
   3   9  -3    0.34    0.22
  -3   9   3    0.42    0.25
   3  -9  -3    0.40    0.29
  -3  -9   3    0.70    0.27
  -3  -9   3    0.72    0.22
   3  -9  -3    0.46    0.56
   3  -9  -3    0.69    0.36
  -3  -9   3    0.68    0.19
  -3   9   2    0.23    0.18
   3   9  -2    0.10    0.17
  -3   9   2    0.02    0.12
   3   9  -2    0.18    0.16
   3  -9  -2    0.09    0.27
  -3  -9   2    0.27    0.20
   3  -9  -2    0.19    0.38
  -3  -9   2    0.70    0.58
  -3  -9   2   -0.16    0.21
   3  -9  -2   -0.26    0.23
  -3   9   1    0.49    0.41
   3   9  -1    0.52    0.24
  -3   9   1    0.10    0.16
   3   9  -1    0.28    0.15
  -3   9   1    0.40    0.19
  -3  -9   1    0.59    0.22
   3  -9  -1    0.57    0.24
   3  -9  -1    0.33    0.37
  -3  -9   1    0.82    0.34
   3  -9  -1    0.66    0.34
  -3  -9   1    1.26    0.82
   3   9   0    0.95    0.18
   3   9   0    1.37    0.29
  -3   9   0    1.88    0.28
  -3   9   0    1.40    0.49
   3  -9   0    1.98    0.49
  -3  -9   0    1.32    0.32
  -3  -9   0    1.92    0.70
   3  -9   0    1.57    0.41
   3  -9   0    1.58    0.32
  -3  -9   0    1.31    0.38
   3   9   1    2.83    0.32
  -3   9  -1    3.09    0.44
  -3   9  -1    2.42    0.59
   3   9   1    2.17    0.39
   3   9   1    3.16    0.33
  -3   9  -1    2.59    0.31
   3  -9   1    3.34    0.60
   3  -9   1    2.55    0.41
  -3  -9  -1    3.46    0.92
  -3  -9  -1    3.03    0.40
  -3   9  -2    0.72    0.52
  -3   9  -2    0.74    0.26
   3   9   2    0.12    0.23
   3   9   2    0.23    0.20
  -3   9  -2    0.23    0.21
   3  -9   2    0.25    0.29
  -3  -9  -2    0.53    0.67
  -3  -9  -2    0.56    0.34
   3  -9   2    0.30    0.20
  -3  -9  -2    0.36    0.26
   3   9   3    5.41    0.45
   3   9   3    6.38    0.49
  -3   9  -3    5.98    0.56
  -3   9  -3    6.45    1.29
  -3   9  -3    5.26    0.41
  -3  -9  -3    5.79    1.23
  -3  -9  -3    5.80    0.48
   3  -9   3    5.77    0.37
  -3  -9  -3    6.23    0.80
   3  -9   3    5.72    0.53
  -3   9  -4    1.66    0.27
  -3   9  -4    0.52    0.50
  -3   9  -4    1.59    0.78
   3   9   4    1.99    0.38
   3   9   4    2.00    0.35
  -3  -9  -4    1.96    0.35
  -3  -9  -4    1.23    0.91
  -3  -9  -4    1.74    0.45
   3  -9   4    2.02    0.29
   3  -9   4    1.53    0.36
   3   9   5    0.66    0.30
   3   9   5    0.77    0.39
  -3   9  -5    0.06    0.67
  -3  -9  -5    0.26    0.36
   3  -9   5    0.74    0.31
  -3  -9  -5    0.57    0.25
  -3  -9  -5    0.98    0.78
   3   9   6    2.09    0.38
  -3   9  -6    0.36    0.88
   3   9   6    1.82    0.54
  -3  -9  -6    2.36    1.10
   3  -9   6    2.13    0.36
  -3  -9  -6    1.36    0.47
   3   9   7    4.71    0.88
  -3   9  -7    3.99    1.18
   3   9   7    3.00    0.43
   3  -9   7    3.41    0.40
  -3  -9  -7    5.77    1.72
  -3   9  -8    1.11    0.98
   3   9   8    0.00    0.28
   3   9   8    0.52    0.52
  -3  -9  -8    0.96    1.24
  -3  -9  -9    0.95    0.99
   3  10  -9    0.20    0.33
   3 -10  -9   -0.52    0.58
   3 -10  -9    1.78    1.38
  -3  10   8   -0.23    0.28
   3  10  -8    0.04    0.28
  -3  10   8   -0.10    0.41
   3 -10  -8   -0.15    0.54
   3 -10  -8    1.40    1.01
  -3 -10   8   -0.25    0.20
  -3  10   7    0.09    0.31
   3  10  -7   -0.01    0.24
   3 -10  -7   -0.02    0.37
   3 -10  -7    0.31    0.95
  -3 -10   7   -0.04    0.24
   3  10  -6    0.37    0.34
  -3  10   6    0.36    0.29
   3 -10  -6    0.41    0.41
   3 -10  -6    0.88    0.93
  -3 -10   6    0.50    0.27
  -3  10   5    0.17    0.29
   3  10  -5   -0.19    0.28
   3  10  -5    0.28    0.23
   3  10  -5    0.02    0.26
   3 -10  -5    0.76    0.51
   3 -10  -5    0.25    0.58
   3 -10  -5    0.42    0.31
  -3 -10   5   -0.14    0.29
   3  10  -4    0.22    0.26
   3  10  -4    0.35    0.24
  -3  10   4    0.20    0.27
   3 -10  -4   -0.04    0.64
  -3 -10   4   -0.05    0.26
  -3 -10   4    0.14    0.22
   3 -10  -4   -0.06    0.29
   3 -10  -4    0.22    0.47
  -3  10   3   -0.06    0.08
  -3  10   3    0.07    0.19
   3  10  -3   -0.16    0.21
   3  10  -3    0.01    0.14
   3 -10  -3   -0.12    0.20
  -3 -10   3    0.04    0.18
  -3 -10   3    0.21    0.16
   3 -10  -3    0.07    0.32
   3 -10  -3   -0.35    0.48
  -3  10   2    2.66    0.39
   3  10  -2    2.67    0.37
   3  10  -2    1.66    0.31
  -3  10   2    2.51    0.39
   3 -10  -2    3.00    0.79
  -3 -10   2    1.72    0.38
  -3 -10   2    2.63    0.40
  -3 -10   2    3.87    1.04
   3 -10  -2    2.60    0.41
   3 -10  -2    2.40    0.60
  -3  10   1    1.45    0.32
   3  10  -1    0.88    0.23
  -3  10   1    0.94    0.21
   3  10  -1    1.18    0.26
  -3  10   1    1.54    0.55
   3 -10  -1    1.71    0.55
  -3 -10   1    1.47    0.35
  -3 -10   1    0.95    0.38
   3 -10  -1    1.20    0.38
  -3 -10   1    2.53    0.98
   3 -10  -1    1.44    0.54
   3  10   0    5.00    0.48
   3  10   0    5.52    0.43
  -3  10   0    5.67    0.42
  -3  10   0    5.88    0.94
   3 -10   0    5.43    0.56
  -3 -10   0    5.61    1.07
  -3 -10   0    5.38    0.46
   3 -10   0    5.12    0.73
   3 -10   0    4.66    0.71
  -3  10  -1    3.68    0.50
   3  10   1    3.62    0.36
   3  10   1    3.47    0.37
  -3  10  -1    3.02    0.67
  -3  10  -1    3.91    0.42
   3 -10   1    4.12    0.73
   3 -10   1    3.40    0.44
  -3 -10  -1    4.23    1.07
  -3 -10  -1    4.04    0.48
  -3  10  -2    0.54    0.54
   3  10   2    0.04    0.19
  -3  10  -2    0.32    0.25
  -3  10  -2    0.11    0.22
  -3 -10  -2    0.33    0.72
  -3 -10  -2   -0.02    0.18
  -3 -10  -2    0.71    0.37
   3 -10   2    0.13    0.29
  -3  10  -3    1.21    0.29
   3  10   3    1.44    0.29
  -3  10  -3    1.34    0.70
  -3  10  -3    1.21    0.36
   3 -10   3    1.28    0.27
   3 -10   3    1.20    0.30
  -3 -10  -3    1.70    0.48
  -3 -10  -3    1.44    0.90
  -3 -10  -3    1.38    0.33
  -3  10  -4    0.16    0.21
   3  10   4    0.35    0.28
  -3  10  -4   -0.17    0.68
   3  10   4    0.02    0.27
  -3 -10  -4   -0.31    0.41
   3 -10   4   -0.18    0.26
   3 -10   4    0.40    0.21
  -3 -10  -4    0.09    0.25
  -3 -10  -4    0.47    0.85
  -3  10  -5    1.67    0.92
   3  10   5    2.94    0.43
  -3 -10  -5    3.13    0.43
  -3 -10  -5    2.06    0.58
  -3 -10  -5    2.64    1.07
   3 -10   5    3.82    0.48
  -3  10  -6   -1.35    0.91
   3  10   6    0.97    0.34
   3  10   6    1.13    0.49
   3 -10   6    1.05    0.33
  -3 -10  -6    0.11    0.48
  -3 -10  -6    0.57    0.81
   3  10   7    1.35    0.67
  -3  10  -7   -0.45    1.03
   3  10   7    0.85    0.35
   3 -10   7    1.03    0.29
  -3 -10  -7    1.87    1.29
   3  10   8    0.16    0.53
  -3  10  -8   -0.47    1.00
   3  10   8   -0.34    0.30
  -3 -10  -8    1.26    1.31
   3 -11  -9   -1.04    0.62
   3  11  -8    0.06    0.29
  -3  11   8    0.33    0.35
  -3  11   8    0.45    0.50
   3 -11  -8    1.46    1.20
   3 -11  -8   -0.25    0.59
  -3 -11   8    0.18    0.25
   3  11  -7    0.68    0.41
  -3  11   7    0.80    0.35
  -3 -11   7    0.95    0.30
   3 -11  -7    1.27    0.69
   3 -11  -7    1.28    0.95
  -3  11   6    0.05    0.29
   3  11  -6    0.37    0.27
   3 -11  -6    0.10    0.52
   3 -11  -6    0.66    0.74
  -3 -11   6    0.06    0.27
  -3  11   5   -0.40    0.26
   3  11  -5   -0.27    0.21
   3  11  -5   -0.05    0.29
   3 -11  -5   -0.05    0.30
   3 -11  -5   -0.31    0.47
  -3 -11   5    0.20    0.29
   3 -11  -5   -0.28    0.69
   3  11  -4    1.26    0.39
  -3  11   4    2.12    0.42
   3  11  -4    1.71    0.36
   3 -11  -4    1.45    0.37
   3 -11  -4    1.61    0.63
   3 -11  -4    2.12    0.98
  -3 -11   4    1.99    0.42
   3  11  -3    7.10    0.76
  -3  11   3    7.03    0.59
  -3  11   3    6.54    0.43
   3  11  -3    7.18    0.51
   3 -11  -3    7.38    0.69
   3 -11  -3    7.09    1.25
  -3 -11   3    7.27    0.63
   3 -11  -3    6.89    0.94
  -3 -11   3    7.45    0.69
  -3  11   2    5.67    0.47
   3  11  -2    6.04    0.47
  -3  11   2    5.24    0.50
   3  11  -2    6.37    0.71
  -3 -11   2    6.49    0.59
   3 -11  -2    5.79    0.64
  -3 -11   2    7.40    1.40
  -3 -11   2    5.22    0.79
   3 -11  -2    6.22    0.88
   3 -11  -2    5.76    0.99
  -3  11   1   -0.10    0.18
   3  11  -1    0.04    0.14
  -3  11   1   -0.16    0.14
   3  11  -1   -0.02    0.19
   3 -11  -1   -0.20    0.40
  -3 -11   1    0.08    0.28
   3 -11  -1    0.52    0.40
  -3 -11   1    1.09    0.95
   3 -11  -1    0.04    0.23
   3  11   0    7.59    0.52
  -3  11   0    7.93    0.51
   3  11   0    7.87    0.60
  -3  11   0    9.44    1.34
   3 -11   0    8.16    0.91
   3 -11   0    7.95    0.95
  -3 -11   0    8.05    0.57
   3 -11   0    8.00    0.62
  -3 -11   0    9.15    1.49
   3  11   1   13.26    0.67
  -3  11  -1   13.53    0.95
  -3  11  -1   12.70    0.63
   3  11   1   12.54    0.65
  -3  11  -1   14.20    1.56
  -3 -11  -1   12.68    0.71
   3 -11   1   12.73    1.09
   3 -11   1   13.73    0.83
  -3 -11  -1   13.53    1.44
  -3  11  -2    1.58    0.39
  -3  11  -2    1.36    0.33
  -3  11  -2    1.37    0.68
   3  11   2    1.19    0.28
  -3 -11  -2    1.42    0.48
   3 -11   2    1.53    0.42
  -3 -11  -2    1.76    0.39
  -3 -11  -2    1.64    0.93
  -3  11  -3    7.08    0.53
   3  11   3    7.57    0.61
  -3  11  -3    6.50    0.65
  -3  11  -3    8.70    1.61
  -3 -11  -3    6.44    0.92
  -3 -11  -3    7.45    1.51
   3 -11   3    7.71    0.68
  -3 -11  -3    6.75    0.54
   3  11   4    0.50    0.28
  -3  11  -4    0.83    0.27
  -3  11  -4   -0.02    0.75
  -3 -11  -4   -0.59    0.46
   3 -11   4    0.65    0.36
  -3 -11  -4    0.30    0.30
  -3 -11  -4    0.55    0.90
   3  11   5   -0.13    0.30
   3 -11   5    0.48    0.31
  -3 -11  -5   -0.79    0.40
  -3 -11  -5   -0.20    0.66
   3  11   6    0.44    0.54
   3  11   6    0.41    0.36
   3 -11   6    0.24    0.30
  -3 -11  -6   -0.16    0.74
   3  11   7    0.08    0.35
   3  11   7    0.47    0.48
  -3 -11  -7    0.47    1.11
   3 -11   7    0.55    0.28
   3  11   8    0.74    0.38
   3  11   8    1.31    0.78
  -3 -11  -8    1.45    1.48
  -3  12   8   -0.10    0.32
   3  12  -8   -0.01    0.41
   3 -12  -8   -0.01    0.50
   3 -12  -8    2.46    1.40
  -3 -12   8    0.26    0.27
  -3  12   7    0.09    0.32
   3  12  -7   -0.15    0.35
   3 -12  -7    0.39    1.04
  -3 -12   7    0.32    0.28
   3 -12  -7    0.27    0.66
   3  12  -6    0.21    0.26
  -3  12   6    0.35    0.33
   3 -12  -6    0.12    0.92
   3 -12  -6    0.32    0.61
  -3 -12   6    0.56    0.32
  -3  12   5    0.54    0.34
   3  12  -5    0.18    0.30
   3 -12  -5    0.44    0.34
   3 -12  -5    0.67    0.87
  -3 -12   5    0.00    0.29
   3 -12  -5    0.39    0.46
   3  12  -4    8.25    0.90
  -3  12   4    8.74    0.69
   3  12  -4    7.94    0.61
   3 -12  -4    7.44    0.64
  -3 -12   4    7.63    0.67
   3 -12  -4    5.41    0.87
   3 -12  -4    9.04    1.71
   3  12  -3   31.22    1.14
   3  12  -3   32.58    1.69
  -3  12   3   30.74    1.12
  -3  12   3   32.11    1.16
  -3 -12   3   32.79    1.24
   3 -12  -3   31.77    1.32
   3 -12  -3   33.28    1.96
   3 -12  -3   34.41    2.40
  -3 -12   3   32.33    1.69
   3  12  -2   33.90    1.57
  -3  12   2   31.21    1.21
  -3  12   2   30.16    1.08
   3  12  -2   32.16    1.10
  -3 -12   2   32.51    2.14
   3 -12  -2   31.90    1.88
   3 -12  -2   32.33    1.27
  -3 -12   2   30.98    1.17
  -3 -12   2   30.94    1.87
   3 -12  -2   31.86    2.10
  -3  12   1    2.68    0.39
  -3  12   1    1.35    0.28
   3  12  -1    1.57    0.29
   3  12  -1    2.77    0.44
   3 -12  -1    2.70    0.76
   3 -12  -1    1.98    0.57
   3 -12  -1    2.84    0.53
  -3 -12   1    3.79    1.24
  -3 -12   1    2.75    0.48
  -3  12   0   26.61    2.00
  -3  12   0   27.92    1.03
   3  12   0   25.55    1.13
   3  12   0   25.77    0.98
  -3 -12   0   25.96    2.01
   3 -12   0   24.95    1.59
  -3 -12   0   23.75    1.02
   3 -12   0   27.32    1.19
   3 -12   0   25.11    1.51
  -3  12  -1    0.59    0.31
   3  12   1    0.19    0.14
  -3  12  -1    0.69    0.34
  -3  12  -1    0.36    0.46
   3  12   1    0.96    0.34
  -3 -12  -1    0.13    0.25
  -3 -12  -1    0.23    0.67
   3 -12   1    0.54    0.67
   3 -12   1    0.21    0.28
  -3  12  -2   12.91    0.94
   3  12   2   12.63    0.70
  -3  12  -2   13.87    0.74
  -3  12  -2   13.68    1.75
  -3 -12  -2   14.67    1.82
   3 -12   2   12.01    0.79
  -3 -12  -2   12.48    0.81
  -3 -12  -2   13.73    1.15
  -3  12  -3    2.40    0.40
   3  12   3    2.62    0.47
  -3  12  -3    2.39    0.89
  -3 -12  -3    2.98    1.19
  -3 -12  -3    2.63    0.47
  -3 -12  -3    2.52    0.61
   3 -12   3    2.56    0.51
  -3  12  -4   -0.45    0.74
   3  12   4   -0.06    0.35
  -3  12  -4    1.02    0.30
  -3 -12  -4    0.93    1.02
  -3 -12  -4    0.21    0.32
   3 -12   4    0.74    0.40
  -3 -12  -4   -0.05    0.48
   3  12   5   -0.45    0.32
   3 -12   5    0.41    0.33
  -3 -12  -5    0.31    0.78
   3  12   6    0.41    0.36
   3  12   6    0.59    0.57
   3 -12   6    0.47    0.35
  -3 -12  -6    0.71    0.96
   3  12   7    0.79    0.38
   3  12   7    0.90    0.64
   3 -12   7    0.23    0.29
  -3 -12  -7    1.75    1.39
   3  12   8   -0.24    0.36
  -3 -12  -8    1.11    1.68
  -3  13   8   -0.94    0.34
   3  13  -8    0.33    0.44
   3 -13  -8   -0.89    0.64
   3 -13  -8    0.96    0.98
  -3 -13   8   -0.12    0.25
  -3  13   7   -0.05    0.35
   3  13  -7    0.33    0.32
   3 -13  -7   -0.86    0.67
  -3 -13   7    0.45    0.31
   3 -13  -7    1.69    1.00
   3  13  -6    0.09    0.33
  -3  13   6    0.05    0.26
   3 -13  -6    1.31    1.12
  -3 -13   6    0.10    0.34
   3 -13  -6   -0.44    0.63
   3  13  -5    0.05    0.22
  -3  13   5    0.03    0.35
   3 -13  -5   -0.72    0.37
   3 -13  -5    0.44    0.71
   3 -13  -5   -0.17    0.32
  -3 -13   5    0.06    0.31
   3  13  -4    1.64    0.43
  -3  13   4    1.56    0.39
   3  13  -4    1.88    0.42
   3 -13  -4    2.39    1.06
  -3 -13   4    2.39    0.43
   3 -13  -4    0.82    0.56
   3 -13  -4    2.06    0.44
   3  13  -3    2.93    0.46
   3  13  -3    1.35    0.34
  -3  13   3    2.12    0.40
  -3 -13   3    2.45    0.49
   3 -13  -3    1.99    0.76
   3 -13  -3    2.77    1.02
   3 -13  -3    1.70    0.42
   3  13  -2   14.14    0.76
   3  13  -2   16.01    1.10
  -3  13   2   16.65    0.88
   3 -13  -2   14.70    0.90
  -3 -13   2   13.74    1.59
   3 -13  -2   14.91    1.55
   3 -13  -2   13.02    1.29
  -3 -13   2   14.38    0.83
   3  13  -1    3.40    0.50
  -3  13   1    2.41    0.45
   3  13  -1    1.50    0.32
   3 -13  -1    2.42    0.77
   3 -13  -1    1.83    0.74
   3 -13  -1    2.66    0.55
  -3 -13   1    2.78    1.07
  -3 -13   1    2.28    0.49
   3  13   0    3.55    0.50
  -3  13   0    2.41    0.75
  -3  13   0    2.78    0.42
   3  13   0    3.28    0.45
   3 -13   0    2.58    0.64
   3 -13   0    3.20    0.59
  -3 -13   0    3.57    1.37
  -3 -13   0    3.24    0.49
   3 -13   0    2.63    0.80
  -3  13  -1    0.23    0.32
  -3  13  -1    0.76    0.68
   3  13   1    0.27    0.15
   3  13   1    0.21    0.26
   3 -13   1    0.18    0.28
  -3 -13  -1    0.28    1.05
   3 -13   1   -0.01    0.70
  -3 -13  -1   -0.03    0.25
   3  13   2    1.63    0.38
  -3  13  -2    1.44    0.34
  -3  13  -2    1.43    0.79
  -3 -13  -2    2.17    1.16
   3 -13   2    2.09    0.46
  -3 -13  -2    1.93    0.48
  -3  13  -3   -0.21    0.75
  -3  13  -3    0.11    0.29
   3  13   3   -0.57    0.33
  -3 -13  -3    0.03    0.93
  -3 -13  -3   -0.41    0.48
  -3 -13  -3    0.12    0.36
   3 -13   3    0.03    0.38
  -3  13  -4    0.74    0.31
   3  13   4    0.72    0.42
  -3  13  -4   -1.09    0.84
  -3 -13  -4   -0.67    0.51
  -3 -13  -4    0.82    1.03
   3 -13   4    0.55    0.40
  -3 -13  -4    0.12    0.25
   3  13   5   -0.12    0.35
   3 -13   5   -0.15    0.35
  -3 -13  -5    0.08    0.75
   3  13   6   -0.10    0.34
   3  13   6   -0.05    0.37
   3 -13   6    0.20    0.30
  -3 -13  -6   -0.81    1.03
   3  13   7   -0.16    0.39
   3  13   7    0.65    0.69
   3 -13   7    0.27    0.32
  -3 -13  -7   -0.38    1.26
   3  13   8    0.84    0.46
  -3  14   8   -0.29    0.42
  -3 -14   8    0.08    0.30
  -3  14   7    0.25    0.44
   3  14  -7    0.27    0.39
  -3 -14   7   -0.26    0.32
   3 -14  -7    0.57    1.23
  -3  14   6    0.35    0.39
   3  14  -6    0.15    0.34
   3 -14  -6   -1.39    0.65
   3 -14  -6    1.01    1.01
  -3 -14   6    0.03    0.33
   3  14  -5    0.26    0.33
  -3  14   5   -0.25    0.36
   3 -14  -5   -1.12    0.63
   3 -14  -5    0.77    0.97
  -3 -14   5   -0.17    0.31
   3  14  -4    9.22    0.72
   3  14  -4   10.99    1.16
  -3  14   4    8.74    0.68
   3 -14  -4    8.46    0.74
   3 -14  -4    6.73    1.15
  -3 -14   4    8.83    0.70
   3 -14  -4   10.01    1.49
   3  14  -3    1.03    0.34
  -3  14   3    1.01    0.34
   3  14  -3    1.67    0.42
  -3 -14   3    1.87    0.48
   3 -14  -3    0.56    0.55
   3 -14  -3    0.91    0.38
   3 -14  -3    1.27    0.75
  -3  14   2    6.99    0.70
   3  14  -2    6.79    0.81
   3  14  -2    6.50    0.58
  -3 -14   2    5.01    1.42
   3 -14  -2    6.02    0.66
  -3 -14   2    6.04    0.62
   3 -14  -2    6.11    1.24
   3 -14  -2    4.77    0.97
  -3  14   1    0.03    0.34
   3  14  -1    0.13    0.18
   3  14  -1    0.08    0.26
  -3 -14   1    0.49    0.40
   3 -14  -1    0.30    0.32
  -3 -14   1   -0.95    1.11
   3 -14  -1   -0.32    0.63
   3 -14  -1   -0.17    0.57
   3  14   0   -0.17    0.25
  -3  14   0    0.40    0.27
   3  14   0    0.26    0.18
  -3  14   0   -0.11    0.41
   3 -14   0   -0.12    0.44
  -3 -14   0   -0.10    0.84
  -3 -14   0   -0.06    0.27
   3 -14   0   -0.72    0.72
   3 -14   0    0.32    0.33
  -3  14  -1    0.00    0.46
   3  14   1    0.22    0.15
  -3  14  -1    0.14    0.26
   3  14   1    0.32    0.29
   3 -14   1   -1.01    0.71
  -3 -14  -1   -0.15    1.13
  -3 -14  -1    0.17    0.39
   3 -14   1    0.17    0.41
  -3  14  -2    1.17    0.33
  -3  14  -2    0.24    0.73
   3  14   2    0.91    0.36
   3 -14   2    1.28    0.50
  -3 -14  -2    0.79    0.86
  -3 -14  -2    0.65    0.41
  -3  14  -3   -0.65    0.75
  -3  14  -3    0.26    0.32
   3  14   3   -0.04    0.39
  -3 -14  -3    0.20    1.07
   3 -14   3   -0.01    0.42
  -3 -14  -3    0.05    0.56
  -3 -14  -3   -0.10    0.36
   3  14   4    0.24    0.44
  -3  14  -4   -1.10    0.90
   3 -14   4    0.99    0.46
  -3 -14  -4    0.94    1.16
  -3 -14  -4    0.88    0.34
   3  14   5    0.32    0.40
  -3 -14  -5   -0.02    1.19
   3 -14   5    0.07    0.35
   3  14   6   -0.18    0.36
   3 -14   6    0.30    0.38
  -3 -14  -6   -0.81    1.17
   3  14   7    0.13    0.45
   3  14   7   -0.15    0.40
   3 -14   7    0.18    0.33
  -3 -14  -7   -0.41    1.37
  -3  15   7   -0.02    0.42
   3  15  -7    0.00    0.41
   3 -15  -7   -1.47    0.61
   3 -15  -7    1.85    1.21
  -3 -15   7    0.15    0.34
  -3  15   6   -0.04    0.40
   3  15  -6    0.54    0.40
  -3 -15   6    0.30    0.37
   3 -15  -6    2.51    1.22
  -3  15   5    0.36    0.43
   3  15  -5    0.62    0.32
  -3 -15   5    0.17    0.28
   3 -15  -5   -1.03    0.76
   3 -15  -5    0.36    0.75
   3  15  -4    2.63    0.52
  -3  15   4    2.57    0.47
   3  15  -4    2.85    0.51
  -3 -15   4    3.01    0.52
   3 -15  -4    2.95    0.55
   3 -15  -4    1.69    0.75
   3 -15  -4    3.33    1.28
   3  15  -3    1.83    0.46
  -3  15   3    2.20    0.51
   3  15  -3    1.29    0.35
   3 -15  -3    1.41    0.43
   3 -15  -3    0.31    0.80
  -3 -15   3    1.98    0.52
   3 -15  -3    1.16    0.93
   3  15  -2    0.54    0.29
   3  15  -2    0.47    0.31
  -3  15   2    0.61    0.33
   3 -15  -2   -0.02    0.55
   3 -15  -2    0.40    0.74
  -3 -15   2    0.89    0.45
  -3 -15   2   -0.11    1.16
   3 -15  -2    0.61    0.45
  -3  15   1    0.02    0.27
   3  15  -1   -0.07    0.18
   3  15  -1   -0.04    0.27
  -3 -15   1   -1.87    1.11
   3 -15  -1   -0.99    0.64
  -3 -15   1   -0.23    0.37
   3 -15  -1   -0.30    0.62
   3 -15  -1   -0.29    0.28
  -3  15   0   -0.05    0.26
   3  15   0   -0.23    0.35
   3  15   0    0.04    0.17
   3 -15   0    0.13    0.33
  -3 -15   0    0.14    0.40
  -3 -15   0   -2.10    1.12
   3 -15   0   -0.91    0.70
  -3  15  -1    0.96    0.33
   3  15   1    0.80    0.34
  -3  15  -1    0.50    0.68
   3 -15   1    1.14    0.51
  -3 -15  -1    0.17    0.94
  -3 -15  -1    1.33    0.48
  -3  15  -2    0.42    0.28
  -3  15  -2   -0.12    0.77
   3  15   2    0.57    0.43
   3 -15   2   -0.01    0.44
  -3 -15  -2    0.49    0.32
  -3 -15  -2    0.45    0.94
   3  15   3    0.06    0.31
  -3  15  -3    0.17    0.34
  -3  15  -3   -0.58    0.81
  -3 -15  -3    0.04    1.20
   3 -15   3    0.82    0.49
  -3 -15  -3    0.59    0.43
  -3 -15  -3   -0.73    0.58
   3  15   4   -0.34    0.28
  -3 -15  -4    0.18    0.28
   3 -15   4    0.36    0.42
  -3 -15  -4   -0.51    1.10
   3  15   5   -0.38    0.39
   3 -15   5    0.36    0.39
  -3 -15  -5    0.01    1.25
   3  15   6   -0.28    0.46
  -3 -15  -6   -1.35    1.33
   3 -15   6   -0.03    0.35
   3  15   7   -0.31    0.42
   3 -15   7    0.09    0.35
  -3  16   7   -0.03    0.46
  -3 -16   7   -0.20    0.33
  -3  16   6    0.05    0.45
   3  16  -6    0.18    0.38
  -3 -16   6    0.21    0.38
   3 -16  -6    1.08    1.19
  -3  16   5    0.39    0.44
   3  16  -5    0.09    0.34
   3 -16  -5   -1.24    0.61
   3 -16  -5   -0.47    0.86
  -3 -16   5    0.08    0.29
  -3  16   4    2.27    0.48
   3  16  -4    1.22    0.38
   3 -16  -4   -0.15    0.94
   3 -16  -4    1.57    0.45
  -3 -16   4    1.90    0.45
   3 -16  -4    1.71    1.11
  -3  16   3   17.73    1.05
   3  16  -3   14.90    1.28
   3  16  -3   15.12    0.98
   3 -16  -3   14.08    0.99
   3 -16  -3   12.83    1.89
  -3 -16   3   16.86    1.09
  -3  16   2    2.13    0.46
   3  16  -2    2.22    0.45
   3  16  -2    1.15    0.34
   3 -16  -2    2.03    1.08
  -3 -16   2   -0.53    1.28
   3 -16  -2    3.45    0.67
  -3 -16   2    2.72    0.59
   3 -16  -2    1.28    0.72
   3  16  -1    0.25    0.23
  -3  16   1   -0.05    0.28
   3  16  -1    0.16    0.40
   3 -16  -1   -0.84    0.48
  -3 -16   1   -0.12    0.29
   3 -16  -1    0.11    0.33
   3  16   0    0.51    0.21
   3  16   0    0.60    0.43
  -3  16   0    0.53    0.32
  -3 -16   0    0.81    0.46
  -3 -16   0   -1.31    1.38
   3 -16   0    0.62    0.40
  -3  16  -1    2.51    0.87
   3  16   1    4.42    0.64
  -3  16  -1    3.63    0.52
   3 -16   1    3.91    0.71
  -3 -16  -1    3.90    0.61
  -3 -16  -1    3.19    1.43
   3  16   2    1.14    0.49
  -3  16  -2    1.32    0.39
  -3  16  -2    0.24    0.75
  -3 -16  -2    1.74    0.45
   3 -16   2    0.68    0.50
  -3 -16  -2    0.22    1.11
   3  16   3   -0.18    0.31
  -3  16  -3   -0.88    0.28
   3 -16   3   -0.33    0.40
  -3 -16  -3   -1.56    1.20
  -3 -16  -3   -0.31    0.26
   3  16   4    0.10    0.34
   3 -16   4    0.54    0.46
  -3 -16  -4   -1.16    0.82
   3  16   5   -0.08    0.46
   3 -16   5    0.14    0.42
  -3 -16  -5   -1.22    1.38
   3  16   6   -0.03    0.45
   3 -16   6    0.14    0.42
  -3 -16  -6   -2.58    1.33
   3  17  -6    0.20    0.42
  -3  17   6   -0.14    0.46
   3 -17  -6    0.79    1.13
  -3 -17   6    0.62    0.43
  -3  17   5    0.02    0.43
   3  17  -5    0.42    0.38
  -3 -17   5    0.74    0.45
   3 -17  -5   -0.20    0.98
   3  17  -4    1.55    0.47
  -3  17   4    2.02    0.50
   3 -17  -4    2.60    0.57
   3 -17  -4   -0.53    0.74
  -3 -17   4    2.43    0.57
   3 -17  -4    2.12    1.30
  -3  17   3    2.78    0.60
   3  17  -3    1.45    0.49
   3  17  -3    1.24    0.40
   3 -17  -3   -0.38    0.68
  -3 -17   3    1.93    0.49
   3 -17  -3    1.93    0.51
   3 -17  -3    1.05    1.02
   3  17  -2    1.68    0.40
   3  17  -2    2.89    0.59
  -3  17   2    2.74    0.52
  -3 -17   2    1.63    0.47
  -3 -17   2   -0.49    1.03
   3 -17  -2    2.54    0.64
   3 -17  -2   -0.52    0.87
   3 -17  -2    1.87    1.10
  -3  17   1    0.42    0.34
   3  17  -1    0.48    0.25
   3  17  -1    0.41    0.45
   3 -17  -1   -1.04    0.54
  -3 -17   1    0.29    0.47
   3 -17  -1    0.34    0.38
   3  17   0    2.04    0.48
  -3  17   0    1.51    0.50
   3 -17   0    1.22    0.48
  -3 -17   0    0.31    1.26
  -3 -17   0    2.16    0.51
  -3  17  -1    1.33    0.40
   3  17   1    1.33    0.43
  -3 -17  -1   -2.12    1.51
   3 -17   1    1.42    0.58
  -3 -17  -1    1.00    0.41
   3  17   2    0.02    0.34
  -3  17  -2   -1.05    0.65
  -3  17  -2   -0.09    0.28
   3 -17   2   -0.20    0.46
  -3 -17  -2    0.51    0.45
   3  17   3   -0.78    0.46
   3 -17   3   -0.39    0.43
  -3 -17  -3   -0.04    0.43
   3  17   4   -0.12    0.48
   3 -17   4   -0.26    0.40
  -3 -17  -4   -1.22    0.97
   3  17   5    0.45    0.53
   3 -17   5    0.58    0.47
  -3 -17  -5   -2.14    1.51
   3 -17   6   -0.34    0.37
   3  18  -5    0.04    0.26
  -3  18   5   -0.10    0.35
   3 -18  -5    0.16    1.22
  -3 -18   5    0.10    0.44
   3  18  -4   -0.11    0.30
  -3  18   4    0.29    0.38
  -3 -18   4    0.13    0.45
   3 -18  -4   -0.89    1.04
   3 -18  -4   -0.01    0.34
   3  18  -3    1.38    0.43
  -3  18   3    2.64    0.64
   3  18  -3    2.31    0.50
  -3 -18   3    2.59    0.62
   3 -18  -3    1.83    1.38
   3 -18  -3    2.41    0.58
   3  18  -2    0.67    0.34
  -3  18   2    1.46    0.46
   3  18  -2    1.26    0.53
   3 -18  -2   -0.99    1.12
   3 -18  -2   -2.11    0.87
   3 -18  -2    1.52    0.60
   3  18  -1   -0.05    0.34
  -3  18   1    0.04    0.33
   3 -18  -1   -0.02    0.34
  -3 -18   1   -0.03    0.46
   3  18   0    0.95    0.53
  -3  18   0    1.28    0.53
   3 -18   0    0.53    0.53
  -3 -18   0    0.49    0.51
   3  18   1   -0.45    0.45
  -3  18  -1    0.17    0.33
   3 -18   1    0.07    0.53
  -3 -18  -1    0.94    0.50
   3  18   2   -0.17    0.49
  -3  18  -2    0.58    0.37
   3 -18   2    0.30    0.52
  -3 -18  -2    0.11    0.35
  -3 -18  -2   -2.16    1.20
   3  18   3   -0.10    0.38
   3 -18   3   -0.19    0.50
  -3 -18  -3   -0.06    0.44
   3  18   4    2.05    0.65
   3 -18   4    0.93    0.47
   3 -18   5    0.10    0.44
   3  19  -4    0.39    0.35
  -3  19   4    0.36    0.42
   3 -19  -4   -0.82    1.21
  -3 -19   4    0.52    0.52
  -3  19   3   -0.02    0.53
   3  19  -3    0.38    0.32
  -3 -19   3    0.88    0.55
   3 -19  -3    0.32    0.42
   3 -19  -3   -1.51    1.09
  -3  19   2    0.38    0.40
   3  19  -2    0.25    0.37
  -3 -19   2    0.28    0.51
   3 -19  -2    0.28    0.51
   3  19  -1   -0.11    0.49
  -3  19   1    0.46    0.40
  -3 -19   1    0.54    0.41
   3 -19  -1    0.37    0.41
   3  19   0    0.17    0.39
  -3  19   0    0.69    0.52
  -3 -19   0    0.25    0.39
   3 -19   0    0.19    0.53
   3  19   1   -0.36    0.50
  -3  19  -1    0.19    0.36
  -3 -19  -1    0.19    0.36
   3 -19   1   -0.34    0.50
   3  19   2    0.41    0.43
  -3  19  -2    0.31    0.36
   3 -19   2    0.63    0.58
  -3 -19  -2    0.64    0.51
   3  19   3   -0.46    0.53
   3 -19   3   -0.06    0.53
  -3 -19  -3    0.49    0.39
  -3  20   3    1.26    0.62
   3 -20  -3    0.60    0.43
  -3  20   2    1.66    0.53
   3  20  -2    1.17    0.59
  -3 -20   2    1.31    0.51
   3 -20  -2    1.75    0.68
  -3  20   1    0.26    0.38
   3  20  -1    0.00    0.52
  -3 -20   1    0.59    0.59
   3 -20  -1    0.33    0.47
   3  20   0    0.09    0.53
  -3  20   0    0.05    0.54
   3 -20   0    0.63    0.61
  -3 -20   0    0.23    0.53
  -3  20  -1   -0.01    0.38
   3  20   1   -0.26    0.38
  -3 -20  -1    0.17    0.52
   3 -20   1    0.03    0.58
   3  20   2   -0.22    0.57
   3 -20   2    0.34    0.60
  -3 -20  -2    0.55    0.55
   3  21  -2    1.21    0.51
  -3  21   1    0.12    0.41
   3  21  -1    0.16    0.56
   3 -21  -1    0.29    0.45
   3  21   0    0.43    0.47
  -3  21   0    0.10    0.55
   3 -21   0    0.48    0.62
  -3 -21   0    0.51    0.48
   3  21   1   -0.36    0.55
  -3  21  -1   -0.42    0.36
  -3 -21  -1    0.20    0.42
   4   0 -10    0.26    0.32
   4   0 -10    0.55    0.44
   4   0  -9   -0.05    0.23
   4   0  -9    0.30    0.48
  -4   0   8    0.16    0.08
   4   0  -8    0.11    0.45
   4   0  -8    0.03    0.27
   4   0  -7    0.03    0.38
   4   0  -7   -0.08    0.16
  -4   0   7    0.03    0.13
  -4   0   7    0.17    0.12
  -4   0   7   -0.11    0.43
   4   0  -6    0.19    0.13
  -4   0   6   -0.35    0.31
  -4   0   6   -0.06    0.04
   4   0  -6   -0.29    0.31
  -4   0   6    0.06    0.13
   4   0  -6   -0.09    0.13
  -4   0   5   -0.07    0.13
  -4   0   5   -0.04    0.18
   4   0  -5    0.30    0.30
   4   0  -5    0.14    0.17
  -4   0   5    0.13    0.13
   4   0  -5    0.19    0.15
   4   0  -4   21.63    1.12
  -4   0   4   20.64    0.78
  -4   0   4   20.39    0.59
   4   0  -4   20.93    0.65
  -4   0   4   19.81    0.60
   4   0  -4   20.16    1.02
   4   0  -4   19.10    1.04
   4   0  -3   -0.01    0.18
  -4   0   3   -0.13    0.11
  -4   0   3   -0.10    0.11
  -4   0   3   -0.14    0.13
   4   0  -3   -0.06    0.09
   4   0  -3    0.04    0.12
   4   0  -3    0.07    0.10
  -4   0   3   -0.11    0.10
   4   0  -3   -0.29    0.16
   4   0  -2   53.96    1.16
   4   0  -2   54.97    1.22
  -4   0   2   57.64    1.76
   4   0  -2   56.36    1.78
   4   0  -2   54.59    1.95
   4   0  -2   55.14    1.67
  -4   0   2   56.63    1.96
  -4   0   2   55.45    1.20
  -4   0   2   54.40    1.17
  -4   0   1    0.14    0.17
   4   0  -1   -0.15    0.08
   4   0  -1   -0.14    0.09
   4   0  -1   -0.12    0.11
  -4   0   1   -0.09    0.13
   4   0  -1    0.05    0.10
  -4   0   1   -0.01    0.10
  -4   0   1   -0.14    0.08
  -4   0   0   73.08    2.33
  -4   0   0   71.67    2.06
   4   0   0   70.29    1.40
  -4   0   0   72.48    1.72
  -4   0   0   69.81    2.55
  -4   0   0   72.30    1.45
   4   0   0   71.47    2.05
   4   0   0   68.00    2.54
   4   0   0   69.94    1.72
   4   0   0   71.97    2.33
  -4   0   0   71.01    1.41
   4   0   1   -0.08    0.10
   4   0   1   -0.09    0.16
  -4   0  -1    0.07    0.06
  -4   0  -1    0.02    0.10
  -4   0  -1   -0.12    0.10
  -4   0  -1    0.46    0.34
  -4   0  -1    0.06    0.11
  -4   0  -2   31.39    1.69
  -4   0  -2   31.81    0.75
  -4   0  -2   34.20    0.98
   4   0   2   32.98    0.77
  -4   0  -2   32.46    1.40
   4   0   2   31.19    1.38
  -4   0  -2   32.71    0.78
  -4   0  -3   -0.01    0.14
  -4   0  -3    0.01    0.09
  -4   0  -3   -0.34    0.25
  -4   0  -3    0.12    0.29
   4   0   3   -0.06    0.10
   4   0   3    0.05    0.13
  -4   0  -3   -0.18    0.09
   4   0   4    3.61    0.27
  -4   0  -4    3.40    0.20
  -4   0  -4    3.90    0.67
  -4   0  -4    3.48    0.21
   4   0   5    0.33    0.15
  -4   0  -5    0.34    0.08
  -4   0  -5    0.78    0.54
  -4   0  -5    0.30    0.08
   4   0   5    0.44    0.13
  -4   0  -6   34.80    2.17
  -4   0  -6   35.61    2.54
   4   0   6   25.58    0.53
   4   0   6   28.03    0.55
  -4   0  -7    0.89    0.59
  -4   0  -7    0.21    0.68
  -4   0  -7    0.22    0.29
  -4   0  -8    1.17    0.82
  -4   0  -9   18.78    1.53
   4   1 -10    0.20    0.30
   4   1 -10    0.57    0.55
   4  -1 -10   -0.06    0.46
   4  -1 -10    0.13    0.30
   4   1  -9    0.02    0.26
   4   1  -9   -0.05    0.31
   4  -1  -9    0.39    0.47
   4  -1  -9    0.08    0.26
  -4   1   8    0.62    0.52
   4   1  -8   -0.23    0.22
   4   1  -8    0.47    0.46
  -4   1   8   -0.14    0.10
   4  -1  -8    0.02    0.23
   4  -1  -8    0.13    0.39
  -4   1   7    4.13    0.27
   4   1  -7    2.91    0.66
  -4   1   7    4.61    0.70
   4  -1  -7    3.98    0.72
  -4  -1   7    4.28    0.28
   4  -1  -7    4.47    0.73
  -4  -1   7    4.35    0.27
   4   1  -6    0.52    0.14
  -4   1   6    0.57    0.38
   4   1  -6    0.32    0.25
  -4   1   6    0.57    0.16
   4  -1  -6    0.28    0.37
  -4  -1   6    0.50    0.16
  -4  -1   6    0.12    0.27
   4  -1  -6    0.16    0.22
   4  -1  -6    0.44    0.15
  -4   1   5   12.57    0.49
  -4   1   5   13.56    0.70
  -4   1   5   13.47    0.47
   4   1  -5   12.74    0.49
   4   1  -5   12.90    0.89
  -4  -1   5   13.04    0.47
  -4  -1   5   12.98    0.46
   4  -1  -5   13.22    0.89
  -4  -1   5   13.11    0.71
   4  -1  -5   13.20    0.51
   4  -1  -5   13.22    0.94
  -4   1   4    0.98    0.17
  -4   1   4    0.90    0.19
  -4   1   4    1.19    0.29
   4   1  -4    0.81    0.23
  -4  -1   4    1.66    0.30
   4  -1  -4    0.53    0.19
   4  -1  -4    0.92    0.30
   4  -1  -4    0.82    0.29
  -4  -1   4    1.36    0.20
   4  -1  -4    1.12    0.21
  -4   1   3   15.54    0.79
  -4   1   3   15.21    0.53
   4   1  -3   15.09    0.82
   4   1  -3   16.01    0.50
   4   1  -3   15.02    0.77
  -4   1   3   15.31    0.49
  -4  -1   3   15.24    0.81
  -4  -1   3   15.43    0.51
  -4  -1   3   15.97    0.51
  -4  -1   3   15.59    0.57
   4  -1  -3   15.68    0.83
   4  -1  -3   16.22    0.85
   4  -1  -3   15.84    0.56
   4  -1  -3   15.89    0.50
   4  -1  -3   16.07    0.93
  -4   1   2    8.34    0.53
   4   1  -2    8.19    0.49
  -4   1   2    7.63    0.32
   4   1  -2    7.94    0.36
   4   1  -2    8.17    0.55
  -4   1   2    8.61    0.66
   4   1  -2    7.75    0.34
  -4  -1   2    8.41    0.49
  -4  -1   2    7.84    0.35
  -4  -1   2    8.09    0.36
   4  -1  -2    8.21    0.53
   4  -1  -2    7.60    0.36
  -4  -1   2    7.91    0.30
   4  -1  -2    8.35    0.35
   4  -1  -2    7.79    0.55
   4  -1  -2    8.33    0.62
  -4  -1   2    7.86    0.52
  -4   1   1   27.25    0.69
  -4   1   1   28.43    1.04
  -4   1   1   28.39    0.96
   4   1  -1   28.47    0.71
  -4   1   1   27.50    1.24
   4   1  -1   28.62    0.75
   4   1  -1   30.39    1.30
   4   1  -1   28.19    1.06
   4   1  -1   27.43    1.13
  -4  -1   1   28.07    0.73
   4  -1  -1   27.28    1.22
   4  -1  -1   28.35    1.06
  -4  -1   1   28.15    1.12
   4  -1  -1   28.32    0.97
   4  -1  -1   27.84    0.75
  -4  -1   1   28.49    1.05
   4  -1  -1   27.67    0.70
  -4  -1   1   29.50    0.72
   4   1   0   12.73    0.42
  -4   1   0   13.08    0.43
  -4   1   0   13.41    0.66
   4   1   0   13.10    0.68
   4   1   0   13.30    0.86
   4   1   0   12.90    0.45
  -4   1   0   12.69    0.53
  -4   1   0   13.50    0.85
   4   1   0   12.66    0.45
  -4  -1   0   13.11    0.65
  -4  -1   0   12.11    0.77
   4  -1   0   12.99    0.54
   4  -1   0   11.98    0.80
   4  -1   0   14.05    0.70
   4  -1   0   12.51    0.46
   4  -1   0   12.58    0.42
  -4  -1   0   13.51    0.45
  -4  -1   0   15.69    0.92
  -4  -1   0   12.93    0.45
   4  -1   0   15.10    0.76
  -4   1  -1   11.93    0.40
   4   1   1   11.85    0.42
  -4   1  -1   12.51    0.44
   4   1   1   11.42    0.75
  -4   1  -1   11.73    0.86
  -4   1  -1   12.07    0.48
  -4   1  -1   11.83    0.65
   4   1   1   11.97    0.42
  -4   1  -1   13.31    0.68
   4  -1   1   12.76    0.49
   4  -1   1   12.47    0.46
  -4  -1  -1   12.00    0.62
  -4  -1  -1   10.23    0.84
  -4  -1  -1   11.11    0.74
  -4  -1  -1   11.84    0.43
  -4  -1  -1   12.20    0.42
  -4  -1  -1   10.67    0.40
   4  -1   1   11.40    0.61
   4  -1   1   10.50    0.83
   4  -1   1   12.33    0.41
  -4   1  -2   48.61    1.75
   4   1   2   48.93    1.09
  -4   1  -2   48.20    1.06
  -4   1  -2   48.92    2.26
   4   1   2   49.37    1.06
  -4   1  -2   48.76    1.02
   4   1   2   48.76    1.94
  -4   1  -2   50.07    1.33
  -4  -1  -2   47.41    1.03
  -4  -1  -2   47.90    1.26
  -4  -1  -2   50.90    1.60
  -4  -1  -2   49.55    1.05
  -4  -1  -2   47.44    1.95
   4  -1   2   47.84    1.09
   4  -1   2   46.92    1.74
   4  -1   2   47.39    1.03
   4   1   3    6.95    0.32
  -4   1  -3    6.50    0.28
  -4   1  -3    6.79    0.64
  -4   1  -3    6.75    0.48
   4   1   3    6.37    0.34
  -4   1  -3    6.98    0.31
  -4   1  -3    5.90    0.90
  -4  -1  -3    6.86    0.30
  -4  -1  -3    6.95    0.77
  -4  -1  -3    6.89    0.46
   4  -1   3    6.21    0.32
  -4  -1  -3    6.23    0.29
   4  -1   3    6.65    0.30
  -4   1  -4    0.84    0.43
  -4   1  -4    0.75    0.14
  -4   1  -4    0.71    0.11
  -4   1  -4    0.30    0.40
   4  -1   4    0.76    0.17
  -4  -1  -4    0.81    0.14
  -4  -1  -4    0.81    0.50
  -4  -1  -4    0.75    0.13
   4   1   5    9.14    0.39
  -4   1  -5   10.25    1.08
  -4   1  -5    8.69    0.24
  -4   1  -5    8.55    0.24
   4   1   5    8.75    0.35
  -4   1  -5    8.66    1.19
  -4  -1  -5    7.89    0.26
  -4  -1  -5    9.32    0.63
  -4  -1  -5    8.44    0.27
   4  -1   5    8.91    0.33
   4  -1   5    9.47    0.39
  -4  -1  -5    9.25    1.16
   4   1   6    0.67    0.13
  -4   1  -6    2.82    0.82
   4   1   6    0.94    0.15
  -4  -1  -6    1.45    0.36
  -4  -1  -6    3.02    0.97
  -4   1  -7    1.07    0.56
  -4   1  -7    1.12    0.74
  -4  -1  -7    0.57    0.81
  -4  -1  -7    0.13    0.28
  -4   1  -8    1.60    0.85
  -4  -1  -8    2.26    0.98
  -4   1  -9    7.03    1.20
  -4  -1  -9    4.49    1.26
   4   2 -10    0.30    0.49
   4   2 -10   -0.06    0.29
   4  -2 -10    0.62    0.48
  -4   2   9   -0.20    0.41
   4   2  -9    0.35    0.48
   4   2  -9    0.15    0.29
   4  -2  -9    0.01    0.29
   4  -2  -9    0.08    0.23
  -4   2   8    0.17    0.13
   4   2  -8    0.34    0.36
  -4   2   8    0.72    0.53
   4   2  -8    0.21    0.30
   4  -2  -8    0.15    0.25
   4  -2  -8    0.25    0.35
   4   2  -7   -0.15    0.17
  -4   2   7    0.05    0.15
  -4   2   7    0.00    0.40
   4  -2  -7    0.02    0.20
  -4  -2   7    0.02    0.13
   4  -2  -7    0.05    0.37
  -4   2   6    0.11    0.35
   4   2  -6   -0.19    0.21
  -4   2   6    0.19    0.16
  -4   2   6    0.38    0.17
   4   2  -6    0.35    0.14
   4  -2  -6    0.04    0.19
  -4  -2   6    0.23    0.15
   4  -2  -6    0.25    0.15
   4  -2  -6    0.13    0.25
   4   2  -5    4.85    0.59
  -4   2   5    5.26    0.33
  -4   2   5    5.59    0.53
   4   2  -5    5.44    0.33
  -4   2   5    5.07    0.34
  -4  -2   5    5.22    0.32
   4  -2  -5    4.86    0.35
  -4  -2   5    5.13    0.32
   4  -2  -5    4.99    0.63
   4  -2  -5    5.01    0.58
   4   2  -4   -0.05    0.11
  -4   2   4   -0.06    0.13
  -4   2   4    0.05    0.10
   4  -2  -4    0.17    0.14
  -4  -2   4    0.08    0.14
   4  -2  -4    0.02    0.13
   4  -2  -4    0.09    0.25
   4  -2  -4    0.12    0.26
  -4  -2   4    0.08    0.13
  -4  -2   4    0.12    0.19
   4   2  -3    0.97    0.18
  -4   2   3    0.61    0.15
  -4   2   3    1.05    0.20
  -4   2   3    0.75    0.16
   4   2  -3    0.72    0.19
   4   2  -3    0.97    0.17
   4   2  -3    0.73    0.16
   4  -2  -3    1.15    0.20
  -4  -2   3    1.13    0.20
   4  -2  -3    0.76    0.23
   4  -2  -3    0.44    0.16
  -4  -2   3    0.61    0.16
  -4  -2   3    1.09    0.18
   4  -2  -3    0.45    0.27
   4  -2  -3    0.98    0.17
  -4  -2   3    0.98    0.18
   4   2  -2    2.05    0.19
  -4   2   2    1.59    0.27
  -4   2   2    1.32    0.29
   4   2  -2    1.89    0.30
  -4   2   2    1.89    0.18
   4   2  -2    1.84    0.23
   4   2  -2    1.90    0.21
  -4   2   2    1.91    0.27
  -4   2   2    1.85    0.21
   4  -2  -2    2.27    0.36
   4  -2  -2    1.86    0.18
   4  -2  -2    1.74    0.25
  -4  -2   2    1.98    0.19
  -4  -2   2    1.95    0.23
   4  -2  -2    1.54    0.32
   4  -2  -2    1.43    0.26
   4   2  -1    0.53    0.14
  -4   2   1    0.67    0.14
   4   2  -1    1.15    0.19
  -4   2   1    0.75    0.17
  -4   2   1    0.87    0.19
  -4   2   1    0.77    0.16
  -4   2   1    0.98    0.27
   4   2  -1    1.14    0.18
   4   2  -1    1.77    0.56
  -4  -2   1    0.71    0.14
   4  -2  -1    0.82    0.14
  -4  -2   1    0.88    0.15
  -4  -2   1    0.68    0.15
  -4  -2   1    0.83    0.15
   4  -2  -1    0.69    0.19
   4  -2  -1    0.57    0.19
   4  -2  -1    0.65    0.19
   4  -2  -1    0.78    0.25
   4   2   0   12.33    0.45
   4   2   0   13.58    0.46
   4   2   0   13.58    0.69
  -4   2   0   12.96    0.47
   4   2   0   12.65    0.84
  -4   2   0   13.14    0.58
  -4   2   0   13.43    0.70
  -4   2   0   13.37    0.43
  -4   2   0   13.62    0.90
  -4  -2   0   11.27    0.75
   4  -2   0   14.01    0.72
  -4  -2   0   13.81    0.88
   4  -2   0   13.62    0.43
   4  -2   0   12.74    0.49
   4  -2   0   13.43    0.61
  -4  -2   0   12.40    0.45
   4  -2   0   12.29    0.81
  -4  -2   0   13.15    0.64
  -4  -2   0   13.16    0.44
  -4   2  -1    2.84    0.31
  -4   2  -1    2.93    0.37
   4   2   1    2.70    0.25
   4   2   1    2.66    0.24
   4   2   1    3.07    0.38
   4   2   1    2.81    0.21
  -4   2  -1    2.53    0.22
  -4   2  -1    2.73    0.22
  -4   2  -1    2.52    0.47
   4   2   1    2.55    0.46
   4  -2   1    2.40    0.26
  -4  -2  -1    2.89    0.48
  -4  -2  -1    2.66    0.21
  -4  -2  -1    2.96    0.23
   4  -2   1    3.68    0.37
   4  -2   1    2.34    0.21
  -4  -2  -1    2.73    0.31
   4  -2   1    2.12    0.40
   4  -2   1    2.49    0.24
   4   2   2   34.78    1.66
   4   2   2   36.26    0.89
  -4   2  -2   38.35    0.84
  -4   2  -2   35.45    1.31
  -4   2  -2   37.44    1.87
  -4   2  -2   38.31    1.17
   4   2   2   37.43    0.89
   4   2   2   36.97    1.06
  -4  -2  -2   37.49    1.29
   4  -2   2   37.28    0.93
  -4  -2  -2   37.24    0.86
  -4  -2  -2   35.46    0.86
  -4  -2  -2   36.16    1.71
  -4  -2  -2   36.04    0.88
   4  -2   2   36.19    0.84
   4   2   3    0.25    0.24
  -4   2  -3    0.23    0.11
  -4   2  -3    0.16    0.32
   4   2   3    0.19    0.14
  -4   2  -3    0.58    0.27
   4   2   3    0.35    0.13
   4   2   3    0.15    0.27
  -4   2  -3    0.29    0.25
  -4   2  -3    0.22    0.13
  -4  -2  -3    0.40    0.12
   4  -2   3    0.26    0.11
  -4  -2  -3    0.40    0.41
  -4  -2  -3    0.25    0.12
  -4  -2  -3    0.28    0.11
   4  -2   3    0.27    0.14
   4   2   4    1.98    0.23
  -4   2  -4    2.05    0.19
   4   2   4    2.18    0.45
  -4   2  -4    1.21    0.45
   4   2   4    2.06    0.22
  -4   2  -4    1.70    0.16
  -4   2  -4    2.29    0.54
  -4  -2  -4    1.51    0.24
   4  -2   4    2.05    0.24
  -4  -2  -4    1.84    0.18
  -4  -2  -4    1.74    0.66
   4   2   5    1.96    0.23
  -4   2  -5    2.17    0.14
  -4   2  -5    2.94    0.70
  -4   2  -5    2.12    0.70
  -4   2  -5    1.87    0.14
  -4  -2  -5    1.84    0.33
   4  -2   5    2.26    0.26
   4  -2   5    2.06    0.20
  -4  -2  -5    1.73    0.17
  -4  -2  -5    2.79    0.89
   4   2   6    0.05    0.14
   4   2   6    0.04    0.13
  -4   2  -6    1.32    0.78
  -4   2  -6    0.96    0.58
  -4  -2  -6    0.25    0.27
  -4  -2  -6    1.08    0.86
   4  -2   6    0.07    0.06
   4  -2   6    0.04    0.08
  -4   2  -7    0.74    0.61
  -4   2  -7    0.88    0.70
  -4  -2  -7    0.00    0.27
  -4  -2  -7    0.76    0.83
  -4   2  -8    2.47    0.83
  -4  -2  -8    1.79    1.09
  -4   2  -9   15.47    1.56
  -4  -2  -9   22.29    1.61
  -4   3  10   -0.60    0.65
   4   3 -10    0.65    0.40
   4   3 -10   -0.05    0.37
   4  -3 -10    0.94    0.54
   4   3  -9   -0.16    0.30
   4   3  -9    0.00    0.30
  -4   3   9   -0.56    0.53
   4  -3  -9    0.23    0.26
   4  -3  -9    0.23    0.37
  -4   3   8   -0.07    0.34
  -4   3   8   -0.06    0.14
   4   3  -8    0.04    0.28
  -4  -3   8    0.03    0.08
   4  -3  -8   -0.16    0.27
   4  -3  -8    0.03    0.21
  -4   3   7   -0.09    0.15
  -4   3   7    0.00    0.40
   4   3  -7   -0.10    0.19
   4  -3  -7    0.21    0.36
  -4  -3   7    0.21    0.14
   4  -3  -7    0.02    0.18
   4   3  -6   -0.09    0.17
   4   3  -6    0.01    0.12
  -4   3   6   -0.11    0.15
  -4   3   6   -0.28    0.15
  -4   3   6   -0.22    0.32
  -4  -3   6   -0.14    0.10
   4  -3  -6   -0.12    0.15
   4  -3  -6   -0.05    0.17
  -4  -3   6    0.12    0.15
   4  -3  -6   -0.17    0.30
   4   3  -5    0.05    0.15
  -4   3   5    0.13    0.15
  -4   3   5   -0.06    0.13
  -4  -3   5    0.10    0.14
   4  -3  -5    0.33    0.31
  -4  -3   5   -0.17    0.14
   4  -3  -5   -0.04    0.14
   4  -3  -5    0.07    0.14
   4   3  -4    2.74    0.44
  -4   3   4    2.38    0.27
  -4   3   4    2.53    0.28
  -4   3   4    2.64    0.36
   4   3  -4    2.52    0.25
   4  -3  -4    2.60    0.29
  -4  -3   4    2.69    0.28
  -4  -3   4    2.62    0.24
   4  -3  -4    1.95    0.42
   4  -3  -4    1.62    0.27
  -4   3   3    0.59    0.19
   4   3  -3    0.72    0.15
   4   3  -3    0.35    0.18
   4   3  -3    0.61    0.17
  -4   3   3    0.30    0.12
   4   3  -3    0.48    0.16
  -4   3   3    0.46    0.16
   4   3  -3    0.73    0.17
   4  -3  -3    0.68    0.32
  -4  -3   3    0.73    0.16
   4  -3  -3    0.54    0.20
  -4  -3   3    0.59    0.17
   4  -3  -3    0.36    0.25
   4  -3  -3    0.34    0.15
  -4   3   2   32.94    0.89
   4   3  -2   33.18    1.58
  -4   3   2   32.12    0.81
  -4   3   2   31.75    1.20
   4   3  -2   32.92    1.27
   4   3  -2   32.87    0.85
  -4   3   2   34.18    1.20
   4   3  -2   32.60    0.83
  -4   3   2   32.43    1.53
   4   3  -2   32.20    0.76
   4  -3  -2   32.11    1.24
  -4  -3   2   33.11    0.83
   4  -3  -2   32.88    1.54
   4  -3  -2   32.61    1.21
  -4  -3   2   32.42    1.23
   4  -3  -2   32.45    0.81
  -4  -3   2   32.69    0.84
   4  -3  -2   31.68    0.90
  -4   3   1   91.28    3.23
  -4   3   1   93.44    1.89
  -4   3   1   91.83    2.44
   4   3  -1   95.18    1.84
  -4   3   1   88.95    1.78
   4   3  -1   94.55    2.62
   4   3  -1   88.38    3.11
   4   3  -1   93.85    1.83
  -4   3   1   93.55    2.57
  -4  -3   1   94.05    2.58
   4  -3  -1   91.92    1.79
   4  -3  -1   88.89    1.90
  -4  -3   1   92.08    1.83
   4  -3  -1   89.73    2.55
  -4  -3   1   87.85    2.91
   4  -3  -1   88.75    3.23
   4  -3  -1   90.62    2.46
  -4  -3   1   93.06    3.14
  -4  -3   1   92.48    1.80
  -4   3   0   17.62    0.54
  -4   3   0   18.06    1.09
  -4   3   0   17.11    0.73
   4   3   0   17.01    0.78
   4   3   0   16.60    1.02
   4   3   0   17.16    0.43
  -4   3   0   17.61    0.58
   4   3   0   17.42    0.57
   4   3   0   16.41    0.56
  -4   3   0   17.40    0.79
   4  -3   0   16.98    0.60
  -4  -3   0   16.73    0.54
  -4  -3   0   17.98    1.07
  -4  -3   0   17.17    0.75
  -4  -3   0   15.73    0.52
   4  -3   0   17.40    0.53
   4  -3   0   16.90    0.77
   4  -3   0   17.20    1.01
   4   3   1   13.66    0.50
   4   3   1   13.91    0.49
   4   3   1   15.05    0.51
   4   3   1   14.12    0.68
   4   3   1   14.04    0.94
  -4   3  -1   14.95    0.69
  -4   3  -1   14.85    1.06
  -4   3  -1   15.20    0.48
   4   3   1   14.51    0.40
  -4   3  -1   15.09    0.53
  -4  -3  -1   13.75    0.49
  -4  -3  -1   14.83    0.68
   4  -3   1   13.75    0.98
   4  -3   1   14.68    0.56
   4  -3   1   15.25    0.47
   4  -3   1   12.15    0.45
  -4  -3  -1   14.91    0.48
   4  -3   1   15.16    0.69
  -4  -3  -1   14.70    1.04
   4   3   2   14.97    0.53
  -4   3  -2   14.60    0.46
   4   3   2   13.40    1.01
  -4   3  -2   14.91    0.73
  -4   3  -2   14.28    0.60
  -4   3  -2   14.82    1.17
   4   3   2   14.26    0.51
  -4   3  -2   16.02    0.54
   4   3   2   14.24    0.58
  -4  -3  -2   14.27    0.45
   4  -3   2   14.36    1.07
   4  -3   2   14.57    0.55
   4  -3   2   14.60    0.47
  -4  -3  -2   14.56    0.71
  -4  -3  -2   13.63    0.49
  -4  -3  -2   14.87    0.49
  -4  -3  -2   14.26    1.10
   4   3   3   17.70    0.58
  -4   3  -3   18.55    1.43
   4   3   3   17.97    0.59
  -4   3  -3   17.25    0.51
   4   3   3   16.96    0.77
  -4   3  -3   18.55    0.91
  -4  -3  -3   18.25    0.66
  -4  -3  -3   16.87    0.54
   4  -3   3   18.50    0.62
  -4  -3  -3   18.66    0.89
   4  -3   3   17.50    0.53
  -4  -3  -3   18.21    1.29
   4   3   4    2.28    0.26
   4   3   4    2.19    0.25
   4   3   4    2.24    0.40
  -4   3  -4    2.63    0.52
  -4   3  -4    2.24    0.19
  -4   3  -4    1.84    0.58
  -4  -3  -4    2.26    0.21
   4  -3   4    1.74    0.19
  -4  -3  -4    1.72    0.26
   4  -3   4    2.22    0.26
  -4  -3  -4    2.50    0.75
  -4   3  -5   11.54    0.35
   4   3   5   13.91    0.93
   4   3   5   13.13    0.50
  -4   3  -5   14.50    1.61
  -4   3  -5   14.10    1.14
  -4  -3  -5   10.83    0.40
   4  -3   5   13.59    0.50
  -4  -3  -5   12.42    1.33
   4  -3   5   12.05    0.41
  -4  -3  -5   13.41    0.80
  -4   3  -6    1.23    0.56
  -4   3  -6    2.20    0.84
   4   3   6    0.55    0.17
   4   3   6    1.23    0.45
   4  -3   6    0.77    0.14
   4  -3   6    0.71    0.11
  -4  -3  -6    0.94    0.32
  -4  -3  -6    1.71    0.94
  -4   3  -7    0.78    0.62
  -4   3  -7    1.32    0.76
  -4  -3  -7    0.54    0.70
  -4  -3  -7    0.05    0.26
  -4   3  -8    2.54    0.76
  -4  -3  -8    0.74    1.00
   4   4 -10    0.05    0.47
   4   4 -10    0.06    0.34
  -4   4  10   -0.40    0.64
   4  -4 -10    0.36    0.52
   4  -4 -10    1.53    1.11
  -4   4   9    0.74    0.49
   4   4  -9    0.45    0.31
   4  -4  -9    0.73    0.52
   4   4  -8   -0.10    0.29
  -4   4   8   -0.32    0.45
  -4   4   8   -0.11    0.16
  -4  -4   8    0.01    0.10
   4  -4  -8   -0.25    0.25
   4  -4  -8   -0.03    0.19
  -4   4   7    0.39    0.19
  -4   4   7    1.30    0.50
   4   4  -7   -0.05    0.29
  -4  -4   7    0.76    0.18
   4  -4  -7    0.36    0.24
   4  -4  -7    1.02    0.47
   4   4  -6    0.61    0.24
   4   4  -6    0.38    0.24
  -4   4   6    0.77    0.21
  -4   4   6    0.50    0.39
   4   4  -6    0.69    0.18
   4  -4  -6    0.39    0.20
  -4  -4   6    0.69    0.20
  -4  -4   6    0.64    0.18
   4  -4  -6    0.44    0.22
   4  -4  -6    0.33    0.37
   4   4  -5    7.14    0.79
  -4   4   5    7.13    0.44
  -4   4   5    6.54    0.38
   4   4  -5    6.93    0.58
   4   4  -5    6.26    0.36
  -4  -4   5    6.86    0.37
  -4  -4   5    6.92    0.40
   4  -4  -5    6.71    0.62
   4  -4  -5    6.56    0.73
   4  -4  -5    6.18    0.41
  -4   4   4    1.90    0.24
   4   4  -4    1.99    0.25
  -4   4   4    2.30    0.29
   4   4  -4    1.86    0.25
  -4   4   4    1.13    0.20
   4   4  -4    2.28    0.27
   4   4  -4    0.98    0.25
   4  -4  -4    1.62    0.27
  -4  -4   4    2.21    0.27
   4  -4  -4    1.50    0.39
   4  -4  -4    1.22    0.23
  -4  -4   4    1.72    0.22
   4   4  -3    6.30    0.37
   4   4  -3    6.59    0.35
  -4   4   3    6.22    0.41
  -4   4   3    6.24    0.36
  -4   4   3    7.08    0.50
   4   4  -3    6.37    0.63
  -4  -4   3    6.60    0.38
   4  -4  -3    6.48    0.82
   4  -4  -3    6.87    0.62
   4  -4  -3    6.84    0.44
   4  -4  -3    6.93    0.54
  -4  -4   3    6.45    0.35
  -4   4   2    1.89    0.28
   4   4  -2    2.19    0.60
   4   4  -2    1.96    0.17
  -4   4   2    1.87    0.30
  -4   4   2    1.49    0.37
  -4   4   2    1.74    0.30
  -4   4   2    1.79    0.21
   4   4  -2    1.98    0.26
   4   4  -2    1.75    0.25
   4  -4  -2    1.71    0.22
   4  -4  -2    1.41    0.39
   4  -4  -2    1.90    0.27
  -4  -4   2    1.74    0.25
   4  -4  -2    1.13    0.21
   4  -4  -2    1.56    0.31
  -4  -4   2    1.71    0.20
  -4  -4   2    2.07    0.31
   4   4  -1   36.26    1.75
   4   4  -1   37.20    0.94
  -4   4   1   35.77    0.97
  -4   4   1   34.72    0.89
  -4   4   1   35.59    1.69
  -4   4   1   36.58    1.28
   4   4  -1   35.21    1.30
  -4   4   1   35.52    1.25
   4   4  -1   36.40    0.93
   4  -4  -1   35.48    1.29
  -4  -4   1   35.32    1.27
   4  -4  -1   35.21    1.01
   4  -4  -1   36.63    0.89
  -4  -4   1   35.64    0.92
  -4  -4   1   36.86    1.69
   4  -4  -1   36.72    1.28
   4  -4  -1   35.60    1.64
  -4  -4   1   35.04    0.89
  -4   4   0    1.22    0.21
   4   4   0    1.03    0.18
  -4   4   0    0.85    0.34
  -4   4   0    0.90    0.21
   4   4   0    0.92    0.38
   4   4   0    0.99    0.18
  -4   4   0    0.72    0.17
   4   4   0    0.66    0.15
  -4   4   0    0.84    0.18
  -4  -4   0    1.90    0.61
  -4  -4   0    1.06    0.17
  -4  -4   0    0.64    0.14
   4  -4   0    1.08    0.24
  -4  -4   0    1.21    0.22
   4  -4   0    0.97    0.16
   4  -4   0    1.18    0.29
   4  -4   0    0.66    0.28
  -4   4  -1   61.68    1.28
   4   4   1   60.75    1.35
   4   4   1   58.79    2.42
  -4   4  -1   60.34    2.50
   4   4   1   60.74    1.48
   4   4   1   59.16    1.77
   4   4   1   59.14    1.31
  -4   4  -1   60.67    1.38
  -4   4  -1   62.58    1.81
   4  -4   1   58.51    1.40
   4  -4   1   56.79    2.45
  -4  -4  -1   59.52    1.33
   4  -4   1   60.29    1.77
  -4  -4  -1   59.32    2.42
  -4  -4  -1   59.58    1.29
   4  -4   1   60.99    1.28
  -4  -4  -1   60.32    1.76
   4   4   2    0.16    0.20
   4   4   2    0.06    0.16
   4   4   2    0.29    0.27
   4   4   2    0.03    0.15
  -4   4  -2    0.24    0.15
  -4   4  -2    0.18    0.13
  -4   4  -2    0.22    0.24
   4   4   2    0.16    0.08
  -4   4  -2    0.08    0.24
  -4  -4  -2    0.09    0.33
  -4  -4  -2    0.26    0.13
  -4  -4  -2    0.25    0.13
   4  -4   2    0.13    0.12
   4  -4   2    0.16    0.17
  -4  -4  -2    0.28    0.13
   4   4   3    4.31    0.44
  -4   4  -3    4.41    0.90
   4   4   3    3.92    0.31
   4   4   3    4.18    0.32
  -4   4  -3    3.38    0.45
  -4   4  -3    4.39    0.41
  -4   4  -3    4.14    0.28
  -4  -4  -3    4.44    0.47
  -4  -4  -3    4.24    0.29
   4  -4   3    4.22    0.36
  -4  -4  -3    3.67    0.77
  -4  -4  -3    4.12    0.35
   4  -4   3    3.79    0.26
  -4   4  -4    0.01    0.10
   4   4   4   -0.03    0.13
   4   4   4   -0.03    0.14
  -4   4  -4   -0.17    0.40
  -4   4  -4    0.01    0.21
   4   4   4    0.11    0.32
  -4  -4  -4   -0.39    0.45
  -4  -4  -4   -0.27    0.14
   4  -4   4    0.06    0.11
   4  -4   4   -0.06    0.16
  -4  -4  -4   -0.05    0.14
  -4  -4  -4    0.13    0.11
  -4   4  -5   13.51    0.42
   4   4   5   15.16    0.58
  -4   4  -5   17.63    1.79
   4   4   5   13.90    0.56
   4   4   5   16.61    1.01
  -4   4  -5   14.61    1.12
  -4  -4  -5   14.34    0.85
  -4  -4  -5   15.02    1.48
  -4  -4  -5   13.89    0.49
   4  -4   5   14.92    0.57
   4   4   6   12.46    0.91
  -4   4  -6   15.51    1.81
   4   4   6   12.56    0.52
  -4   4  -6   13.59    1.18
  -4  -4  -6   12.81    1.51
  -4  -4  -6   13.74    0.91
   4  -4   6   12.64    0.45
   4  -4   6   12.50    0.39
  -4   4  -7    1.92    0.87
   4   4   7    0.86    0.54
  -4   4  -7    2.25    0.69
  -4  -4  -7    1.23    0.36
  -4  -4  -7    1.21    0.93
  -4   4  -8    6.69    1.22
  -4  -4  -8    1.68    1.12
   4   5 -10   -0.07    0.37
   4  -5 -10    1.66    1.32
   4  -5 -10    0.00    0.32
   4   5  -9    0.30    0.36
  -4   5   9    0.01    0.38
   4  -5  -9    0.39    0.70
   4  -5  -9    0.19    0.46
  -4   5   8   -0.25    0.34
   4   5  -8    0.11    0.32
  -4   5   8   -0.35    0.18
  -4  -5   8   -0.01    0.13
   4  -5  -8    0.22    0.36
   4  -5  -8   -0.04    0.21
   4   5  -7   -0.08    0.21
  -4   5   7    0.21    0.42
  -4   5   7    0.30    0.21
  -4  -5   7    0.19    0.18
   4  -5  -7    0.16    0.19
   4  -5  -7    0.46    0.43
   4   5  -6    0.21    0.22
   4   5  -6   -0.09    0.25
  -4   5   6    0.10    0.17
  -4   5   6    0.24    0.18
   4  -5  -6    0.07    0.25
  -4  -5   6    0.09    0.16
   4  -5  -6    0.34    0.21
  -4  -5   6   -0.05    0.17
   4  -5  -6    0.18    0.18
  -4   5   5    3.99    0.40
  -4   5   5    4.34    0.38
   4   5  -5    3.71    0.31
   4   5  -5    3.24    0.46
   4  -5  -5    4.00    0.38
   4  -5  -5    3.18    0.56
   4  -5  -5    4.16    0.55
  -4  -5   5    4.01    0.30
  -4  -5   5    3.98    0.34
  -4   5   4    2.39    0.28
   4   5  -4    2.32    0.29
   4   5  -4    2.09    0.18
  -4   5   4    2.57    0.33
   4   5  -4    2.23    0.29
  -4   5   4    2.68    0.36
  -4  -5   4    2.33    0.27
   4  -5  -4    1.86    0.41
   4  -5  -4    2.46    0.33
  -4  -5   4    2.43    0.29
   4  -5  -4    2.50    0.41
  -4   5   3    1.81    0.27
  -4   5   3    1.59    0.24
   4   5  -3    1.44    0.24
   4   5  -3    2.01    0.27
  -4   5   3    1.88    0.29
   4  -5  -3    1.85    0.28
   4  -5  -3    1.15    0.23
   4  -5  -3    1.58    0.34
  -4  -5   3    1.69    0.23
  -4  -5   3    1.92    0.27
   4   5  -2    5.58    0.56
  -4   5   2    5.41    0.80
  -4   5   2    5.11    0.36
   4   5  -2    5.14    0.36
  -4   5   2    5.45    0.44
  -4   5   2    4.78    0.35
   4  -5  -2    5.73    0.80
  -4  -5   2    4.77    0.33
  -4  -5   2    5.39    0.50
   4  -5  -2    5.53    0.54
   4  -5  -2    5.77    0.48
   4  -5  -2    4.88    0.38
  -4  -5   2    4.80    0.37
   4   5  -1    6.48    0.39
   4   5  -1    6.47    0.40
   4   5  -1    6.98    0.81
  -4   5   1    7.13    0.41
  -4   5   1    6.72    0.48
   4   5  -1    6.65    0.51
  -4   5   1    6.82    0.36
  -4   5   1    6.91    0.84
  -4   5   1    6.87    0.54
  -4  -5   1    8.49    1.01
  -4  -5   1    6.81    0.48
   4  -5  -1    6.45    0.79
   4  -5  -1    6.28    0.36
   4  -5  -1    7.06    0.64
  -4  -5   1    7.24    0.36
  -4  -5   1    7.35    0.40
   4  -5  -1    6.32    0.42
  -4   5   0   19.65    0.71
  -4   5   0   19.66    0.91
  -4   5   0   20.39    0.94
  -4   5   0   19.27    1.21
  -4   5   0   19.54    0.63
   4   5   0   20.43    1.30
   4   5   0   20.62    0.76
   4   5   0   20.19    0.69
   4   5   0   20.15    0.66
   4   5   0   20.77    0.87
   4  -5   0   19.56    0.98
  -4  -5   0   20.20    0.68
   4  -5   0   19.31    1.18
   4  -5   0   20.00    0.61
   4  -5   0   19.94    0.73
   4  -5   0   20.15    0.88
  -4  -5   0   20.12    0.84
  -4  -5   0   20.40    1.28
  -4  -5   0   20.40    0.63
   4   5   1    0.17    0.14
  -4   5  -1    0.07    0.25
   4   5   1    0.03    0.16
   4   5   1    0.11    0.13
   4   5   1    0.06    0.12
  -4   5  -1    0.05    0.23
   4   5   1    0.05    0.24
  -4   5  -1    0.08    0.17
  -4   5  -1   -0.15    0.14
  -4  -5  -1    0.08    0.09
  -4  -5  -1    0.14    0.15
   4  -5   1    0.30    0.21
   4  -5   1    0.00    0.17
   4  -5   1    0.02    0.14
  -4  -5  -1    0.29    0.39
   4  -5   1    0.04    0.20
  -4  -5  -1   -0.06    0.12
  -4   5  -2   17.28    1.24
  -4   5  -2   16.97    0.92
   4   5   2   16.13    0.60
   4   5   2   16.99    0.64
   4   5   2   16.87    0.60
  -4   5  -2   16.31    0.55
   4   5   2   15.28    0.63
   4  -5   2   16.08    0.54
  -4  -5  -2   16.37    0.71
  -4  -5  -2   15.12    0.57
  -4  -5  -2   16.64    1.26
  -4  -5  -2   17.04    0.64
   4  -5   2   15.90    0.63
  -4   5  -3    1.56    0.21
   4   5   3    1.66    0.31
   4   5   3    1.54    0.26
   4   5   3    1.51    0.24
  -4   5  -3    1.07    0.46
  -4   5  -3    1.44    0.24
  -4  -5  -3    1.40    0.24
  -4  -5  -3    0.97    0.19
   4  -5   3    1.32    0.25
  -4  -5  -3    1.97    0.65
   4  -5   3    1.60    0.21
  -4  -5  -3    1.47    0.24
   4   5   4    1.14    0.24
  -4   5  -4    0.90    0.31
   4   5   4    0.64    0.36
  -4   5  -4    0.66    0.51
   4   5   4    0.81    0.23
  -4   5  -4    0.76    0.16
  -4  -5  -4    0.60    0.22
  -4  -5  -4    0.39    0.60
  -4  -5  -4    0.92    0.20
  -4  -5  -4    0.31    0.18
   4  -5   4    0.69    0.15
   4  -5   4    0.73    0.23
  -4   5  -5   11.74    0.97
  -4   5  -5   14.13    1.67
   4   5   5   10.14    0.53
  -4   5  -5   12.01    0.41
   4   5   5   12.61    0.57
   4   5   5   11.89    0.92
  -4  -5  -5   10.28    0.80
  -4  -5  -5   11.62    0.81
  -4  -5  -5   11.76    1.39
  -4  -5  -5   11.24    0.47
   4  -5   5   12.50    0.56
   4   5   6    1.46    0.26
  -4   5  -6    1.65    0.56
  -4   5  -6    1.66    0.84
   4   5   6    1.62    0.60
  -4  -5  -6    1.83    0.91
  -4  -5  -6    1.07    0.32
   4  -5   6    1.48    0.23
   4   5   7   -0.54    0.57
  -4   5  -7    1.23    0.51
  -4   5  -7    1.41    0.83
  -4  -5  -7    0.84    1.00
  -4   5  -8    3.84    0.96
  -4  -5  -8    0.56    0.82
  -4  -5  -9    4.18    1.40
   4   6 -10    0.26    0.44
   4  -6 -10    0.13    0.52
   4   6  -9   -0.09    0.33
  -4   6   9    0.79    0.65
   4  -6  -9    1.07    1.11
   4  -6  -9    0.72    0.46
  -4   6   8   -0.53    0.20
  -4   6   8    0.05    0.37
   4   6  -8   -0.20    0.31
   4  -6  -8    0.26    0.48
  -4  -6   8   -0.01    0.15
   4  -6  -8    0.48    0.63
  -4   6   7    0.55    0.24
   4   6  -7   -0.16    0.29
  -4   6   7    0.34    0.35
   4  -6  -7    0.03    0.20
   4  -6  -7    0.32    0.44
  -4  -6   7    0.53    0.21
  -4   6   6    0.06    0.19
   4   6  -6   -0.14    0.26
   4   6  -6   -0.03    0.20
   4  -6  -6   -0.22    0.16
   4  -6  -6    0.11    0.29
   4  -6  -6   -0.11    0.17
  -4   6   5    0.28    0.21
   4   6  -5    0.43    0.19
   4   6  -5    0.02    0.16
   4   6  -5    0.17    0.20
  -4   6   5    0.41    0.23
   4  -6  -5    0.17    0.18
  -4  -6   5    0.07    0.20
  -4  -6   5    0.40    0.19
   4  -6  -5    0.53    0.33
   4  -6  -5    0.25    0.22
  -4   6   4    7.35    0.49
   4   6  -4    7.10    0.42
  -4   6   4    7.09    0.51
   4   6  -4    7.59    0.47
  -4   6   4    7.19    0.40
   4   6  -4    7.54    0.72
   4  -6  -4    7.67    0.51
  -4  -6   4    7.65    0.41
   4  -6  -4    7.47    0.76
   4  -6  -4    7.40    0.61
  -4  -6   4    7.59    0.45
  -4   6   3   -0.10    0.13
   4   6  -3   -0.09    0.16
  -4   6   3   -0.07    0.09
  -4   6   3   -0.30    0.16
   4   6  -3   -0.02    0.11
   4  -6  -3    0.00    0.13
  -4  -6   3   -0.19    0.16
   4  -6  -3   -0.20    0.20
   4  -6  -3   -0.13    0.26
  -4  -6   3   -0.12    0.14
  -4   6   2   22.26    0.73
   4   6  -2   22.13    1.10
   4   6  -2   22.67    0.74
  -4   6   2   23.39    0.96
  -4   6   2   23.38    1.40
  -4   6   2   22.18    0.82
  -4  -6   2   21.74    0.76
   4  -6  -2   23.35    1.19
  -4  -6   2   22.65    0.81
  -4  -6   2   23.36    0.71
   4  -6  -2   23.15    0.84
   4  -6  -2   22.11    0.95
   4   6  -1    1.22    0.22
   4   6  -1    1.75    0.26
  -4   6   1    1.14    0.22
  -4   6   1    1.58    0.23
  -4   6   1    1.97    0.29
  -4   6   1    1.48    0.43
  -4  -6   1    1.91    0.22
  -4  -6   1    1.75    0.25
   4  -6  -1    2.06    0.44
   4  -6  -1    1.61    0.28
  -4  -6   1    2.25    0.64
   4  -6  -1    1.49    0.32
  -4  -6   1    1.74    0.27
   4   6   0   24.97    0.78
  -4   6   0   25.69    0.77
  -4   6   0   24.89    1.09
  -4   6   0   24.84    1.11
   4   6   0   25.78    1.02
   4   6   0   24.58    0.93
   4   6   0   26.02    0.84
  -4   6   0   25.02    0.90
  -4   6   0   24.70    1.51
  -4  -6   0   25.12    0.97
  -4  -6   0   24.88    1.60
   4  -6   0   24.06    0.86
  -4  -6   0   24.90    0.74
   4  -6   0   25.78    1.14
   4  -6   0   25.46    0.74
   4  -6   0   24.30    1.05
  -4  -6   0   25.92    0.82
   4   6   1    2.14    0.31
   4   6   1    1.30    0.21
   4   6   1    1.76    0.26
   4   6   1    1.78    0.24
  -4   6  -1    1.89    0.26
  -4   6  -1    1.90    0.39
  -4   6  -1    1.33    0.45
   4  -6   1    2.10    0.41
  -4  -6  -1    2.06    0.26
  -4  -6  -1    2.06    0.27
   4  -6   1    1.67    0.30
   4  -6   1    2.13    0.26
  -4  -6  -1    2.03    0.70
   4   6   2    0.42    0.20
   4   6   2    0.22    0.12
  -4   6  -2    0.12    0.28
   4   6   2    0.25    0.19
  -4   6  -2    0.23    0.16
   4  -6   2    0.21    0.15
  -4  -6  -2    0.11    0.17
  -4  -6  -2    0.18    0.10
  -4  -6  -2    0.27    0.19
  -4  -6  -2    0.21    0.53
   4  -6   2    0.17    0.17
   4   6   3   14.33    0.64
  -4   6  -3   13.81    0.59
   4   6   3   14.95    0.60
  -4   6  -3   13.98    0.56
  -4   6  -3   14.52    0.53
  -4   6  -3   14.57    1.41
   4   6   3   14.77    0.63
   4   6   3   14.33    0.73
  -4  -6  -3   14.94    0.73
   4  -6   3   14.47    0.65
   4  -6   3   13.83    0.52
  -4  -6  -3   14.39    0.67
  -4  -6  -3   14.19    1.32
  -4  -6  -3   14.61    0.59
  -4   6  -4    0.19    0.21
   4   6   4   -0.25    0.30
  -4   6  -4   -0.07    0.15
   4   6   4   -0.15    0.18
   4   6   4   -0.02    0.18
  -4   6  -4    0.18    0.48
   4  -6   4    0.05    0.21
   4  -6   4    0.01    0.12
  -4  -6  -4   -0.05    0.20
  -4  -6  -4    0.13    0.58
  -4  -6  -4    0.17    0.16
  -4  -6  -4   -0.15    0.14
   4   6   5    0.27    0.35
  -4   6  -5   -0.16    0.64
  -4   6  -5    0.16    0.33
   4   6   5    0.22    0.22
  -4   6  -5    0.42    0.15
   4   6   5    0.21    0.22
  -4  -6  -5    0.13    0.28
  -4  -6  -5   -0.26    0.17
   4  -6   5    0.33    0.16
  -4  -6  -5    0.21    0.18
  -4  -6  -5    0.50    0.62
   4  -6   5    0.51    0.24
  -4   6  -6    0.62    0.79
   4   6   6    0.05    0.37
  -4   6  -6    0.93    0.43
   4   6   6    0.26    0.24
   4  -6   6    0.29    0.20
  -4  -6  -6    0.25    0.29
  -4  -6  -6   -0.09    0.60
   4   6   7    0.09    0.43
   4   6   7    0.13    0.22
  -4   6  -7    0.93    0.83
  -4  -6  -7    1.06    1.02
  -4  -6  -7    0.21    0.32
   4  -6   7    0.13    0.12
   4   6   8   -0.03    0.48
  -4   6  -8    2.27    0.96
  -4  -6  -8    1.26    1.13
   4  -7 -10   -0.19    0.59
  -4   7   9   -0.04    0.59
   4   7  -9    0.31    0.33
   4  -7  -9   -0.01    0.39
   4  -7  -9    2.32    1.22
  -4   7   8   -0.26    0.22
  -4   7   8    0.06    0.37
   4   7  -8   -0.10    0.23
   4  -7  -8    0.16    0.48
  -4  -7   8   -0.10    0.17
   4  -7  -8    1.04    0.98
   4   7  -7    0.10    0.32
  -4   7   7    0.37    0.23
   4  -7  -7    0.94    0.84
   4  -7  -7   -0.01    0.21
  -4  -7   7    0.08    0.21
   4  -7  -7    0.25    0.34
   4   7  -6   -0.08    0.21
  -4   7   6    0.05    0.24
   4  -7  -6   -0.10    0.18
   4  -7  -6    0.03    0.38
   4  -7  -6   -0.20    0.40
   4  -7  -6   -0.07    0.23
   4   7  -5   -0.08    0.14
   4   7  -5   -0.01    0.17
  -4   7   5   -0.02    0.22
  -4   7   5   -0.23    0.18
   4   7  -5    0.08    0.19
  -4  -7   5   -0.32    0.20
  -4  -7   5   -0.15    0.16
   4  -7  -5   -0.02    0.17
   4  -7  -5    0.00    0.38
   4  -7  -5   -0.03    0.22
   4   7  -4    3.08    0.35
  -4   7   4    3.61    0.36
   4   7  -4    3.57    0.35
  -4   7   4    3.58    0.38
  -4   7   4    3.78    0.38
  -4  -7   4    3.98    0.34
   4  -7  -4    3.59    0.48
   4  -7  -4    3.52    0.62
   4  -7  -4    3.99    0.44
  -4  -7   4    3.69    0.34
  -4   7   3    0.68    0.26
  -4   7   3    0.66    0.16
   4   7  -3    0.68    0.22
   4   7  -3    0.53    0.24
  -4   7   3    0.57    0.22
   4  -7  -3    0.49    0.18
   4  -7  -3    0.62    0.30
  -4  -7   3    0.85    0.22
  -4  -7   3    0.82    0.25
   4  -7  -3    0.84    0.55
   4  -7  -3    0.49    0.23
  -4   7   2    9.05    1.05
  -4   7   2    8.48    0.52
   4   7  -2    8.83    0.73
  -4   7   2    9.10    0.46
   4   7  -2   10.21    0.52
  -4   7   2    9.58    0.61
   4  -7  -2    8.85    0.87
  -4  -7   2    9.52    1.02
  -4  -7   2    9.08    0.53
  -4  -7   2    8.98    0.53
   4  -7  -2    9.74    0.78
  -4  -7   2    9.01    0.47
   4  -7  -2    9.23    0.60
  -4   7   1   51.18    1.28
  -4   7   1   51.01    2.35
   4   7  -1   54.43    1.81
   4   7  -1   51.65    1.28
  -4   7   1   52.22    1.73
  -4  -7   1   52.46    1.75
   4  -7  -1   50.81    2.13
   4  -7  -1   52.98    1.89
  -4  -7   1   53.11    2.48
  -4  -7   1   55.02    1.30
  -4  -7   1   53.33    1.94
   4  -7  -1   51.67    1.43
  -4  -7   1   51.50    1.34
   4   7   0   31.81    1.17
  -4   7   0   31.83    1.78
  -4   7   0   31.48    0.89
   4   7   0   32.56    1.20
   4   7   0   31.04    0.91
  -4  -7   0   31.97    1.80
   4  -7   0   29.81    1.02
   4  -7   0   30.54    1.30
   4  -7   0   32.32    0.91
   4  -7   0   30.83    1.35
  -4  -7   0   32.06    0.96
  -4  -7   0   31.89    1.16
   4   7   1    0.44    0.23
   4   7   1    0.53    0.16
   4   7   1    0.58    0.23
  -4   7  -1    0.54    0.17
  -4   7  -1    0.44    0.33
   4   7   1    0.80    0.22
  -4  -7  -1    1.06    0.66
   4  -7   1    0.23    0.25
  -4  -7  -1    0.43    0.12
  -4  -7  -1    0.61    0.20
   4  -7   1    0.51    0.19
   4  -7   1    0.66    0.29
   4  -7   1    0.98    0.24
  -4   7  -2    0.02    0.13
   4   7   2    0.04    0.20
   4   7   2    0.10    0.15
   4   7   2    0.07    0.14
  -4   7  -2    0.44    0.44
  -4  -7  -2    0.29    0.23
  -4  -7  -2    0.10    0.08
   4  -7   2   -0.23    0.21
  -4  -7  -2    0.12    0.44
   4  -7   2    0.00    0.16
  -4  -7  -2   -0.01    0.14
   4   7   3    0.06    0.19
  -4   7  -3    0.09    0.34
   4   7   3    0.25    0.14
  -4   7  -3    0.00    0.15
   4   7   3    0.18    0.16
  -4   7  -3    0.10    0.11
  -4  -7  -3    0.15    0.26
  -4  -7  -3    0.00    0.18
  -4  -7  -3    0.15    0.09
   4  -7   3    0.22    0.16
  -4  -7  -3    0.25    0.48
   4  -7   3   -0.07    0.20
  -4   7  -4    1.94    0.25
   4   7   4    2.06    0.33
  -4   7  -4    1.28    0.46
   4   7   4    2.53    0.35
  -4   7  -4    1.97    0.73
   4   7   4    2.25    0.45
  -4  -7  -4    1.86    0.31
   4  -7   4    1.77    0.26
  -4  -7  -4    1.92    0.31
  -4  -7  -4    1.78    0.37
  -4  -7  -4    2.60    0.97
   4  -7   4    1.82    0.35
  -4   7  -5    0.16    0.15
   4   7   5   -0.21    0.42
  -4   7  -5   -0.51    0.66
   4   7   5    0.06    0.22
   4  -7   5   -0.19    0.21
  -4  -7  -5   -0.08    0.53
  -4  -7  -5   -0.12    0.26
  -4  -7  -5    0.05    0.19
  -4   7  -6    1.18    0.93
   4   7   6    1.94    0.54
   4   7   6    1.89    0.33
  -4  -7  -6    1.25    0.41
   4  -7   6    1.92    0.31
  -4  -7  -6    1.84    0.98
   4   7   7    0.29    0.46
  -4   7  -7    1.93    0.94
  -4  -7  -7    1.12    1.12
  -4   7  -8    2.75    1.01
   4   7   8    0.26    0.54
  -4  -7  -8    1.11    1.18
  -4   7  -9    8.46    1.47
   4   8  -9    0.14    0.31
  -4   8   9    0.10    0.62
   4  -8  -9    0.16    0.55
   4  -8  -9    2.21    1.10
  -4   8   8    0.11    0.38
  -4   8   8    0.27    0.27
   4   8  -8   -0.13    0.24
   4  -8  -8    0.31    0.54
  -4  -8   8    0.24    0.20
   4  -8  -8    0.65    0.73
   4   8  -7    0.03    0.34
  -4   8   7    0.49    0.29
  -4  -8   7    0.27    0.22
   4  -8  -7    0.45    0.42
   4  -8  -7    0.82    0.88
  -4   8   6    0.21    0.25
   4   8  -6    0.05    0.21
   4  -8  -6    0.13    0.43
  -4  -8   6   -0.04    0.25
   4  -8  -6   -0.05    0.20
   4  -8  -6    0.25    0.55
   4   8  -5    2.44    0.33
   4   8  -5    1.66    0.39
  -4   8   5    2.63    0.38
  -4   8   5    3.05    0.43
   4  -8  -5    2.56    0.41
  -4  -8   5    2.46    0.33
   4  -8  -5    2.64    0.96
  -4  -8   5    2.55    0.38
   4  -8  -5    2.41    0.54
  -4   8   4   11.28    0.62
   4   8  -4   11.56    0.93
   4   8  -4   10.78    0.56
  -4   8   4   11.69    0.60
  -4   8   4   12.26    0.67
  -4  -8   4   12.04    0.62
   4  -8  -4   12.13    0.70
   4  -8  -4   10.14    1.22
  -4  -8   4   12.09    0.56
   4  -8  -4   11.02    0.69
   4  -8  -4   11.39    1.00
  -4   8   3    1.98    0.29
  -4   8   3    1.22    0.20
   4   8  -3    1.17    0.29
  -4   8   3    1.73    0.34
   4   8  -3    1.83    0.30
   4  -8  -3    1.25    0.45
   4  -8  -3    1.96    0.35
   4  -8  -3    1.79    0.59
  -4  -8   3    1.73    0.28
  -4  -8   3    1.62    0.28
   4   8  -2    0.37    0.21
   4   8  -2    0.78    0.21
  -4   8   2    0.62    0.20
  -4   8   2    0.73    0.18
  -4  -8   2    0.81    0.28
  -4  -8   2    1.84    0.69
   4  -8  -2    0.52    0.24
   4  -8  -2    1.05    0.49
  -4  -8   2    0.47    0.20
   4  -8  -2    1.10    0.35
  -4   8   1    4.86    0.54
   4   8  -1    4.99    0.43
   4   8  -1    4.90    0.52
  -4   8   1    4.73    0.79
  -4   8   1    4.87    0.37
   4  -8  -1    5.16    0.65
   4  -8  -1    4.72    0.62
  -4  -8   1    4.30    0.56
  -4  -8   1    5.82    0.96
   4  -8  -1    4.82    0.44
  -4  -8   1    5.45    0.46
   4   8   0   26.54    1.14
   4   8   0   26.52    0.87
   4   8   0   27.55    1.11
  -4   8   0   29.26    0.89
  -4   8   0   27.44    1.64
   4  -8   0   27.11    1.26
  -4  -8   0   27.19    0.91
   4  -8   0   30.22    1.43
  -4  -8   0   28.42    1.08
  -4  -8   0   26.77    1.73
   4  -8   0   27.50    1.00
   4   8   1    0.06    0.20
  -4   8  -1    0.17    0.33
  -4   8  -1    0.32    0.22
   4   8   1    0.44    0.24
   4   8   1    0.27    0.14
   4  -8   1    0.74    0.40
  -4  -8  -1    0.31    0.11
   4  -8   1    0.16    0.26
   4  -8   1    0.26    0.18
   4  -8   1    0.59    0.30
  -4  -8  -1    0.49    0.52
  -4  -8  -1    0.45    0.19
   4   8   2    0.81    0.27
  -4   8  -2    0.64    0.42
   4   8   2    0.54    0.21
   4   8   2    0.87    0.23
  -4   8  -2    0.74    0.23
  -4  -8  -2    0.77    0.56
  -4  -8  -2    0.72    0.21
  -4  -8  -2    0.82    0.29
  -4  -8  -2    0.46    0.11
   4  -8   2    0.53    0.23
   4  -8   2    0.43    0.19
  -4   8  -3    0.54    0.21
   4   8   3    0.84    0.26
   4   8   3    0.55    0.26
   4   8   3    0.66    0.20
  -4   8  -3    0.71    0.13
  -4   8  -3    0.92    0.59
  -4  -8  -3    0.64    0.73
  -4  -8  -3    0.88    0.26
  -4  -8  -3    0.40    0.09
  -4  -8  -3    0.62    0.32
   4  -8   3    0.53    0.19
   4  -8   3    0.59    0.27
  -4   8  -4    1.95    0.70
  -4   8  -4    1.72    0.29
  -4   8  -4    1.21    0.40
   4   8   4    1.99    0.35
   4   8   4    1.62    0.33
   4   8   4    1.41    0.48
   4   8   4    2.81    0.38
  -4  -8  -4    1.75    0.43
  -4  -8  -4    1.60    0.31
   4  -8   4    1.97    0.28
  -4  -8  -4    1.93    0.94
   4  -8   4    2.00    0.38
  -4  -8  -4    2.20    0.25
   4   8   5    6.69    0.77
  -4   8  -5    7.18    1.29
   4   8   5    7.42    0.53
   4  -8   5    7.18    0.53
  -4  -8  -5    6.56    0.71
  -4  -8  -5    7.23    1.31
  -4  -8  -5    6.72    0.47
  -4   8  -6    0.01    0.85
   4   8   6    0.88    0.54
   4   8   6    0.53    0.29
  -4  -8  -6    0.69    0.83
  -4  -8  -6   -0.07    0.33
   4  -8   6    0.27    0.25
  -4   8  -7    4.36    1.31
   4   8   7    3.21    0.72
   4   8   7    2.71    0.40
   4  -8   7    3.27    0.36
  -4  -8  -7    4.23    1.56
  -4   8  -8    1.80    1.03
   4   8   8   -0.43    0.45
  -4  -8  -8    0.37    1.22
  -4   8  -9    3.69    1.15
  -4  -8  -9    3.74    1.47
  -4   9   9    0.55    0.55
   4   9  -9    0.48    0.46
   4  -9  -9    0.04    0.60
   4  -9  -9    1.86    1.14
  -4   9   8    0.42    0.44
  -4   9   8   -0.05    0.28
   4   9  -8    0.28    0.31
  -4  -9   8    0.38    0.23
   4  -9  -8    0.17    0.58
   4  -9  -8    1.97    1.10
   4   9  -7    0.83    0.37
  -4   9   7    0.97    0.35
   4  -9  -7    1.34    0.62
   4  -9  -7    0.94    0.76
  -4  -9   7    1.08    0.30
  -4   9   6    1.64    0.38
   4   9  -6    0.70    0.32
   4  -9  -6    1.91    0.99
   4  -9  -6    1.29    0.58
  -4  -9   6    1.58    0.33
   4   9  -5    0.86    0.37
   4   9  -5    0.89    0.30
  -4   9   5    1.07    0.35
  -4   9   5    1.24    0.34
   4  -9  -5    1.77    0.92
  -4  -9   5    1.47    0.34
   4  -9  -5    1.22    0.37
   4  -9  -5    1.93    0.55
   4  -9  -5    0.65    0.21
  -4   9   4   24.59    0.96
  -4   9   4   23.41    0.86
   4   9  -4   25.32    1.43
   4   9  -4   25.12    0.89
   4  -9  -4   24.90    1.50
  -4  -9   4   24.74    0.91
   4  -9  -4   26.09    1.06
  -4  -9   4   26.04    0.86
   4  -9  -4   23.71    1.89
  -4   9   3    0.05    0.17
   4   9  -3    0.03    0.15
  -4   9   3   -0.01    0.10
   4   9  -3    0.00    0.15
   4  -9  -3    0.15    0.41
  -4  -9   3    0.06    0.17
   4  -9  -3   -0.15    0.44
  -4  -9   3    0.24    0.10
   4  -9  -3    0.26    0.29
   4   9  -2    0.00    0.16
  -4   9   2    0.01    0.17
   4   9  -2    0.02    0.16
  -4   9   2   -0.09    0.11
   4  -9  -2    0.30    0.30
   4  -9  -2   -0.03    0.27
  -4  -9   2    0.41    0.79
  -4  -9   2   -0.15    0.20
   4  -9  -2    0.05    0.28
  -4  -9   2   -0.09    0.22
  -4   9   1    4.46    0.52
  -4   9   1    5.87    1.07
   4   9  -1    5.29    0.41
   4   9  -1    4.76    0.54
  -4   9   1    5.04    0.39
  -4  -9   1    7.91    1.36
   4  -9  -1    5.09    0.48
   4  -9  -1    5.18    0.68
  -4  -9   1    4.34    0.64
   4  -9  -1    6.33    0.90
  -4  -9   1    4.97    0.48
  -4   9   0    0.06    0.21
   4   9   0   -0.06    0.11
  -4   9   0    0.39    0.46
   4   9   0    0.04    0.17
   4  -9   0    0.45    0.44
   4  -9   0   -0.13    0.25
   4  -9   0    0.18    0.21
  -4  -9   0    0.29    0.59
  -4  -9   0   -0.08    0.16
   4   9   1    4.80    0.44
   4   9   1    4.04    0.44
  -4   9  -1    4.28    0.42
   4   9   1    4.44    0.55
  -4   9  -1    6.60    1.20
   4  -9   1    4.65    0.59
  -4  -9  -1    4.71    0.42
   4  -9   1    4.40    0.51
  -4  -9  -1    6.44    1.21
   4  -9   1    5.88    0.73
   4   9   2    0.84    0.24
   4   9   2    1.03    0.26
  -4   9  -2    1.02    0.23
  -4   9  -2    1.10    0.60
  -4  -9  -2    1.65    0.85
   4  -9   2    1.02    0.29
   4  -9   2    0.79    0.23
  -4  -9  -2    1.28    0.36
  -4  -9  -2    0.88    0.25
   4   9   3    3.80    0.43
   4   9   3    3.32    0.41
   4   9   3    3.10    0.49
  -4   9  -3    3.32    0.38
  -4   9  -3    3.67    0.26
  -4   9  -3    2.94    0.74
  -4  -9  -3    5.19    1.25
   4  -9   3    3.42    0.35
  -4  -9  -3    3.01    0.50
  -4  -9  -3    3.34    0.22
  -4  -9  -3    3.27    0.42
   4  -9   3    3.16    0.46
  -4   9  -4    1.07    0.26
   4   9   4    1.70    0.37
  -4   9  -4    1.03    0.81
   4   9   4    0.95    0.33
  -4  -9  -4    2.13    1.02
  -4  -9  -4    0.38    0.39
   4  -9   4    0.93    0.34
  -4  -9  -4    1.31    0.08
  -4  -9  -4    1.35    0.32
   4  -9   4    1.14    0.25
  -4   9  -5   -0.43    0.79
   4   9   5    1.26    0.34
   4   9   5    1.19    0.43
  -4  -9  -5    0.32    0.40
   4  -9   5    0.85    0.31
  -4  -9  -5    1.45    0.86
  -4   9  -6   -0.20    0.99
   4   9   6    1.70    0.39
   4   9   6    2.02    0.63
  -4  -9  -6    2.10    1.10
   4  -9   6    1.60    0.33
  -4  -9  -6    0.45    0.44
   4   9   7    0.45    0.31
   4   9   7    0.69    0.49
  -4   9  -7    0.65    1.05
  -4  -9  -7    1.31    1.31
   4  -9   7    0.31    0.23
  -4   9  -8    1.04    1.11
   4   9   8    0.20    0.69
  -4  -9  -8    1.01    1.42
   4  10  -9   -0.14    0.39
  -4  10   9   -0.47    0.29
   4 -10  -9   -0.69    0.53
   4 -10  -9    3.34    1.51
  -4  10   8   -0.33    0.29
   4  10  -8    0.25    0.32
  -4  10   8    0.62    0.47
   4 -10  -8    0.85    0.85
   4 -10  -8   -0.21    0.52
  -4 -10   8    0.03    0.22
   4  10  -7   -0.02    0.33
  -4  10   7    0.16    0.33
   4 -10  -7    1.05    0.98
  -4 -10   7   -0.13    0.25
   4 -10  -7   -0.27    0.48
   4  10  -6    0.89    0.35
  -4  10   6    1.57    0.38
  -4 -10   6    1.57    0.38
   4 -10  -6    1.61    0.87
   4 -10  -6    0.99    0.60
   4  10  -5   -0.23    0.20
  -4  10   5   -0.04    0.29
   4  10  -5    0.09    0.23
   4 -10  -5   -0.25    0.64
  -4 -10   5    0.06    0.27
   4 -10  -5   -0.12    0.26
   4 -10  -5    0.42    0.40
   4  10  -4    1.75    0.39
  -4  10   4    3.02    0.34
  -4  10   4    4.54    0.53
   4  10  -4    3.38    0.43
   4 -10  -4    2.93    1.00
  -4 -10   4    2.97    0.41
   4 -10  -4    3.11    0.65
   4 -10  -4    2.80    0.44
   4  10  -3    0.80    0.29
  -4  10   3    0.65    0.30
  -4  10   3    0.43    0.16
   4  10  -3    0.58    0.26
   4 -10  -3    0.23    0.49
   4 -10  -3    0.26    0.34
  -4 -10   3    0.66    0.25
   4 -10  -3    0.28    0.59
   4  10  -2   -0.01    0.24
  -4  10   2   -0.06    0.15
   4  10  -2   -0.14    0.10
  -4  10   2   -0.08    0.18
   4 -10  -2    0.08    0.32
  -4 -10   2    0.23    0.63
  -4 -10   2   -0.16    0.23
  -4 -10   2    0.08    0.26
   4 -10  -2   -0.06    0.39
   4 -10  -2   -0.24    0.29
   4  10  -1    8.00    0.51
  -4  10   1    8.32    0.51
   4  10  -1    8.07    0.68
  -4  10   1    8.42    1.25
  -4  10   1    7.67    0.68
   4 -10  -1    8.85    0.92
  -4 -10   1    8.20    0.55
  -4 -10   1    7.55    0.84
   4 -10  -1    7.90    0.85
   4 -10  -1    8.19    0.61
  -4 -10   1    9.41    1.53
  -4  10   0    0.80    0.23
   4  10   0    1.46    0.33
  -4  10   0    0.81    0.43
   4  10   0    0.75    0.20
   4 -10   0    1.27    0.32
   4 -10   0    1.60    0.55
   4 -10   0    0.91    0.43
  -4 -10   0    1.41    0.97
  -4 -10   0    0.48    0.29
   4  10   1   -0.06    0.12
  -4  10  -1   -0.12    0.16
  -4  10  -1    0.56    0.44
   4  10   1   -0.10    0.17
   4 -10   1    0.26    0.29
   4 -10   1    0.14    0.42
  -4 -10  -1   -0.62    0.22
  -4 -10  -1    0.35    0.61
  -4  10  -2    0.89    0.66
   4  10   2    0.99    0.33
  -4  10  -2    0.70    0.27
  -4 -10  -2    0.65    0.30
   4 -10   2    0.82    0.36
  -4 -10  -2    1.25    0.90
  -4  10  -3    6.75    0.42
  -4  10  -3    6.50    1.14
   4  10   3    6.95    0.57
  -4  10  -3    7.09    0.51
   4 -10   3    7.18    0.65
  -4 -10  -3    7.68    1.53
  -4 -10  -3    6.76    0.86
   4 -10   3    6.78    0.46
  -4 -10  -3    6.21    0.56
  -4  10  -4    9.83    0.56
   4  10   4   10.71    0.69
  -4  10  -4    9.69    1.81
  -4 -10  -4    8.24    0.95
  -4 -10  -4   10.25    1.72
   4 -10   4    9.38    0.70
  -4 -10  -4    9.32    0.63
   4  10   5    4.12    0.50
   4  10   5    3.09    0.58
  -4  10  -5    2.25    1.08
  -4 -10  -5    3.05    1.17
   4 -10   5    3.96    0.54
  -4 -10  -5    1.92    0.56
   4  10   6    2.30    0.68
  -4  10  -6    1.60    1.17
   4  10   6    2.51    0.46
   4 -10   6    1.75    0.39
  -4 -10  -6    2.25    1.16
  -4 -10  -6    0.47    0.50
   4  10   7    0.64    0.50
  -4  10  -7   -1.04    1.03
   4  10   7    0.46    0.35
  -4 -10  -7    0.80    1.25
   4 -10   7    0.72    0.27
   4  10   8    1.26    0.81
  -4  10  -8   -0.12    1.18
   4  10   8    0.22    0.34
  -4 -10  -8    0.93    1.38
  -4  11   9   -0.70    0.29
   4 -11  -9   -0.28    0.52
  -4  11   8   -0.52    0.33
   4  11  -8    0.17    0.32
  -4 -11   8    0.13    0.25
   4 -11  -8    1.01    0.97
   4 -11  -8    0.31    0.52
  -4  11   7    1.05    0.42
   4  11  -7    0.68    0.45
   4 -11  -7    1.59    1.06
  -4 -11   7    0.77    0.30
   4 -11  -7    0.62    0.64
  -4  11   6   -0.17    0.32
   4  11  -6    0.29    0.27
  -4 -11   6    0.13    0.28
   4 -11  -6    0.87    0.80
   4 -11  -6    0.12    0.57
  -4  11   5   -0.38    0.29
   4  11  -5   -0.06    0.20
   4  11  -5   -0.11    0.23
   4 -11  -5   -0.20    0.36
   4 -11  -5    0.25    0.77
  -4 -11   5    0.22    0.30
   4 -11  -5    0.13    0.31
  -4  11   4    0.39    0.27
   4  11  -4    0.26    0.31
   4  11  -4    0.60    0.30
  -4 -11   4    0.47    0.33
   4 -11  -4    0.13    0.76
   4 -11  -4    0.15    0.42
   4 -11  -4    0.21    0.36
  -4  11   3    4.31    0.46
   4  11  -3    5.30    0.81
  -4  11   3    4.47    0.47
   4  11  -3    5.32    0.56
   4 -11  -3    4.96    1.04
  -4 -11   3    4.76    0.57
   4 -11  -3    4.10    0.82
   4 -11  -3    4.10    0.55
  -4 -11   3    5.73    0.52
   4  11  -2    1.94    0.34
  -4  11   2    0.75    0.23
   4  11  -2    0.99    0.29
  -4  11   2    1.54    0.38
  -4 -11   2    2.60    1.13
  -4 -11   2    1.09    0.31
   4 -11  -2    1.41    0.63
   4 -11  -2    1.20    0.37
   4 -11  -2    1.93    0.68
  -4 -11   2    0.59    0.34
  -4  11   1    1.94    0.39
   4  11  -1    1.49    0.29
   4  11  -1    2.29    0.40
  -4  11   1    1.69    0.64
  -4 -11   1    1.01    0.44
  -4 -11   1    1.97    0.41
   4 -11  -1    2.28    0.66
   4 -11  -1    1.82    0.45
   4 -11  -1    2.69    0.67
  -4 -11   1    3.43    1.23
  -4  11   0   11.90    1.54
  -4  11   0    9.71    0.58
   4  11   0   10.35    0.61
   4  11   0    9.78    0.69
   4 -11   0   10.81    0.79
  -4 -11   0   12.58    1.72
  -4 -11   0    9.39    0.63
   4 -11   0   11.16    1.20
   4 -11   0    9.79    0.95
   4  11   1    2.09    0.36
  -4  11  -1    1.89    0.32
  -4  11  -1    1.91    0.73
   4  11   1    1.28    0.23
   4 -11   1    1.69    0.59
  -4 -11  -1    3.23    1.19
  -4 -11  -1    1.94    0.37
   4 -11   1    1.86    0.41
   4  11   2    2.50    0.38
  -4  11  -2    2.04    0.33
  -4  11  -2    1.78    0.81
  -4 -11  -2    2.42    0.39
  -4 -11  -2    2.52    0.93
   4 -11   2    2.08    0.46
  -4  11  -3    0.77    0.30
   4  11   3    1.08    0.37
  -4  11  -3    0.49    0.84
   4 -11   3    0.88    0.39
  -4 -11  -3    0.38    0.40
  -4 -11  -3    1.09    1.00
  -4 -11  -3    0.76    0.28
  -4  11  -4    4.83    0.46
   4  11   4    4.99    0.50
  -4  11  -4    3.82    1.12
  -4 -11  -4    2.63    0.58
   4 -11   4    4.41    0.60
  -4 -11  -4    5.11    1.45
  -4 -11  -4    3.78    0.51
   4  11   5    0.70    0.37
   4  11   5    0.96    0.42
  -4  11  -5   -1.14    0.96
  -4 -11  -5    0.44    0.86
   4 -11   5    1.09    0.41
   4  11   6    0.51    0.43
   4  11   6    1.02    0.41
  -4 -11  -6    0.43    0.93
   4 -11   6    0.08    0.30
   4  11   7    0.58    0.39
   4  11   7    0.91    0.66
  -4 -11  -7   -0.03    1.30
   4 -11   7    0.24    0.28
   4  11   8    0.03    0.37
  -4 -11  -8    0.52    1.03
   4  12  -8    0.18    0.34
  -4  12   8   -0.28    0.36
  -4 -12   8    0.16    0.28
   4 -12  -8    2.04    1.51
   4 -12  -8   -0.32    0.65
  -4  12   7    0.00    0.36
   4  12  -7    0.01    0.37
   4 -12  -7    0.19    0.66
   4 -12  -7    1.51    1.15
  -4 -12   7   -0.14    0.25
   4  12  -6   -0.01    0.24
  -4  12   6   -0.08    0.33
   4 -12  -6   -0.57    0.55
  -4 -12   6   -0.21    0.32
   4 -12  -6    0.38    0.92
  -4  12   5   -0.21    0.34
   4  12  -5    0.25    0.26
   4 -12  -5    0.77    0.71
  -4 -12   5    0.49    0.32
   4 -12  -5    0.12    0.35
   4 -12  -5    0.32    0.63
   4  12  -4    2.13    0.47
  -4  12   4    3.69    0.52
   4  12  -4    2.83    0.45
   4 -12  -4    1.99    0.76
   4 -12  -4    3.81    0.61
   4 -12  -4    5.00    1.27
  -4  12   3   22.43    0.99
   4  12  -3   21.46    0.91
   4  12  -3   22.28    1.42
   4 -12  -3   20.63    1.77
   4 -12  -3   19.93    1.50
   4 -12  -3   22.17    1.13
  -4 -12   3   19.45    0.93
  -4  12   2   -0.07    0.24
  -4  12   2   -0.04    0.18
   4  12  -2    0.47    0.36
   4  12  -2   -0.06    0.21
   4 -12  -2    0.56    0.47
  -4 -12   2   -0.12    0.24
  -4 -12   2    0.62    1.06
   4 -12  -2    0.12    0.40
   4 -12  -2   -0.25    0.50
  -4  12   1    0.36    0.57
   4  12  -1   -0.03    0.17
  -4  12   1   -0.16    0.21
   4  12  -1   -0.07    0.31
   4 -12  -1    0.13    0.45
  -4 -12   1   -0.10    0.23
  -4 -12   1    0.45    1.10
   4 -12  -1   -0.17    0.25
   4 -12  -1   -0.09    0.58
  -4  12   0    3.55    0.48
   4  12   0    3.07    0.43
  -4  12   0    2.58    0.79
  -4 -12   0    3.76    1.15
   4 -12   0    2.95    0.50
   4 -12   0    2.81    0.72
  -4 -12   0    2.76    0.45
   4 -12   0    2.91    0.75
   4  12   1    2.32    0.46
  -4  12  -1    2.07    0.36
  -4  12  -1    2.44    0.84
  -4 -12  -1    3.27    1.08
  -4 -12  -1    1.77    0.40
   4 -12   1    2.37    0.73
   4 -12   1    2.36    0.53
  -4  12  -2   12.93    0.74
   4  12   2   13.89    0.82
  -4  12  -2   13.31    1.90
  -4 -12  -2   12.88    1.63
   4 -12   2   13.69    0.92
  -4 -12  -2   13.07    0.83
  -4  12  -3   -0.47    0.80
  -4  12  -3    0.64    0.31
   4  12   3    0.89    0.39
   4 -12   3    0.70    0.40
  -4 -12  -3    0.94    0.81
  -4 -12  -3    0.21    0.44
  -4 -12  -3    1.10    0.39
  -4  12  -4    1.66    1.11
   4  12   4    2.34    0.50
  -4  12  -4    2.80    0.41
  -4 -12  -4    2.11    0.40
   4 -12   4    3.31    0.55
  -4 -12  -4    2.12    1.07
  -4 -12  -4    1.12    0.54
   4  12   5    0.21    0.37
   4 -12   5    0.50    0.40
  -4 -12  -5    0.57    0.91
   4  12   6    0.71    0.48
   4  12   6    0.18    0.36
  -4 -12  -6   -0.02    0.95
   4 -12   6    0.15    0.30
   4  12   7   -0.09    0.40
   4  12   7   -0.45    0.59
  -4 -12  -7   -0.17    1.31
   4 -12   7    0.37    0.31
   4  12   8    0.09    0.38
   4  13  -8   -0.08    0.41
  -4  13   8   -0.44    0.34
   4 -13  -8    1.37    0.96
  -4 -13   8    0.18    0.30
   4 -13  -8   -1.11    0.73
   4  13  -7    0.77    0.45
  -4  13   7    1.00    0.42
   4 -13  -7    0.52    0.62
   4 -13  -7    1.84    1.06
  -4 -13   7    0.93    0.36
   4  13  -6    0.34    0.38
  -4  13   6    0.22    0.40
  -4 -13   6    0.29    0.33
   4 -13  -6    0.69    0.78
   4 -13  -6   -0.15    0.49
   4  13  -5    0.30    0.34
  -4  13   5    0.15    0.30
   4 -13  -5    0.30    0.37
   4 -13  -5    0.23    0.68
  -4 -13   5    0.09    0.35
   4 -13  -5   -0.18    0.66
   4  13  -4   14.68    0.83
  -4  13   4   15.82    0.91
   4  13  -4   14.61    1.21
  -4 -13   4   16.45    0.94
   4 -13  -4   14.90    1.65
   4 -13  -4   14.21    1.68
   4 -13  -4   13.64    0.90
  -4  13   3    5.59    0.56
   4  13  -3    5.52    0.62
   4  13  -3    6.89    0.89
   4 -13  -3    6.75    0.79
  -4 -13   3    4.80    0.55
   4 -13  -3    4.87    1.13
   4 -13  -3    3.35    0.77
   4  13  -2    1.27    0.34
   4  13  -2    2.20    0.46
  -4  13   2    1.74    0.44
   4 -13  -2    1.69    0.45
  -4 -13   2    0.92    1.16
   4 -13  -2    1.75    0.74
  -4 -13   2    2.27    0.50
   4 -13  -2    0.48    0.70
  -4  13   1    0.31    0.35
   4  13  -1    0.04    0.19
   4  13  -1    0.20    0.25
  -4 -13   1    0.07    1.15
   4 -13  -1   -0.36    0.44
  -4 -13   1    0.22    0.28
   4 -13  -1    0.17    0.41
   4 -13  -1    0.04    0.45
  -4  13   0   13.25    0.79
   4  13   0   12.73    0.84
  -4  13   0   11.21    1.43
   4  13   0   13.18    0.82
  -4 -13   0   12.51    0.86
   4 -13   0   11.20    1.19
   4 -13   0   12.04    0.93
  -4 -13   0   11.21    1.98
   4 -13   0   11.28    1.42
  -4  13  -1    0.43    0.56
  -4  13  -1    0.71    0.36
   4  13   1    0.30    0.17
   4  13   1    0.96    0.41
   4 -13   1   -0.57    0.62
  -4 -13  -1    0.75    0.90
   4 -13   1    0.64    0.35
  -4 -13  -1    0.27    0.29
  -4  13  -2    2.27    0.81
   4  13   2    2.89    0.52
  -4  13  -2    2.87    0.42
  -4 -13  -2    3.27    1.35
  -4 -13  -2    2.88    0.54
   4 -13   2    3.16    0.54
   4  13   3   -0.59    0.34
  -4  13  -3   -0.06    0.29
  -4 -13  -3   -0.18    0.33
  -4 -13  -3   -0.72    0.43
  -4 -13  -3   -0.28    0.71
   4 -13   3   -0.29    0.38
   4  13   4    0.77    0.45
  -4  13  -4   -0.46    0.97
  -4 -13  -4    0.59    0.87
  -4 -13  -4    0.52    0.37
   4 -13   4    0.93    0.43
   4  13   5    0.27    0.39
   4 -13   5    0.41    0.36
  -4 -13  -5   -0.53    1.10
   4  13   6    0.34    0.61
   4  13   6   -0.21    0.40
  -4 -13  -6   -0.20    1.32
   4 -13   6    0.48    0.37
   4  13   7   -0.46    0.35
   4  13   7    0.13    0.45
  -4 -13  -7    0.55    1.22
   4 -13   7    0.17    0.31
  -4  14   8    0.13    0.41
  -4 -14   8    0.17    0.33
   4  14  -7    0.45    0.36
  -4  14   7   -0.45    0.36
   4 -14  -7    1.72    1.32
   4 -14  -7   -0.93    0.78
  -4 -14   7    0.50    0.39
   4  14  -6    0.37    0.32
  -4  14   6    0.92    0.46
   4 -14  -6    2.14    1.18
  -4 -14   6    0.44    0.37
   4 -14  -6   -0.66    0.73
  -4  14   5   -0.03    0.38
   4  14  -5    0.08    0.24
   4 -14  -5   -0.23    0.36
   4 -14  -5    1.46    0.99
   4 -14  -5   -0.67    0.49
  -4 -14   5   -0.28    0.33
   4  14  -4    1.49    0.42
  -4  14   4    0.57    0.34
   4  14  -4    0.68    0.34
   4 -14  -4    1.31    0.42
  -4 -14   4    1.18    0.43
   4 -14  -4    0.35    0.60
   4 -14  -4    0.70    0.72
   4  14  -3    1.79    0.42
   4  14  -3    2.09    0.47
  -4  14   3    1.93    0.43
  -4 -14   3    2.24    0.50
   4 -14  -3    2.46    0.51
   4 -14  -3    1.55    0.83
   4 -14  -3    2.15    0.89
   4  14  -2    5.11    0.55
   4  14  -2    6.00    0.78
  -4  14   2    5.15    0.64
  -4 -14   2    5.92    1.60
   4 -14  -2    6.42    0.70
   4 -14  -2    5.38    1.14
   4 -14  -2    3.99    0.84
  -4 -14   2    6.42    0.73
   4  14  -1    0.19    0.27
  -4  14   1    0.45    0.38
   4  14  -1    0.42    0.24
   4 -14  -1    0.00    0.52
  -4 -14   1   -0.23    0.91
   4 -14  -1    0.04    0.49
  -4 -14   1    0.17    0.29
   4 -14  -1    0.20    0.33
  -4  14   0    7.54    0.61
  -4  14   0    5.06    1.01
   4  14   0    7.75    0.74
   4  14   0    7.77    0.69
  -4 -14   0    6.50    0.74
  -4 -14   0    7.16    1.56
   4 -14   0    6.82    0.71
   4 -14   0    5.91    1.11
   4 -14   0    6.30    1.05
   4  14   1   -0.25    0.35
  -4  14  -1   -0.32    0.21
   4  14   1    0.06    0.16
  -4  14  -1    0.02    0.73
  -4 -14  -1    0.01    1.24
   4 -14   1    0.44    0.44
  -4 -14  -1    0.40    0.29
  -4  14  -2   -0.05    0.83
   4  14   2    0.35    0.42
  -4  14  -2    0.78    0.30
  -4 -14  -2    0.56    1.26
  -4 -14  -2    0.74    0.42
   4 -14   2    0.44    0.45
  -4  14  -3   -0.65    0.26
   4  14   3   -0.30    0.39
   4 -14   3   -0.39    0.37
  -4 -14  -3   -0.28    0.32
  -4 -14  -3   -0.43    0.77
   4  14   4   -0.39    0.39
  -4 -14  -4   -0.35    0.32
  -4 -14  -4   -0.28    0.80
   4 -14   4   -0.02    0.40
   4  14   5   -0.23    0.40
   4 -14   5    0.30    0.37
  -4 -14  -5   -1.26    1.15
   4  14   6   -0.47    0.38
   4  14   6    0.48    0.45
   4 -14   6    0.24    0.38
  -4 -14  -6   -1.47    1.31
   4  14   7   -0.59    0.44
   4 -14   7    0.47    0.36
  -4  15   7    0.77    0.47
   4  15  -7    0.86    0.49
   4 -15  -7   -1.73    0.93
   4 -15  -7    4.41    1.58
  -4 -15   7    1.51    0.46
  -4  15   6   -0.24    0.41
   4  15  -6    0.26    0.37
  -4 -15   6    0.26    0.37
   4 -15  -6    1.82    1.18
  -4  15   5    0.33    0.44
   4  15  -5    0.01    0.32
   4 -15  -5    0.43    0.88
   4 -15  -5   -1.76    0.71
  -4 -15   5    0.15    0.29
   4  15  -4    1.30    0.42
  -4  15   4    1.61    0.43
   4  15  -4    1.19    0.41
   4 -15  -4   -0.62    0.82
  -4 -15   4    1.41    0.41
   4 -15  -4    1.11    0.97
   4 -15  -4    0.82    0.37
  -4  15   3   11.29    0.88
   4  15  -3   11.15    1.12
   4  15  -3    9.53    0.80
   4 -15  -3    8.75    0.81
   4 -15  -3    8.25    1.51
   4 -15  -3    6.75    1.22
  -4 -15   3   10.18    0.88
  -4  15   2    0.30    0.30
   4  15  -2    0.09    0.23
   4  15  -2    0.34    0.30
  -4 -15   2   -1.13    1.17
   4 -15  -2   -0.31    0.54
   4 -15  -2    0.43    0.45
   4 -15  -2    0.33    0.67
  -4 -15   2    0.46    0.42
   4  15  -1    0.95    0.28
   4  15  -1    1.53    0.47
  -4  15   1    1.28    0.37
  -4 -15   1   -1.12    1.33
   4 -15  -1    1.09    0.79
  -4 -15   1    1.36    0.42
   4 -15  -1    0.37    0.59
   4 -15  -1    1.34    0.45
   4  15   0    1.13    0.26
  -4  15   0    1.38    0.80
  -4  15   0    1.43    0.46
   4  15   0    1.81    0.48
  -4 -15   0   -0.30    1.39
   4 -15   0    1.59    0.48
   4 -15   0   -0.04    0.85
   4 -15   0    1.40    0.65
  -4 -15   0    1.66    0.43
  -4  15  -1   -0.30    0.69
   4  15   1   -0.12    0.38
  -4  15  -1    0.11    0.27
  -4 -15  -1   -0.25    0.24
   4 -15   1   -0.11    0.44
  -4 -15  -1   -1.03    0.88
  -4  15  -2   -0.17    0.33
  -4  15  -2   -1.27    0.75
   4  15   2    0.46    0.44
   4 -15   2   -0.18    0.42
  -4 -15  -2    0.15    0.39
  -4 -15  -2   -1.65    1.20
  -4  15  -3    0.20    0.36
   4  15   3   -0.01    0.43
  -4 -15  -3   -1.08    0.84
  -4 -15  -3    0.08    0.38
   4 -15   3    0.10    0.44
   4  15   4    0.35    0.45
   4 -15   4   -0.40    0.37
  -4 -15  -4   -1.38    0.78
   4  15   5   -0.37    0.41
   4 -15   5    0.41    0.41
  -4 -15  -5   -1.33    1.24
   4  15   6    1.17    0.67
   4  15   6   -0.04    0.45
  -4 -15  -6   -1.79    1.41
   4 -15   6    0.04    0.36
  -4 -16   7   -0.51    0.38
  -4  16   6   -0.07    0.45
   4  16  -6    0.26    0.43
   4 -16  -6    2.27    1.19
  -4 -16   6    0.52    0.41
   4  16  -5    0.25    0.36
  -4  16   5    0.24    0.46
  -4 -16   5    0.37    0.32
   4 -16  -5    0.59    0.92
  -4  16   4    1.19    0.50
   4  16  -4    0.95    0.41
   4 -16  -4    0.06    0.73
   4 -16  -4    1.15    0.52
   4 -16  -4    0.93    1.10
  -4 -16   4    0.76    0.36
   4  16  -3   10.82    1.14
  -4  16   3   11.38    0.93
   4  16  -3    9.55    0.85
   4 -16  -3    8.82    1.62
  -4 -16   3   10.54    0.93
   4 -16  -3   10.50    1.00
  -4  16   2    0.29    0.34
   4  16  -2    0.46    0.42
   4  16  -2    0.25    0.26
   4 -16  -2   -0.11    0.44
   4 -16  -2    0.57    0.78
  -4 -16   2   -0.91    0.90
   4 -16  -2   -1.60    0.75
  -4 -16   2    1.09    0.47
   4  16  -1    0.31    0.24
   4  16  -1   -0.17    0.40
  -4  16   1    0.29    0.31
  -4 -16   1    0.24    0.33
  -4 -16   1   -0.81    1.06
   4 -16  -1    0.05    0.45
   4 -16  -1   -1.44    0.74
   4 -16  -1   -0.81    0.53
  -4  16   0    0.67    0.44
   4  16   0    0.55    0.35
   4 -16   0    0.20    0.47
  -4 -16   0    0.76    0.36
  -4 -16   0   -1.12    1.04
  -4  16  -1   -0.30    0.23
   4  16   1    0.31    0.42
  -4  16  -1   -0.98    0.62
  -4 -16  -1    0.18    0.31
  -4 -16  -1   -1.64    0.97
   4 -16   1    0.14    0.34
   4  16   2    1.21    0.41
  -4  16  -2    0.95    0.45
  -4  16  -2   -0.04    0.93
   4 -16   2    1.30    0.59
  -4 -16  -2   -1.22    1.04
  -4 -16  -2    1.71    0.53
   4  16   3    0.45    0.50
  -4  16  -3    0.39    0.39
  -4 -16  -3   -0.31    1.20
   4 -16   3    0.32    0.36
  -4 -16  -3    0.48    0.43
   4  16   4   -0.05    0.46
   4 -16   4   -0.12    0.42
   4  16   5    0.10    0.47
  -4 -16  -5   -2.08    1.39
   4 -16   5   -0.35    0.38
   4  16   6   -0.17    0.46
   4  16   6    0.68    0.63
   4 -16   6    0.59    0.42
  -4  17   6   -0.36    0.48
   4  17  -6    0.23    0.41
  -4 -17   6    0.35    0.42
   4 -17  -6    1.64    1.26
  -4  17   5   -0.24    0.46
   4  17  -5    0.16    0.38
  -4 -17   5    0.09    0.31
   4 -17  -5    0.60    1.11
  -4  17   4    0.58    0.50
   4  17  -4    0.58    0.37
   4 -17  -4    0.15    0.74
  -4 -17   4    0.65    0.45
   4 -17  -4    1.17    0.54
   4  17  -3    0.17    0.28
   4  17  -3    1.00    0.48
  -4  17   3    0.21    0.48
   4 -17  -3    0.84    0.54
   4 -17  -3   -0.62    0.86
  -4 -17   3    0.21    0.33
   4  17  -2    0.77    0.35
   4  17  -2    1.10    0.51
  -4  17   2    1.10    0.53
   4 -17  -2   -1.37    0.87
   4 -17  -2    0.33    0.89
  -4 -17   2   -2.27    1.33
   4 -17  -2    1.22    0.59
  -4 -17   2    1.27    0.44
  -4  17   1   -0.34    0.40
   4  17  -1    0.07    0.23
   4  17  -1   -0.55    0.38
   4 -17  -1   -0.70    0.44
  -4 -17   1    0.21    0.45
  -4  17   0    1.27    0.51
   4  17   0    0.71    0.38
  -4 -17   0    0.90    0.41
   4 -17   0    1.07    0.56
   4  17   1   -0.03    0.31
  -4  17  -1   -0.50    0.72
  -4  17  -1   -0.26    0.41
   4 -17   1   -0.01    0.35
  -4 -17  -1    0.14    0.41
  -4  17  -2   -1.27    0.73
  -4  17  -2   -0.56    0.37
   4  17   2   -0.21    0.34
  -4 -17  -2    0.47    0.46
   4 -17   2   -0.19    0.49
   4  17   3   -0.88    0.43
  -4 -17  -3   -0.12    0.41
   4 -17   3   -0.38    0.31
  -4 -17  -3   -2.25    1.15
   4  17   4    0.54    0.55
   4 -17   4    0.34    0.50
  -4 -17  -4   -1.66    1.14
   4  17   5    0.29    0.53
   4 -17   5    0.22    0.47
   4  18  -5    0.22    0.30
  -4  18   5    0.85    0.58
   4 -18  -5    0.83    0.93
  -4 -18   5    0.70    0.39
  -4  18   4   -0.32    0.50
   4  18  -4    0.53    0.39
  -4 -18   4    0.39    0.48
   4 -18  -4   -0.18    1.03
   4 -18  -4    0.79    0.54
   4  18  -3    0.68    0.39
  -4  18   3    0.15    0.51
   4  18  -3    0.26    0.31
   4 -18  -3   -1.32    0.86
  -4 -18   3    0.30    0.37
   4 -18  -3    0.28    0.53
   4  18  -2    0.12    0.47
   4  18  -2    0.59    0.32
  -4  18   2    0.31    0.51
   4 -18  -2    0.78    0.47
   4 -18  -2   -1.98    1.05
   4 -18  -2   -0.74    0.72
  -4 -18   2    0.30    0.38
   4  18  -1    0.35    0.37
  -4  18   1    0.35    0.50
   4 -18  -1    1.12    0.60
  -4 -18   1    1.15    0.55
  -4  18   0   -0.21    0.45
   4  18   0    0.69    0.51
   4 -18   0    0.14    0.54
  -4 -18   0    0.17    0.47
  -4  18  -1   -0.93    0.38
   4  18   1    0.05    0.48
   4 -18   1    0.13    0.41
  -4 -18  -1   -0.29    0.42
  -4  18  -2   -0.43    0.42
  -4  18  -2   -1.33    0.81
   4  18   2   -0.18    0.51
  -4 -18  -2    0.22    0.35
   4 -18   2   -0.53    0.30
   4  18   3   -0.24    0.36
  -4 -18  -3    0.57    0.48
   4 -18   3    0.30    0.42
   4  18   4    0.34    0.56
   4 -18   4    0.64    0.55
  -4  19   4    1.52    0.66
   4  19  -4    0.88    0.42
   4 -19  -4   -0.87    1.12
  -4 -19   4    0.99    0.59
  -4  19   3    0.25    0.54
   4  19  -3    0.79    0.40
   4  19  -3    0.41    0.39
   4 -19  -3    1.46    0.64
  -4 -19   3    0.23    0.53
   4 -19  -3   -1.35    1.16
   4  19  -2   -0.45    0.34
  -4  19   2    0.10    0.53
   4 -19  -2    0.44    0.42
  -4 -19   2    0.29    0.53
   4  19  -1    0.40    0.41
  -4  19   1   -0.77    0.48
   4 -19  -1    0.18    0.56
  -4 -19   1    0.38    0.41
   4  19   0    0.10    0.51
  -4  19   0    0.28    0.39
  -4 -19   0    0.26    0.50
   4 -19   0   -0.01    0.55
  -4  19  -1   -0.48    0.47
   4  19   1   -0.15    0.53
   4 -19   1    0.38    0.46
  -4 -19  -1    0.32    0.38
   4  19   2   -0.24    0.53
  -4  19  -2   -0.76    0.42
   4 -19   2    0.27    0.44
  -4 -19  -2    0.25    0.51
   4  19   3   -0.09    0.56
   4 -19   3    0.06    0.41
   4 -20  -3    1.65    0.64
  -4  20   2    1.42    0.66
   4  20  -2   -0.04    0.53
   4 -20  -2    0.38    0.44
  -4 -20   2    0.11    0.41
   4  20  -1   -1.12    0.46
  -4  20   1   -0.16    0.52
  -4 -20   1    0.86    0.60
   4 -20  -1    0.82    0.62
  -4  20   0   -0.46    0.35
   4  20   0   -0.34    0.36
   4 -20   0    0.25    0.46
  -4 -20   0   -0.01    0.37
  -4  20  -1   -0.75    0.47
   4  20   1   -0.06    0.41
   4 -20   1   -0.11    0.43
  -4 -20  -1    0.79    0.54
   4  20   2   -0.09    0.43
  -4 -20  -2    0.77    0.55
  -4  21   1   -0.65    0.54
   4  21  -1    0.14    0.43
   4 -21  -1    0.50    0.61
  -4  21   0    0.56    0.47
   4  21   0    0.57    0.64
  -4 -21   0    1.11    0.61
   5   0 -10    0.28    0.57
   5   0 -10   -0.14    0.25
   5   0  -9    0.16    0.47
   5   0  -9    0.23    0.29
  -5   0   8    2.52    0.25
   5   0  -8    1.89    0.46
   5   0  -8    2.23    0.61
  -5   0   8    2.85    0.61
  -5   0   7   -0.66    0.33
  -5   0   7    0.19    0.15
   5   0  -7   -0.24    0.25
   5   0  -7   -0.31    0.23
   5   0  -6    0.74    0.38
  -5   0   6    1.48    0.47
  -5   0   6    1.12    0.23
  -5   0   6    1.39    0.23
   5   0  -6    1.51    0.24
   5   0  -6    0.96    0.28
  -5   0   5   -0.06    0.15
  -5   0   5   -0.30    0.22
   5   0  -5    0.13    0.22
   5   0  -5   -0.11    0.24
   5   0  -5   -0.01    0.14
   5   0  -5    0.05    0.17
  -5   0   5   -0.03    0.16
   5   0  -4    0.02    0.22
   5   0  -4   -0.09    0.22
  -5   0   4    0.12    0.18
  -5   0   4    0.21    0.15
   5   0  -4    0.15    0.15
   5   0  -4   -0.09    0.15
  -5   0   4    0.26    0.15
   5   0  -3    0.07    0.15
   5   0  -3   -0.06    0.14
  -5   0   3   -0.17    0.13
  -5   0   3   -0.08    0.14
   5   0  -3    0.15    0.15
   5   0  -3   -0.23    0.19
  -5   0   2  143.41    2.67
   5   0  -2  147.90    3.93
  -5   0   2  144.98    2.72
   5   0  -2  140.64    3.59
  -5   0   2  141.66    3.87
   5   0  -2  143.93    2.67
  -5   0   2  147.78    4.60
   5   0  -2  138.67    4.57
   5   0  -2  141.73    2.74
   5   0  -1    0.07    0.12
   5   0  -1   -0.19    0.12
  -5   0   1   -0.04    0.14
  -5   0   1    0.02    0.19
   5   0  -1   -0.18    0.11
  -5   0   1   -0.01    0.08
   5   0  -1   -0.07    0.10
   5   0  -1    0.10    0.40
   5   0  -1   -0.11    0.14
  -5   0   1   -0.23    0.13
  -5   0   0   81.84    1.66
   5   0   0   84.41    1.67
   5   0   0   83.04    2.03
  -5   0   0   85.32    2.02
   5   0   0   78.01    3.00
   5   0   0   81.94    2.75
   5   0   0   83.83    2.44
  -5   0   0   85.60    1.72
  -5   0   0   82.55    2.43
  -5   0   0   83.09    3.03
  -5   0  -1    0.42    0.35
  -5   0  -1   -0.02    0.13
   5   0   1   -0.05    0.09
  -5   0  -1   -0.09    0.09
   5   0   1    0.11    0.22
  -5   0  -1   -0.10    0.20
  -5   0  -1    0.00    0.07
  -5   0  -1    0.00    0.15
  -5   0  -2    1.00    0.37
   5   0   2    1.21    0.35
  -5   0  -3   -0.18    0.10
   5   0   3   -0.03    0.11
  -5   0  -3   -0.17    0.27
  -5   0  -3   -0.16    0.28
   5   0   3   -0.07    0.13
  -5   0  -3    0.10    0.20
   5   0   4    0.04    0.15
  -5   0  -4   -0.09    0.33
  -5   0  -4   -0.08    0.09
  -5   0  -4   -0.17    0.36
   5   0   4    0.06    0.13
  -5   0  -5    5.61    1.00
   5   0   6    1.74    0.22
  -5   0  -6    3.15    0.95
  -5   0  -6    3.66    1.02
   5   0   6    1.64    0.19
  -5   0  -7    1.21    0.83
  -5   0  -7    2.13    0.82
  -5   0  -7    0.40    0.25
  -5   0  -8    3.44    1.06
  -5   0  -9   20.43    1.61
   5   1 -10   -0.01    0.36
   5   1 -10    0.46    0.34
   5  -1 -10   -0.10    0.28
   5  -1 -10   -0.06    0.32
  -5   1   9   -0.50    0.35
   5   1  -9    0.07    0.27
   5   1  -9   -0.13    0.45
   5  -1  -9   -0.07    0.25
   5  -1  -9    0.03    0.36
   5   1  -8    0.14    0.45
   5   1  -8    0.16    0.29
  -5   1   8    0.42    0.16
  -5   1   8    0.07    0.37
  -5  -1   8    0.45    0.15
   5  -1  -8    0.11    0.20
   5  -1  -8    0.10    0.34
   5   1  -7   -0.30    0.24
  -5   1   7    0.24    0.17
  -5   1   7   -0.87    0.34
   5   1  -7   -0.18    0.26
   5  -1  -7   -0.19    0.28
  -5  -1   7    0.16    0.16
   5  -1  -7    0.00    0.22
   5   1  -6    3.26    0.60
   5   1  -6    4.60    0.34
   5   1  -6    4.27    0.76
  -5   1   6    5.13    0.36
  -5   1   6    4.04    0.50
  -5   1   6    3.55    0.34
  -5  -1   6    4.23    0.34
   5  -1  -6    4.22    0.70
  -5  -1   6    4.33    0.62
  -5  -1   6    4.55    0.35
   5  -1  -6    3.43    0.65
   5  -1  -6    3.99    0.34
  -5   1   5    0.12    0.17
   5   1  -5    0.20    0.16
   5   1  -5    0.15    0.21
  -5   1   5    0.00    0.15
  -5   1   5    0.10    0.20
   5   1  -5   -0.14    0.25
   5  -1  -5    0.02    0.16
   5  -1  -5   -0.06    0.31
   5  -1  -5    0.15    0.19
   5  -1  -5    0.02    0.21
  -5  -1   5    0.13    0.15
  -5  -1   5    0.10    0.25
  -5  -1   5   -0.02    0.15
   5   1  -4    0.00    0.12
  -5   1   4    0.03    0.14
  -5   1   4    0.13    0.15
   5   1  -4    0.05    0.15
   5   1  -4   -0.24    0.19
   5  -1  -4   -0.12    0.21
   5  -1  -4   -0.01    0.15
  -5  -1   4    0.07    0.14
   5  -1  -4   -0.20    0.23
  -5  -1   4    0.00    0.14
   5  -1  -4   -0.03    0.16
  -5  -1   4   -0.04    0.17
   5   1  -3   25.32    1.10
   5   1  -3   25.20    1.20
  -5   1   3   26.47    1.14
  -5   1   3   26.10    0.77
  -5   1   3   25.38    0.72
   5  -1  -3   25.60    1.15
   5  -1  -3   26.55    1.19
   5  -1  -3   25.95    0.81
  -5  -1   3   26.33    0.74
   5  -1  -3   25.30    1.29
  -5  -1   3   25.17    0.75
  -5  -1   3   26.35    0.75
   5   1  -2   42.26    1.08
   5   1  -2   45.59    1.61
  -5   1   2   43.34    1.03
   5   1  -2   44.34    1.04
  -5   1   2   44.17    1.09
  -5   1   2   45.38    1.58
  -5   1   2   45.04    1.80
   5   1  -2   45.06    1.65
  -5  -1   2   46.11    1.58
  -5  -1   2   43.53    1.05
   5  -1  -2   44.19    1.11
   5  -1  -2   44.61    1.04
   5  -1  -2   45.57    1.59
  -5  -1   2   46.18    1.65
   5  -1  -2   44.01    1.51
   5  -1  -2   43.38    1.78
  -5  -1   2   44.59    1.07
  -5   1   1    9.21    0.73
   5   1  -1    9.14    0.42
  -5   1   1    9.53    0.42
   5   1  -1    9.57    0.62
  -5   1   1   10.22    0.53
   5   1  -1    9.68    0.41
  -5   1   1    9.46    0.62
   5   1  -1    9.18    0.50
   5   1  -1   10.90    0.81
   5   1  -1    9.37    0.64
  -5   1   1    8.84    0.38
   5  -1  -1    8.87    0.69
  -5  -1   1    9.15    0.40
  -5  -1   1    9.56    0.65
   5  -1  -1    9.62    0.63
   5  -1  -1    9.81    0.40
   5  -1  -1    9.49    0.55
   5  -1  -1    8.73    0.45
  -5  -1   1    9.55    0.59
  -5  -1   1   10.15    0.42
   5   1   0   16.42    0.54
  -5   1   0   16.07    0.64
  -5   1   0   15.60    0.51
   5   1   0   15.57    1.00
   5   1   0   15.16    0.55
   5   1   0   15.74    0.56
  -5   1   0   15.72    0.57
  -5   1   0   16.28    0.83
  -5   1   0   16.64    1.03
   5   1   0   16.06    0.80
  -5  -1   0   16.21    0.54
   5  -1   0   15.71    0.83
  -5  -1   0   15.48    0.96
  -5  -1   0   17.15    1.04
   5  -1   0   16.45    0.87
  -5  -1   0   15.53    0.54
   5  -1   0   15.39    0.56
   5  -1   0   15.24    0.51
   5  -1   0   16.10    0.65
  -5  -1   0   16.20    0.80
   5  -1   0   15.35    0.98
  -5   1  -1    0.13    0.13
  -5   1  -1    0.94    0.36
   5   1   1    0.40    0.15
   5   1   1    0.15    0.12
  -5   1  -1    0.20    0.15
  -5   1  -1    0.28    0.22
  -5   1  -1    0.31    0.12
   5   1   1    0.34    0.30
  -5   1  -1    0.33    0.12
   5  -1   1    0.28    0.23
  -5  -1  -1    0.36    0.16
   5  -1   1    0.21    0.17
   5  -1   1    0.41    0.15
  -5  -1  -1    0.26    0.15
   5  -1   1    0.28    0.12
  -5  -1  -1    0.25    0.12
  -5  -1  -1    0.17    0.19
   5  -1   1    0.59    0.16
  -5  -1  -1    0.54    0.40
  -5  -1  -1    0.19    0.13
   5   1   2   73.83    2.71
  -5   1  -2   72.04    1.49
  -5   1  -2   74.70    2.34
  -5   1  -2   74.28    1.55
   5   1   2   73.81    1.58
  -5   1  -2   75.45    1.88
   5   1   2   76.31    1.54
  -5   1  -2   73.07    2.48
  -5   1  -2   75.69    3.17
  -5  -1  -2   77.19    1.64
  -5  -1  -2   74.01    1.53
   5  -1   2   74.71    1.52
  -5  -1  -2   72.86    1.51
  -5  -1  -2   75.28    1.78
   5  -1   2   72.49    1.59
  -5  -1  -2   74.29    2.72
  -5  -1  -2   76.01    2.30
  -5  -1  -2   69.59    3.08
   5  -1   2   71.24    2.47
  -5   1  -3    2.29    0.21
  -5   1  -3    2.17    0.30
   5   1   3    2.77    0.49
   5   1   3    2.68    0.24
  -5   1  -3    3.15    0.53
  -5   1  -3    1.79    0.48
   5  -1   3    2.72    0.23
  -5  -1  -3    2.79    0.30
  -5  -1  -3    3.12    0.65
   5  -1   3    2.58    0.27
  -5  -1  -3    2.57    0.24
  -5   1  -4    0.91    0.14
   5   1   4    1.11    0.19
  -5   1  -4    0.97    0.46
  -5   1  -4    0.66    0.39
  -5  -1  -4    0.83    0.52
  -5  -1  -4    1.01    0.16
   5  -1   4    0.82    0.20
   5  -1   4    0.97    0.17
   5   1   5   27.48    0.79
  -5   1  -5   29.18    1.78
  -5   1  -5   26.15    0.63
  -5   1  -5   30.74    2.33
  -5  -1  -5   24.18    0.63
  -5  -1  -5   26.13    1.10
  -5  -1  -5   29.08    1.93
   5  -1   5   27.73    0.79
   5   1   6    1.04    0.18
  -5   1  -6    2.15    0.90
  -5   1  -6    2.48    0.86
   5   1   6    1.29    0.21
  -5  -1  -6    2.93    1.00
  -5  -1  -6    1.90    0.71
   5  -1   6    0.99    0.16
  -5  -1  -6    0.94    0.30
   5  -1   6    1.04    0.19
  -5   1  -7    3.53    1.02
  -5   1  -7    3.40    1.01
  -5  -1  -7    3.41    0.93
  -5  -1  -7    1.99    0.43
  -5  -1  -7    3.24    1.17
  -5   1  -8    3.03    0.87
  -5  -1  -8    1.71    0.95
  -5   1  -9   17.59    1.60
  -5  -1  -9   19.51    1.58
   5   2 -10    0.09    0.31
   5   2 -10    0.19    0.52
   5  -2 -10    0.29    0.59
   5   2  -9    0.12    0.34
   5   2  -9    0.11    0.30
  -5   2   9    0.00    0.55
   5  -2  -9    0.24    0.28
   5  -2  -9    0.71    0.53
   5   2  -8    0.81    0.45
  -5   2   8    0.95    0.20
   5   2  -8    0.39    0.33
  -5   2   8    0.46    0.49
   5  -2  -8    0.59    0.32
  -5  -2   8    1.13    0.18
   5  -2  -8    0.94    0.54
   5   2  -7    0.14    0.31
  -5   2   7    0.58    0.21
  -5   2   7   -0.19    0.41
   5  -2  -7    0.26    0.34
  -5  -2   7    0.43    0.18
   5  -2  -7   -0.10    0.22
  -5   2   6    2.38    0.31
  -5   2   6    2.65    0.51
   5   2  -6    1.54    0.39
   5   2  -6    2.93    0.31
  -5   2   6    2.87    0.33
   5  -2  -6    1.69    0.36
  -5  -2   6    3.22    0.33
   5  -2  -6    1.75    0.52
  -5  -2   6    2.71    0.30
   5  -2  -6    2.64    0.32
   5   2  -5    6.03    0.67
  -5   2   5    5.47    0.36
   5   2  -5    6.24    0.38
  -5   2   5    6.09    0.54
   5   2  -5    5.82    0.64
  -5   2   5    6.35    0.40
  -5  -2   5    6.01    0.36
   5  -2  -5    6.22    0.41
   5  -2  -5    5.97    0.66
  -5  -2   5    5.64    0.36
   5  -2  -5    5.90    0.70
   5   2  -4    2.96    0.44
  -5   2   4    3.59    0.30
   5   2  -4    2.08    0.35
   5  -2  -4    2.79    0.47
   5  -2  -4    3.66    0.46
  -5  -2   4    3.78    0.31
   5  -2  -4    2.35    0.46
  -5  -2   4    3.36    0.30
   5  -2  -4    3.37    0.33
  -5  -2   4    3.11    0.32
  -5   2   3    0.22    0.16
  -5   2   3    0.18    0.11
   5   2  -3    0.04    0.12
   5   2  -3    0.14    0.13
   5   2  -3    0.21    0.16
   5  -2  -3    0.05    0.25
  -5  -2   3    0.19    0.15
   5  -2  -3    0.32    0.19
  -5  -2   3    0.22    0.17
  -5  -2   3    0.25    0.15
   5  -2  -3    0.11    0.15
   5  -2  -3    0.14    0.18
  -5   2   2   28.61    1.39
   5   2  -2   29.09    0.83
   5   2  -2   27.67    1.19
  -5   2   2   27.94    0.78
  -5   2   2   28.82    0.85
   5   2  -2   29.29    1.56
  -5   2   2   27.42    1.10
   5   2  -2   27.75    1.09
  -5   2   2   28.28    1.16
   5   2  -2   28.06    0.78
  -5  -2   2   27.90    0.80
  -5  -2   2   28.31    1.08
   5  -2  -2   27.94    1.16
   5  -2  -2   27.22    0.86
   5  -2  -2   27.35    1.36
   5  -2  -2   28.18    0.77
  -5  -2   2   26.78    0.78
   5  -2  -2   28.59    1.18
  -5  -2   2   27.59    1.17
  -5   2   1   12.01    0.88
  -5   2   1   11.73    0.62
   5   2  -1   11.27    0.47
   5   2  -1   11.10    0.44
  -5   2   1   11.58    0.51
  -5   2   1   11.20    0.66
  -5   2   1   11.00    0.43
   5   2  -1   11.77    0.69
   5   2  -1   11.49    0.89
  -5  -2   1   11.71    0.48
   5  -2  -1   11.89    0.63
  -5  -2   1   11.45    0.67
  -5  -2   1   11.69    0.46
   5  -2  -1   11.42    0.50
   5  -2  -1   11.08    0.43
   5  -2  -1   11.32    0.68
  -5  -2   1   11.08    0.65
   5  -2  -1   11.08    0.82
   5   2   0   12.80    0.91
  -5   2   0   12.58    0.46
   5   2   0   13.14    0.50
   5   2   0   13.17    0.48
  -5   2   0   12.72    0.51
   5   2   0   13.66    0.76
  -5   2   0   13.35    0.76
  -5   2   0   13.90    0.63
  -5   2   0   14.16    0.98
   5   2   0   12.44    0.50
  -5  -2   0   12.92    0.48
   5  -2   0   13.39    0.56
   5  -2   0   13.58    0.74
   5  -2   0   13.73    0.65
   5  -2   0   12.39    0.91
  -5  -2   0   12.80    0.87
   5  -2   0   13.65    0.73
  -5  -2   0   13.21    0.71
  -5  -2   0   13.28    0.49
   5  -2   0   14.30    0.50
  -5  -2   0   14.82    1.05
   5   2   1   68.64    1.49
  -5   2  -1   70.32    2.84
  -5   2  -1   69.79    1.83
  -5   2  -1   71.30    2.18
  -5   2  -1   68.73    1.42
   5   2   1   66.19    2.54
   5   2   1   68.82    2.09
   5   2   1   69.50    1.47
  -5  -2  -1   69.67    1.46
  -5  -2  -1   66.85    2.55
   5  -2   1   68.25    1.52
  -5  -2  -1   69.91    2.10
  -5  -2  -1   68.09    1.45
   5  -2   1   70.61    1.82
   5  -2   1   66.26    2.14
   5  -2   1   62.89    2.72
   5  -2   1   70.51    1.44
  -5  -2  -1   62.35    2.72
  -5  -2  -1   68.94    1.53
   5   2   2    0.70    0.34
  -5   2  -2    0.52    0.21
  -5   2  -2    1.10    0.39
  -5   2  -2    0.65    0.29
  -5  -2  -2    0.23    0.14
  -5  -2  -2    0.77    0.46
   5  -2   2    0.54    0.16
   5  -2   2    0.70    0.20
  -5  -2  -2    0.65    0.18
  -5  -2  -2    0.61    0.21
   5   2   3    3.45    0.29
   5   2   3    2.76    0.49
  -5   2  -3    2.95    0.42
   5   2   3    2.91    0.29
  -5   2  -3    2.95    0.23
  -5   2  -3    2.26    0.58
  -5   2  -3    3.06    0.47
  -5  -2  -3    3.68    0.75
  -5  -2  -3    3.04    0.25
   5  -2   3    3.34    0.31
  -5  -2  -3    3.20    0.23
   5  -2   3    2.99    0.24
  -5   2  -4    1.82    0.63
   5   2   4    2.28    0.24
   5   2   4    2.21    0.28
  -5   2  -4    2.10    0.19
  -5   2  -4    2.76    0.58
  -5  -2  -4    2.65    0.73
  -5  -2  -4    2.24    0.23
   5  -2   4    2.20    0.28
   5  -2   4    2.40    0.23
  -5  -2  -4    2.39    0.29
   5   2   5    0.07    0.07
  -5   2  -5    0.33    0.13
  -5   2  -5    1.12    0.72
  -5   2  -5    0.67    0.50
   5  -2   5    0.32    0.11
  -5  -2  -5   -0.12    0.14
   5  -2   5    0.35    0.21
  -5  -2  -5    0.24    0.62
  -5  -2  -5    0.09    0.22
  -5   2  -6    1.87    0.69
   5   2   6    1.32    0.22
  -5   2  -6    0.94    0.83
   5  -2   6    1.11    0.20
  -5  -2  -6    1.14    0.31
   5  -2   6    1.08    0.17
  -5  -2  -6    2.54    0.97
  -5   2  -7    1.45    0.73
  -5   2  -7    1.98    0.78
  -5  -2  -7    1.03    0.31
  -5  -2  -7    1.11    0.90
  -5   2  -8    9.24    1.43
  -5  -2  -8   10.47    1.36
  -5   2  -9   19.59    1.70
  -5  -2  -9   22.95    1.62
   5   3 -10   -0.10    0.32
  -5   3  10   -1.32    0.54
   5   3 -10    0.35    0.58
   5  -3 -10    0.18    0.40
   5   3  -9    0.71    0.40
   5   3  -9    0.87    0.50
  -5   3   9    0.26    0.43
   5  -3  -9    0.32    0.30
   5  -3  -9    0.58    0.42
  -5   3   8    0.95    0.55
   5   3  -8    0.20    0.26
  -5   3   8    0.51    0.20
   5  -3  -8    0.36    0.28
   5  -3  -8    0.62    0.52
  -5  -3   8    0.66    0.17
   5   3  -7   -0.48    0.25
  -5   3   7   -0.03    0.38
  -5   3   7    0.13    0.19
   5  -3  -7   -0.08    0.27
  -5  -3   7   -0.01    0.17
   5  -3  -7   -0.05    0.21
  -5   3   6    0.43    0.21
  -5   3   6    0.77    0.39
   5   3  -6    0.19    0.28
   5   3  -6    0.54    0.19
  -5  -3   6    0.58    0.21
   5  -3  -6    0.64    0.23
   5  -3  -6    0.36    0.22
  -5  -3   6    0.20    0.17
   5  -3  -6    0.76    0.37
  -5   3   5    0.58    0.21
   5   3  -5    0.27    0.21
   5   3  -5    0.44    0.21
  -5  -3   5    0.53    0.18
   5  -3  -5    0.28    0.20
   5  -3  -5    0.37    0.27
  -5  -3   5    0.47    0.19
   5  -3  -5    0.31    0.20
   5   3  -4    0.03    0.18
  -5   3   4    0.05    0.15
   5   3  -4   -0.08    0.13
   5   3  -4    0.06    0.15
  -5   3   4   -0.16    0.14
  -5  -3   4   -0.06    0.15
   5  -3  -4    0.05    0.18
  -5  -3   4    0.04    0.14
   5  -3  -4   -0.26    0.15
   5  -3  -4    0.03    0.16
  -5   3   3    2.27    0.36
  -5   3   3    2.27    0.28
   5   3  -3    2.31    0.14
  -5   3   3    1.97    0.25
   5   3  -3    1.99    0.27
   5  -3  -3    2.28    0.32
  -5  -3   3    2.29    0.27
  -5  -3   3    2.03    0.24
   5  -3  -3    1.77    0.37
   5  -3  -3    1.43    0.40
  -5   3   2   24.08    0.77
   5   3  -2   24.24    0.74
  -5   3   2   23.94    1.04
   5   3  -2   24.80    1.12
   5   3  -2   22.83    1.48
  -5   3   2   24.67    1.35
  -5   3   2   24.45    0.72
   5   3  -2   23.56    0.72
  -5   3   2   24.20    1.05
   5  -3  -2   24.11    0.71
  -5  -3   2   23.29    0.72
   5  -3  -2   23.98    1.08
  -5  -3   2   23.69    0.71
   5  -3  -2   24.59    1.09
  -5  -3   2   24.76    0.87
   5  -3  -2   23.51    1.32
  -5  -3   2   23.29    1.05
   5  -3  -2   23.83    0.82
  -5   3   1   53.55    1.65
  -5   3   1   53.11    2.20
   5   3  -1   52.65    1.77
  -5   3   1   52.06    1.27
  -5   3   1   52.48    1.73
   5   3  -1   53.27    1.23
  -5   3   1   51.10    1.18
   5   3  -1   51.86    2.21
   5   3  -1   51.23    1.23
   5  -3  -1   52.93    1.32
  -5  -3   1   54.83    2.23
  -5  -3   1   53.22    1.23
   5  -3  -1   51.39    1.72
  -5  -3   1   53.84    1.74
  -5  -3   1   51.40    1.20
   5  -3  -1   50.42    2.15
   5  -3  -1   51.44    1.65
  -5  -3   1   51.27    1.89
   5  -3  -1   51.74    1.18
  -5   3   0   -0.02    0.16
  -5   3   0   -0.05    0.14
   5   3   0   -0.06    0.14
   5   3   0   -0.09    0.11
  -5   3   0   -0.05    0.15
   5   3   0    0.12    0.15
  -5   3   0    0.02    0.12
   5   3   0    0.29    0.44
  -5   3   0    0.17    0.28
   5  -3   0    0.02    0.20
  -5  -3   0    0.02    0.10
   5  -3   0   -0.11    0.13
  -5  -3   0   -0.02    0.15
  -5  -3   0    0.52    0.41
   5  -3   0    0.16    0.19
  -5  -3   0   -0.10    0.13
  -5  -3   0    0.10    0.09
   5  -3   0   -0.02    0.09
   5   3   1    7.79    0.37
  -5   3  -1    8.34    0.39
   5   3   1    8.05    0.59
  -5   3  -1    8.55    0.44
  -5   3  -1    7.96    0.92
  -5   3  -1    8.33    0.53
  -5   3  -1    8.25    0.68
   5   3   1    7.96    0.40
   5   3   1    7.04    0.77
   5   3   1    7.76    0.39
   5  -3   1    9.00    0.57
  -5  -3  -1    7.82    0.55
   5  -3   1    7.88    0.38
  -5  -3  -1    8.47    0.94
  -5  -3  -1    7.86    0.39
   5  -3   1    7.43    0.74
   5  -3   1    7.40    0.40
  -5  -3  -1    8.15    0.38
   5  -3   1    7.99    0.47
  -5   3  -2   28.29    0.75
   5   3   2   27.09    0.90
   5   3   2   28.02    0.80
  -5   3  -2   28.98    1.76
  -5   3  -2   27.48    0.99
   5   3   2   27.09    0.81
   5   3   2   26.43    1.52
  -5   3  -2   28.09    1.07
  -5  -3  -2   27.79    0.78
  -5  -3  -2   29.22    1.63
   5  -3   2   28.54    0.76
  -5  -3  -2   29.14    1.15
   5  -3   2   27.59    0.86
   5   3   3    0.34    0.18
   5   3   3    0.66    0.31
  -5   3  -3    0.47    0.14
  -5   3  -3    0.35    0.40
   5   3   3    0.61    0.20
  -5   3  -3    0.35    0.26
  -5   3  -3    0.47    0.26
   5  -3   3    0.37    0.20
  -5  -3  -3    0.77    0.17
  -5  -3  -3    0.56    0.11
  -5  -3  -3    0.20    0.19
  -5  -3  -3    0.52    0.50
   5  -3   3    0.45    0.17
  -5   3  -4    1.29    0.41
  -5   3  -4    0.42    0.47
   5   3   4    0.88    0.38
   5   3   4    0.70    0.20
  -5   3  -4    0.73    0.15
   5   3   4    0.85    0.22
  -5  -3  -4    0.79    0.18
   5  -3   4    0.87    0.18
  -5  -3  -4    1.17    0.64
   5  -3   4    0.86    0.22
  -5  -3  -4    0.69    0.17
   5   3   5    9.18    0.49
  -5   3  -5   10.58    1.02
  -5   3  -5    9.22    0.35
  -5   3  -5    9.89    1.42
   5   3   5   10.60    0.54
  -5  -3  -5    8.87    0.39
   5  -3   5   10.62    0.52
  -5  -3  -5    9.49    0.65
  -5  -3  -5    9.81    1.23
  -5   3  -6    0.15    0.77
  -5   3  -6    0.88    0.55
  -5  -3  -6    0.42    0.60
   5  -3   6    0.07    0.16
  -5  -3  -6    0.41    0.24
  -5   3  -7    1.78    0.86
  -5   3  -7    1.09    0.59
   5   3   7   -0.08    0.11
  -5  -3  -7    0.26    0.26
  -5  -3  -7    0.29    0.77
  -5   3  -8    7.29    1.36
  -5   3  -9   14.76    1.51
  -5   4  10   -0.36    0.45
   5   4 -10    0.20    0.54
   5   4 -10    0.09    0.28
   5  -4 -10    0.47    0.57
   5   4  -9    0.19    0.27
  -5   4   9    0.62    0.57
   5  -4  -9    0.15    0.36
  -5   4   8   -0.16    0.18
  -5   4   8    0.50    0.40
   5   4  -8   -0.16    0.31
  -5  -4   8    0.09    0.16
   5  -4  -8    0.33    0.47
   5  -4  -8    0.03    0.26
  -5   4   7    0.40    0.34
  -5   4   7    0.39    0.21
   5   4  -7    0.01    0.22
   5  -4  -7   -0.07    0.21
  -5  -4   7    0.33    0.20
   5  -4  -7    0.61    0.37
   5   4  -6    5.01    0.40
   5   4  -6    5.62    0.77
  -5   4   6    5.93    0.41
  -5  -4   6    5.09    0.43
   5  -4  -6    5.83    0.71
   5  -4  -6    5.99    0.82
   5  -4  -6    5.75    0.45
  -5  -4   6    4.74    0.37
   5   4  -5   16.45    0.63
   5   4  -5   16.16    0.79
  -5   4   5   17.85    0.64
  -5   4   5   17.12    0.69
   5   4  -5   18.22    1.21
   5   4  -5   16.85    0.80
  -5  -4   5   17.72    0.65
   5  -4  -5   17.10    1.02
   5  -4  -5   16.94    1.17
  -5  -4   5   17.03    0.62
   5  -4  -5   16.59    0.71
   5   4  -4    1.30    0.24
   5   4  -4    0.74    0.27
  -5   4   4    1.74    0.29
  -5   4   4    1.36    0.24
  -5  -4   4    1.25    0.25
   5  -4  -4    1.28    0.28
   5  -4  -4    0.97    0.24
  -5  -4   4    1.31    0.23
   5  -4  -4    1.31    0.35
  -5   4   3    7.85    0.42
  -5   4   3    8.52    0.60
   5   4  -3    7.97    0.72
   5   4  -3    7.71    0.41
  -5   4   3    7.81    0.45
  -5  -4   3    8.36    0.45
   5  -4  -3    8.83    0.76
   5  -4  -3    8.18    0.65
   5  -4  -3    7.55    0.46
  -5  -4   3    8.54    0.43
  -5   4   2   51.90    1.23
   5   4  -2   54.92    1.90
   5   4  -2   53.01    1.28
  -5   4   2   52.09    2.24
  -5   4   2   53.78    1.77
  -5   4   2   52.14    1.32
   5  -4  -2   51.79    1.81
   5  -4  -2   51.97    2.27
  -5  -4   2   51.11    1.26
   5  -4  -2   53.84    1.79
   5  -4  -2   51.31    1.35
  -5  -4   2   53.38    1.24
   5   4  -1   83.11    1.77
  -5   4   1   84.64    2.49
   5   4  -1   84.14    2.52
  -5   4   1   82.27    1.72
  -5   4   1   81.84    3.17
  -5   4   1   84.72    2.39
   5   4  -1   80.47    3.08
   5   4  -1   84.31    1.78
  -5   4   1   83.71    1.85
  -5  -4   1   80.58    2.79
   5  -4  -1   84.40    2.48
   5  -4  -1   83.25    1.72
   5  -4  -1   82.61    2.40
  -5  -4   1   83.66    2.48
   5  -4  -1   82.60    1.87
  -5  -4   1   85.09    1.79
  -5  -4   1   84.81    1.75
  -5  -4   1   82.32    3.07
   5  -4  -1   81.60    3.15
   5   4   0   10.62    0.68
   5   4   0   10.35    0.49
  -5   4   0   11.07    0.45
  -5   4   0   10.58    0.50
  -5   4   0   11.32    0.66
   5   4   0    9.87    0.97
   5   4   0   10.15    0.47
  -5   4   0   11.04    1.02
  -5   4   0   10.79    0.73
   5   4   0   10.72    0.34
  -5  -4   0   10.69    0.63
   5  -4   0   10.01    0.64
  -5  -4   0   10.79    0.45
   5  -4   0   11.15    0.46
  -5  -4   0   10.66    0.47
  -5  -4   0   12.66    1.14
   5  -4   0   10.24    0.52
   5  -4   0   10.15    0.91
  -5   4  -1    4.20    0.82
   5   4   1    4.03    0.60
  -5   4  -1    4.09    0.31
   5   4   1    4.08    0.34
   5   4   1    4.10    0.46
   5   4   1    4.03    0.30
   5   4   1    3.84    0.34
  -5   4  -1    4.58    0.47
   5   4   1    4.21    0.24
   5  -4   1    4.40    0.52
  -5  -4  -1    3.99    0.41
   5  -4   1    3.85    0.38
   5  -4   1    3.94    0.27
  -5  -4  -1    4.09    0.34
  -5  -4  -1    4.35    0.71
   5   4   2   22.00    0.73
  -5   4  -2   21.31    0.65
  -5   4  -2   20.39    0.96
   5   4   2   21.63    0.72
  -5   4  -2   22.06    1.54
   5   4   2   21.64    0.78
  -5  -4  -2   21.43    0.96
   5  -4   2   21.69    0.66
   5  -4   2   21.21    0.77
  -5  -4  -2   21.28    1.48
  -5  -4  -2   21.39    0.69
  -5   4  -3    1.52    0.21
   5   4   3    1.90    0.27
   5   4   3    1.68    0.36
  -5   4  -3    1.91    0.30
   5   4   3    1.75    0.26
  -5   4  -3    1.04    0.34
  -5   4  -3    0.96    0.50
   5  -4   3    1.68    0.22
  -5  -4  -3    1.89    0.72
  -5  -4  -3    1.50    0.22
  -5  -4  -3    1.91    0.25
   5  -4   3    1.71    0.30
  -5  -4  -3    1.11    0.24
  -5   4  -4    0.67    0.31
  -5   4  -4    0.52    0.53
   5   4   4    0.65    0.30
   5   4   4    0.42    0.22
  -5   4  -4    0.87    0.18
   5   4   4    0.69    0.22
  -5  -4  -4    0.49    0.17
  -5  -4  -4    0.25    0.21
   5  -4   4    0.51    0.17
  -5  -4  -4    0.42    0.62
   5  -4   4    0.69    0.21
  -5  -4  -4    0.88    0.20
   5   4   5    7.46    0.47
   5   4   5    7.67    0.49
  -5   4  -5    7.03    0.34
   5   4   5    8.70    0.84
  -5   4  -5    8.16    1.60
  -5   4  -5    8.10    0.88
   5  -4   5    8.24    0.50
  -5  -4  -5    7.01    0.61
  -5  -4  -5    7.66    0.39
  -5  -4  -5    7.86    1.36
  -5   4  -6    5.14    1.21
  -5   4  -6    5.84    0.88
   5   4   6    4.65    0.73
   5   4   6    3.67    0.39
   5  -4   6    3.95    0.35
  -5  -4  -6    4.42    0.55
  -5  -4  -6    5.53    1.37
   5   4   7    0.62    0.19
  -5   4  -7    3.00    1.00
  -5  -4  -7    0.94    0.95
  -5   4  -8    7.86    1.39
  -5  -4  -8    2.06    1.15
   5   5 -10    0.92    0.51
   5   5 -10    0.18    0.40
   5  -5 -10    1.09    0.66
  -5   5   9    0.28    0.57
   5   5  -9    0.23    0.37
   5  -5  -9    0.39    0.53
  -5   5   8    1.14    0.56
   5   5  -8    0.53    0.33
  -5   5   8    0.74    0.26
   5  -5  -8    0.86    0.47
  -5  -5   8    1.06    0.22
   5  -5  -8    0.26    0.29
   5   5  -7   -0.27    0.28
  -5   5   7   -0.02    0.21
  -5   5   7    0.37    0.43
   5  -5  -7   -0.05    0.30
   5  -5  -7   -0.08    0.21
  -5  -5   7   -0.04    0.19
   5   5  -6    0.39    0.31
   5   5  -6    0.84    0.21
  -5   5   6    0.91    0.27
   5  -5  -6    0.47    0.46
  -5  -5   6    0.28    0.26
   5  -5  -6    1.10    0.30
   5  -5  -6    0.45    0.26
   5   5  -5   23.87    1.43
   5   5  -5   22.04    0.77
  -5   5   5   23.20    0.86
  -5   5   5   23.42    0.78
   5  -5  -5   22.80    0.87
  -5  -5   5   23.84    0.80
   5  -5  -5   22.23    1.38
  -5  -5   5   23.01    0.76
   5  -5  -5   24.16    1.20
  -5   5   4    3.21    0.40
   5   5  -4    3.67    0.35
   5   5  -4    3.46    0.32
  -5   5   4    2.75    0.32
  -5   5   4    3.05    0.37
   5   5  -4    2.00    0.37
   5  -5  -4    2.37    0.51
  -5  -5   4    3.00    0.34
  -5  -5   4    3.19    0.31
   5  -5  -4    3.35    0.51
   5  -5  -4    3.70    0.41
  -5   5   3    0.04    0.13
   5   5  -3    0.26    0.14
   5   5  -3    0.03    0.17
  -5   5   3    0.23    0.13
   5   5  -3   -0.13    0.16
  -5   5   3    0.15    0.21
   5  -5  -3    0.23    0.22
  -5  -5   3    0.25    0.19
   5  -5  -3    0.06    0.17
  -5  -5   3    0.21    0.17
   5  -5  -3    0.17    0.18
  -5   5   2    0.42    0.17
  -5   5   2    0.74    0.26
   5   5  -2    0.51    0.21
   5   5  -2    0.97    0.14
  -5   5   2    0.63    0.18
   5   5  -2    0.78    0.20
  -5   5   2    0.87    0.38
  -5  -5   2    0.91    0.19
   5  -5  -2    0.60    0.27
  -5  -5   2    0.70    0.19
   5  -5  -2    0.65    0.20
   5  -5  -2    0.67    0.25
  -5   5   1    3.38    0.46
  -5   5   1    3.35    0.64
   5   5  -1    2.93    0.44
   5   5  -1    2.81    0.28
  -5   5   1    2.85    0.43
  -5   5   1    3.21    0.32
  -5   5   1    2.66    0.30
  -5  -5   1    3.15    0.30
   5  -5  -1    2.84    0.39
  -5  -5   1    4.07    0.75
  -5  -5   1    3.05    0.30
  -5  -5   1    3.21    0.40
   5  -5  -1    2.19    0.40
   5   5   0   27.67    0.86
  -5   5   0   28.04    1.22
  -5   5   0   27.12    0.79
   5   5   0   27.06    0.83
  -5   5   0   28.52    1.18
  -5   5   0   28.84    1.65
   5   5   0   29.33    1.17
  -5  -5   0   29.60    0.88
  -5  -5   0   28.84    1.71
  -5  -5   0   28.16    1.11
   5  -5   0   27.84    0.80
   5  -5   0   27.67    1.22
   5  -5   0   27.80    0.95
   5   5   1   18.62    0.88
  -5   5  -1   19.85    0.96
  -5   5  -1   19.37    1.42
   5   5   1   18.00    0.65
   5   5   1   18.53    0.68
  -5   5  -1   18.73    0.62
   5   5   1   19.01    0.67
   5   5   1   18.31    0.63
  -5  -5  -1   19.14    1.43
   5  -5   1   18.75    0.63
  -5  -5  -1   19.42    0.87
   5  -5   1   18.71    0.91
  -5  -5  -1   18.05    0.65
   5  -5   1   18.80    0.73
   5   5   2    1.62    0.17
   5   5   2    1.60    0.29
   5   5   2    1.84    0.28
   5   5   2    1.74    0.27
  -5   5  -2    1.68    0.24
  -5   5  -2    1.31    0.42
  -5   5  -2    0.93    0.34
  -5  -5  -2    1.07    0.19
   5  -5   2    1.74    0.31
  -5  -5  -2    1.84    0.25
   5  -5   2    1.95    0.25
  -5  -5  -2    1.54    0.70
  -5   5  -3    0.99    0.19
  -5   5  -3    0.82    0.41
   5   5   3    1.76    0.33
   5   5   3    1.30    0.26
   5   5   3    1.38    0.27
   5  -5   3    1.08    0.20
  -5  -5  -3    1.55    0.62
   5  -5   3    1.37    0.29
  -5  -5  -3    1.39    0.24
  -5  -5  -3    1.02    0.20
  -5  -5  -3    0.85    0.20
  -5   5  -4    1.79    0.36
   5   5   4    1.43    0.37
  -5   5  -4    1.48    0.68
  -5   5  -4    1.82    0.24
   5   5   4    1.79    0.28
   5   5   4    1.62    0.30
  -5  -5  -4    1.87    0.82
  -5  -5  -4    1.63    0.24
   5  -5   4    1.47    0.29
  -5  -5  -4    1.36    0.26
   5  -5   4    1.71    0.24
  -5   5  -5    2.06    0.50
   5   5   5    1.52    0.29
   5   5   5    2.02    0.33
  -5   5  -5    1.68    0.92
  -5   5  -5    2.34    0.26
   5   5   5    2.78    0.60
   5  -5   5    1.63    0.23
  -5  -5  -5    1.16    0.30
  -5  -5  -5    1.95    0.26
  -5  -5  -5    1.90    0.98
   5  -5   5    2.13    0.32
  -5   5  -6    1.51    0.52
   5   5   6    1.00    0.27
  -5   5  -6    1.81    0.91
   5   5   6    0.66    0.55
   5  -5   6    1.01    0.25
  -5  -5  -6    0.55    0.27
  -5  -5  -6    0.53    0.88
   5   5   7   -0.33    0.42
  -5   5  -7    1.61    0.91
  -5  -5  -7    0.48    0.69
  -5  -5  -8    3.22    1.29
   5   6 -10    0.71    0.46
   5  -6 -10    0.38    0.60
   5   6  -9    0.13    0.35
  -5   6   9   -0.01    0.40
   5  -6  -9    1.74    0.99
   5  -6  -9    0.43    0.58
  -5   6   8    1.79    0.62
  -5   6   8    0.77    0.28
   5   6  -8    0.91    0.44
   5  -6  -8    0.60    0.43
  -5  -6   8    1.44    0.26
   5   6  -7    0.20    0.27
  -5   6   7    0.50    0.37
  -5   6   7    0.29    0.24
  -5  -6   7    0.69    0.24
   5  -6  -7    0.28    0.23
   5  -6  -7    0.40    0.38
  -5   6   6    0.03    0.24
   5   6  -6   -0.21    0.17
  -5  -6   6   -0.66    0.22
   5  -6  -6   -0.09    0.20
   5  -6  -6    0.19    0.44
   5  -6  -6    0.00    0.23
  -5   6   5    7.12    0.52
   5   6  -5    7.84    0.48
  -5   6   5    7.73    0.50
   5   6  -5    7.84    0.84
  -5  -6   5    7.88    0.48
   5  -6  -5    8.44    1.02
   5  -6  -5    7.58    0.56
  -5  -6   5    8.63    0.56
   5  -6  -5    7.43    0.75
  -5   6   4    0.29    0.21
  -5   6   4    0.02    0.18
   5   6  -4    0.09    0.17
  -5   6   4   -0.02    0.10
   5   6  -4    0.00    0.18
   5   6  -4    0.09    0.17
  -5  -6   4   -0.08    0.14
   5  -6  -4    0.08    0.18
   5  -6  -4   -0.05    0.21
   5  -6  -4   -0.07    0.22
  -5  -6   4    0.04    0.19
  -5   6   3    1.35    0.24
  -5   6   3    1.75    0.29
   5   6  -3    2.00    0.23
  -5   6   3    1.98    0.34
   5   6  -3    1.11    0.29
   5   6  -3    1.65    0.29
  -5  -6   3    1.90    0.28
  -5  -6   3    2.03    0.32
   5  -6  -3    2.07    0.37
   5  -6  -3    1.41    0.26
   5  -6  -3    2.06    0.43
  -5   6   2    2.36    0.39
  -5   6   2    2.36    0.33
  -5   6   2    2.05    0.50
  -5   6   2    2.19    0.32
   5   6  -2    2.43    0.33
   5   6  -2    1.36    0.28
  -5  -6   2    2.26    0.29
  -5  -6   2    2.37    0.30
   5  -6  -2    2.04    0.43
  -5  -6   2    2.47    0.19
   5  -6  -2    2.06    0.38
  -5  -6   2    2.19    0.21
   5   6  -1    0.57    0.17
  -5   6   1    0.98    0.43
   5   6  -1    0.85    0.21
  -5   6   1    0.50    0.20
  -5   6   1    0.81    0.24
   5  -6  -1    0.61    0.28
  -5  -6   1    0.43    0.16
   5  -6  -1    0.77    0.29
  -5  -6   1    0.98    0.22
  -5  -6   1    1.11    0.59
   5   6   0   29.99    1.21
  -5   6   0   29.69    1.75
   5   6   0   29.82    1.04
   5   6   0   28.88    0.89
  -5   6   0   29.30    0.86
  -5  -6   0   30.91    1.17
   5  -6   0   29.66    1.03
   5  -6   0   28.41    1.18
  -5  -6   0   29.85    0.93
   5  -6   0   29.37    0.86
  -5  -6   0   28.98    1.71
   5  -6   0   30.02    1.28
  -5   6  -1    0.24    0.40
   5   6   1    0.18    0.16
   5   6   1   -0.14    0.13
  -5   6  -1    0.02    0.13
   5   6   1   -0.01    0.14
   5   6   1    0.00    0.15
   5  -6   1    0.15    0.18
   5  -6   1    0.03    0.13
   5  -6   1    0.64    0.33
  -5  -6  -1    0.12    0.20
  -5  -6  -1    0.50    0.64
  -5  -6  -1    0.03    0.09
   5   6   2   11.30    0.58
  -5   6  -2   12.63    1.36
  -5   6  -2   11.77    0.52
   5   6   2   12.61    0.61
   5   6   2   12.41    0.58
   5   6   2   11.35    0.51
  -5  -6  -2   11.52    1.18
   5  -6   2   12.15    0.52
  -5  -6  -2   12.58    0.66
   5  -6   2   12.24    0.65
  -5  -6  -2   11.51    0.56
   5   6   3    4.67    0.37
   5   6   3    5.25    0.43
  -5   6  -3    4.12    0.81
  -5   6  -3    4.77    0.35
   5   6   3    4.75    0.48
  -5  -6  -3    4.65    1.06
  -5  -6  -3    4.57    0.46
  -5  -6  -3    4.93    0.39
   5  -6   3    4.92    0.45
   5  -6   3    4.52    0.34
  -5  -6  -3    4.77    0.43
   5   6   4    0.60    0.25
  -5   6  -4   -0.09    0.30
  -5   6  -4    0.13    0.16
  -5   6  -4    0.14    0.17
   5   6   4    0.20    0.24
  -5   6  -4   -0.33    0.56
   5   6   4   -0.14    0.26
   5  -6   4    0.20    0.17
   5  -6   4    0.15    0.23
  -5  -6  -4    0.10    0.18
  -5  -6  -4    0.11    0.18
  -5  -6  -4    0.55    0.55
  -5  -6  -4    0.16    0.23
  -5   6  -5    0.56    0.32
   5   6   5    0.51    0.28
  -5   6  -5   -0.84    0.69
   5   6   5    0.38    0.34
  -5  -6  -5    0.14    0.18
   5  -6   5    0.24    0.23
  -5  -6  -5   -0.21    0.75
  -5  -6  -5    0.03    0.24
   5   6   6    0.43    0.41
   5   6   6    0.11    0.25
  -5   6  -6   -0.05    0.61
   5  -6   6    0.24    0.22
  -5  -6  -6    0.68    0.96
  -5  -6  -6   -0.12    0.26
  -5   6  -7    1.27    0.95
   5   6   7   -0.47    0.55
  -5  -6  -7    0.86    0.90
  -5   6  -8    8.00    1.64
  -5   7   9    0.23    0.43
  -5   7   9   -0.12    0.26
   5   7  -9    0.09    0.29
   5  -7  -9    1.14    1.02
   5  -7  -9    0.17    0.44
  -5   7   8    1.15    0.32
  -5   7   8    2.13    0.58
   5   7  -8    0.56    0.35
   5  -7  -8    1.57    0.66
  -5  -7   8    0.92    0.26
   5  -7  -8    2.89    1.08
  -5   7   7    1.63    0.34
   5   7  -7    1.09    0.44
   5  -7  -7    0.94    0.47
   5  -7  -7    0.59    0.29
  -5  -7   7    1.27    0.30
  -5   7   6    1.45    0.34
   5   7  -6    0.93    0.39
   5  -7  -6    0.70    0.27
  -5  -7   6    1.05    0.30
   5  -7  -6    1.60    0.58
   5  -7  -6    1.51    0.34
  -5   7   5    2.59    0.37
   5   7  -5    1.76    0.38
  -5   7   5    2.40    0.39
   5   7  -5    2.86    0.38
   5  -7  -5    1.53    0.30
  -5  -7   5    2.13    0.35
   5  -7  -5    1.27    0.53
   5  -7  -5    2.63    0.42
  -5  -7   5    2.06    0.31
   5   7  -4    5.68    0.78
  -5   7   4    6.01    0.46
  -5   7   4    6.14    0.54
   5   7  -4    5.99    0.42
  -5   7   4    6.79    0.48
   5   7  -4    6.62    0.47
  -5  -7   4    6.54    0.43
   5  -7  -4    5.99    0.61
  -5  -7   4    6.58    0.48
   5  -7  -4    6.15    0.49
   5  -7  -4    6.78    0.90
  -5   7   3    0.89    0.23
  -5   7   3    1.24    0.34
  -5   7   3    0.85    0.20
   5   7  -3    0.69    0.23
   5   7  -3    1.03    0.26
   5  -7  -3    1.10    0.28
   5  -7  -3    0.67    0.23
  -5  -7   3    1.32    0.30
  -5  -7   3    1.21    0.26
   5  -7  -3    1.02    0.34
  -5   7   2    6.55    1.01
   5   7  -2    5.25    0.43
  -5   7   2    5.15    0.43
   5   7  -2    5.35    0.63
  -5   7   2    5.70    0.53
   5  -7  -2    5.77    0.48
   5  -7  -2    5.97    0.66
  -5  -7   2    5.65    0.41
  -5  -7   2    6.78    0.97
  -5  -7   2    4.85    0.39
  -5   7   1   31.44    1.31
   5   7  -1   31.83    0.96
   5   7  -1   33.06    1.35
  -5   7   1   31.69    0.94
  -5   7   1   31.06    1.77
  -5  -7   1   34.80    2.04
   5  -7  -1   31.83    1.55
   5  -7  -1   30.68    1.08
   5  -7  -1   30.78    1.41
  -5  -7   1   30.85    0.98
  -5   7   0    4.70    0.97
   5   7   0    4.10    0.47
   5   7   0    3.20    0.45
   5   7   0    3.40    0.39
  -5   7   0    3.80    0.38
  -5  -7   0    4.00    0.41
   5  -7   0    4.03    0.41
   5  -7   0    3.80    0.41
  -5  -7   0    5.02    0.91
   5  -7   0    3.42    0.56
  -5  -7   0    3.72    0.40
   5   7   1    3.17    0.43
  -5   7  -1    2.50    0.55
   5   7   1    2.76    0.31
   5   7   1    2.83    0.39
  -5   7  -1    3.07    0.35
  -5  -7  -1    2.72    0.35
   5  -7   1    2.69    0.45
   5  -7   1    2.35    0.39
  -5  -7  -1    3.24    0.33
  -5  -7  -1    3.55    0.97
   5  -7   1    3.10    0.33
  -5   7  -2    0.04    0.18
  -5   7  -2    0.59    0.41
   5   7   2    0.33    0.18
   5   7   2    0.53    0.24
   5   7   2    0.21    0.14
   5  -7   2    0.29    0.19
  -5  -7  -2    0.21    0.11
  -5  -7  -2   -0.05    0.62
  -5  -7  -2    0.37    0.22
   5  -7   2    0.02    0.18
  -5   7  -3    0.22    0.17
   5   7   3   -0.11    0.26
   5   7   3    0.29    0.13
   5   7   3    0.11    0.22
  -5   7  -3   -0.06    0.50
   5   7   3    0.15    0.21
   5  -7   3    0.16    0.17
  -5  -7  -3    0.17    0.12
  -5  -7  -3    0.53    0.25
  -5  -7  -3   -0.21    0.41
  -5  -7  -3    0.30    0.21
   5  -7   3   -0.04    0.22
   5   7   4    4.47    0.46
  -5   7  -4    2.72    0.93
   5   7   4    4.04    0.61
   5   7   4    3.35    0.42
  -5   7  -4    3.33    0.33
   5  -7   4    3.29    0.43
  -5  -7  -4    3.94    1.07
   5  -7   4    3.38    0.33
  -5  -7  -4    2.45    0.40
  -5  -7  -4    3.46    0.44
  -5  -7  -4    4.14    0.40
   5   7   5    4.95    0.51
  -5   7  -5    4.36    0.52
   5   7   5    5.16    0.75
  -5   7  -5    3.30    0.97
  -5  -7  -5    2.82    0.43
  -5  -7  -5    4.68    1.24
   5  -7   5    4.11    0.48
  -5  -7  -5    4.24    0.37
   5   7   6    0.34    0.28
   5   7   6    0.01    0.53
  -5   7  -6   -0.27    0.83
  -5  -7  -6   -0.29    0.61
   5  -7   6    0.17    0.23
   5   7   7   -0.11    0.61
  -5   7  -7    1.39    0.98
   5   7   7   -0.43    0.25
   5  -7   7   -0.02    0.17
  -5  -7  -7    0.54    1.08
  -5   7  -8    3.28    1.19
   5   7   8    0.47    0.73
  -5  -7  -8    1.37    1.25
  -5   8   9    0.20    0.29
   5   8  -9    0.42    0.47
  -5   8   9   -0.02    0.43
   5  -8  -9    0.63    0.66
   5  -8  -9    0.93    0.87
  -5   8   8    0.50    0.31
  -5   8   8    1.41    0.54
   5   8  -8    0.40    0.35
   5  -8  -8    0.20    0.55
  -5  -8   8    1.00    0.27
   5  -8  -8    1.88    0.92
   5   8  -7    0.52    0.41
  -5   8   7    1.02    0.35
  -5  -8   7    1.22    0.29
   5  -8  -7    1.41    0.56
   5  -8  -7    1.19    0.77
   5   8  -6    0.07    0.30
  -5   8   6   -0.11    0.24
   5  -8  -6    0.16    0.68
  -5  -8   6    0.03    0.23
   5  -8  -6   -0.38    0.21
   5  -8  -6    0.07    0.43
  -5   8   5   15.87    0.95
  -5   8   5   19.29    0.80
  -5   8   5   18.44    0.87
   5   8  -5   18.03    0.78
   5   8  -5   17.94    1.36
  -5  -8   5   17.80    0.78
   5  -8  -5   19.87    1.80
   5  -8  -5   16.73    0.98
  -5  -8   5   18.23    0.73
   5  -8  -5   17.25    1.33
   5  -8  -5   18.39    0.89
   5   8  -4    4.33    0.44
  -5   8   4    4.96    0.47
   5   8  -4    3.52    0.40
  -5   8   4    4.67    0.48
   5   8  -4    4.62    0.67
  -5  -8   4    4.56    0.46
   5  -8  -4    3.71    0.97
  -5  -8   4    4.57    0.36
   5  -8  -4    3.69    0.65
   5  -8  -4    4.45    0.47
   5  -8  -4    4.52    0.55
  -5   8   3    0.39    0.17
   5   8  -3    0.35    0.23
   5   8  -3    0.34    0.19
  -5   8   3    0.41    0.24
   5  -8  -3    0.39    0.40
   5  -8  -3    0.22    0.37
  -5  -8   3    0.27    0.20
   5  -8  -3    0.57    0.33
   5   8  -2    5.38    0.46
  -5   8   2    5.96    1.05
   5   8  -2    5.67    0.65
  -5   8   2    5.36    0.45
  -5   8   2    4.88    0.52
  -5  -8   2    4.95    0.48
   5  -8  -2    5.49    0.49
   5  -8  -2    5.46    0.70
  -5  -8   2    5.53    0.48
   5  -8  -2    4.79    0.74
  -5  -8   2    7.36    1.28
  -5   8   1    2.35    0.60
  -5   8   1    3.26    0.38
   5   8  -1    3.07    0.34
   5   8  -1    3.38    0.50
   5  -8  -1    3.37    0.47
   5  -8  -1    2.12    0.52
  -5  -8   1    4.16    0.96
   5  -8  -1    3.21    0.56
  -5  -8   1    3.27    0.41
   5   8   0   -0.36    0.24
   5   8   0    0.05    0.14
  -5   8   0    0.08    0.15
   5   8   0   -0.01    0.15
  -5   8   0    0.07    0.44
   5  -8   0    0.29    0.31
  -5  -8   0   -0.08    0.09
  -5  -8   0   -0.15    0.21
  -5  -8   0    0.51    0.82
   5  -8   0   -0.02    0.21
   5  -8   0    0.14    0.27
  -5   8  -1    0.03    0.15
  -5   8  -1    0.12    0.37
   5   8   1    0.10    0.16
   5   8   1   -0.08    0.21
   5   8   1    0.02    0.16
   5  -8   1   -0.10    0.17
   5  -8   1    0.15    0.16
  -5  -8  -1   -0.06    0.22
   5  -8   1    0.70    0.43
  -5  -8  -1    0.35    0.56
  -5  -8  -1    0.04    0.10
   5   8   2    4.58    0.42
  -5   8  -2    4.29    0.40
   5   8   2    4.27    0.45
   5   8   2    4.74    0.45
  -5   8  -2    4.16    0.83
  -5  -8  -2    5.33    1.10
   5  -8   2    4.91    0.51
   5  -8   2    4.46    0.34
  -5  -8  -2    4.99    0.45
  -5  -8  -2    4.73    0.39
   5   8   3    0.37    0.16
   5   8   3    0.35    0.26
  -5   8  -3    0.00    0.62
   5   8   3    0.41    0.25
   5   8   3    0.61    0.27
  -5   8  -3    0.53    0.22
   5  -8   3    0.23    0.28
  -5  -8  -3    0.30    0.11
  -5  -8  -3    0.39    0.59
  -5  -8  -3    0.42    0.28
   5  -8   3    0.28    0.20
  -5  -8  -3    0.43    0.25
   5   8   4    7.16    0.55
   5   8   4    6.66    0.71
  -5   8  -4    6.10    0.43
   5   8   4    6.93    0.56
  -5   8  -4    6.16    1.21
   5  -8   4    6.21    0.42
  -5  -8  -4    5.61    0.70
  -5  -8  -4    6.37    0.49
   5  -8   4    7.37    0.60
  -5  -8  -4    7.78    1.56
   5   8   5    2.47    0.61
   5   8   5    1.81    0.39
  -5   8  -5    1.14    0.99
  -5  -8  -5    0.75    0.36
  -5  -8  -5    1.60    0.91
   5  -8   5    1.45    0.34
   5   8   6    0.90    0.35
  -5   8  -6    0.18    0.99
   5   8   6    1.32    0.59
  -5  -8  -6    1.73    1.07
   5  -8   6    0.98    0.30
   5   8   7    0.41    0.31
   5   8   7   -0.25    0.58
  -5   8  -7    1.36    1.09
   5  -8   7    0.22    0.22
  -5  -8  -7    0.87    1.23
  -5   8  -8    2.80    1.22
   5   8   8   -0.77    0.68
  -5  -8  -8    0.84    1.32
  -5   9   9   -0.34    0.28
   5   9  -9    0.32    0.47
   5  -9  -9    1.83    1.01
   5  -9  -9   -0.15    0.62
   5   9  -8    0.08    0.30
  -5   9   8    0.93    0.57
  -5   9   8   -0.26    0.25
   5  -9  -8    0.56    0.84
   5  -9  -8   -0.15    0.57
  -5  -9   8    0.03    0.25
   5   9  -7    0.32    0.36
  -5   9   7    0.20    0.34
   5  -9  -7    0.50    0.54
  -5  -9   7    0.61    0.28
   5  -9  -7    1.39    0.95
  -5   9   6   -0.42    0.25
   5   9  -6   -0.08    0.22
  -5  -9   6   -0.06    0.25
   5  -9  -6    0.07    0.49
   5  -9  -6    0.86    0.79
  -5   9   5   24.91    0.94
   5   9  -5   22.95    0.88
   5   9  -5   23.95    1.58
   5  -9  -5   21.23    1.52
   5  -9  -5   22.80    1.03
   5  -9  -5   21.15    1.06
  -5  -9   5   23.56    0.93
   5  -9  -5   20.88    1.92
   5   9  -4   13.13    1.07
  -5   9   4   13.02    0.75
  -5   9   4   15.16    0.74
   5   9  -4   12.98    0.69
   5  -9  -4   12.77    1.15
   5  -9  -4   14.50    1.59
   5  -9  -4   14.72    0.85
  -5  -9   4   13.99    0.74
   5   9  -3    2.40    0.42
  -5   9   3    3.19    0.45
   5   9  -3    3.08    0.36
  -5   9   3    4.00    0.45
   5  -9  -3    2.95    0.50
   5  -9  -3    2.78    0.64
  -5  -9   3    3.79    0.40
   5  -9  -3    3.18    0.85
  -5   9   2    1.15    0.45
   5   9  -2    1.41    0.28
   5   9  -2    0.96    0.27
  -5   9   2    1.09    0.26
  -5   9   2    1.52    0.28
   5  -9  -2    1.36    0.53
   5  -9  -2    1.59    0.44
   5  -9  -2    1.69    0.36
  -5  -9   2    0.84    0.26
  -5  -9   2    2.00    0.82
  -5  -9   2    1.77    0.36
  -5   9   1    1.98    0.62
  -5   9   1    2.73    0.38
   5   9  -1    1.52    0.28
   5   9  -1    2.50    0.34
   5  -9  -1    2.26    0.50
  -5  -9   1    4.02    1.18
   5  -9  -1    2.87    0.59
  -5  -9   1    1.89    0.35
  -5  -9   1    2.58    0.40
   5  -9  -1    2.51    0.41
   5   9   0    0.07    0.14
  -5   9   0    0.31    0.39
  -5   9   0   -0.03    0.16
   5   9   0   -0.04    0.17
   5   9   0   -0.38    0.33
  -5  -9   0   -0.02    0.18
   5  -9   0    0.24    0.33
  -5  -9   0   -0.05    0.11
   5  -9   0   -0.17    0.18
  -5  -9   0    1.13    0.93
   5  -9   0   -0.05    0.23
   5   9   1    2.72    0.37
  -5   9  -1    2.71    0.35
  -5   9  -1    2.73    0.63
   5   9   1    2.57    0.39
  -5  -9  -1    2.89    0.42
   5  -9   1    2.15    0.48
  -5  -9  -1    3.04    0.92
   5  -9   1    2.75    0.41
   5  -9   1    2.78    0.46
  -5  -9  -1    2.70    0.33
  -5   9  -2    3.47    0.40
   5   9   2    3.58    0.46
   5   9   2    3.88    0.45
  -5   9  -2    3.88    0.87
   5   9   2    3.61    0.44
  -5  -9  -2    3.80    1.15
  -5  -9  -2    3.98    0.46
  -5  -9  -2    3.79    0.35
   5  -9   2    3.85    0.51
   5   9   3    0.18    0.27
  -5   9  -3    0.22    0.23
  -5   9  -3   -0.03    0.76
   5   9   3    0.56    0.20
  -5  -9  -3    0.30    0.10
  -5  -9  -3    0.76    0.29
   5  -9   3    0.24    0.20
   5  -9   3    0.40    0.31
  -5  -9  -3    0.37    0.34
  -5  -9  -3    0.63    0.89
  -5   9  -4    3.13    1.05
   5   9   4    3.07    0.45
  -5   9  -4    3.17    0.37
   5   9   4    3.13    0.59
   5  -9   4    3.10    0.49
  -5  -9  -4    4.46    1.37
  -5  -9  -4    3.48    0.45
  -5  -9  -4    1.79    0.45
   5   9   5    0.14    0.29
   5   9   5    0.12    0.32
  -5   9  -5   -0.76    0.87
  -5  -9  -5   -0.75    0.33
   5  -9   5    0.18    0.31
  -5  -9  -5   -0.12    0.67
   5   9   6    0.38    0.30
  -5   9  -6   -1.10    1.00
   5   9   6   -0.13    0.50
   5  -9   6    0.68    0.31
  -5  -9  -6    0.41    0.85
   5   9   7    0.27    0.32
  -5   9  -7    0.10    1.13
   5   9   7    0.48    0.62
  -5  -9  -7    0.73    1.28
   5  -9   7    0.33    0.24
   5   9   8   -0.28    0.69
  -5   9  -8    2.55    1.26
  -5  -9  -8    0.27    1.01
  -5  10   9    0.06    0.34
   5 -10  -9   -0.13    0.48
  -5  10   8    0.34    0.32
   5  10  -8    0.54    0.38
  -5 -10   8    0.96    0.33
   5 -10  -8    0.20    0.49
   5 -10  -8    2.08    1.12
   5  10  -7   -0.05    0.33
  -5  10   7   -0.03    0.31
   5 -10  -7    0.83    0.85
  -5 -10   7   -0.21    0.27
   5 -10  -7   -0.51    0.48
   5  10  -6    0.02    0.21
  -5  10   6   -0.46    0.27
  -5 -10   6   -0.22    0.29
   5 -10  -6   -0.01    0.50
   5 -10  -6   -0.29    0.50
  -5  10   5    8.07    0.63
   5  10  -5    8.10    1.06
   5  10  -5    7.00    0.55
  -5 -10   5    6.60    0.58
   5 -10  -5    7.30    1.26
   5 -10  -5    7.10    0.68
   5 -10  -5    7.17    1.02
  -5  10   4    8.85    0.63
  -5  10   4    9.51    0.67
   5  10  -4    7.70    0.59
   5  10  -4    8.67    0.92
  -5 -10   4    8.94    0.67
   5 -10  -4    7.88    1.34
   5 -10  -4    8.74    0.76
   5 -10  -4    7.38    1.00
  -5  10   3    1.11    0.36
   5  10  -3    0.75    0.31
  -5  10   3    0.80    0.21
   5  10  -3    1.17    0.29
   5 -10  -3    1.08    0.68
   5 -10  -3    1.26    0.37
  -5 -10   3    0.95    0.30
   5 -10  -3    0.76    0.56
   5  10  -2    0.55    0.26
  -5  10   2    0.82    0.32
   5  10  -2    0.60    0.24
  -5  10   2    0.79    0.45
   5 -10  -2    0.57    0.52
  -5 -10   2    1.59    1.03
   5 -10  -2    0.52    0.30
  -5 -10   2    0.23    0.26
   5 -10  -2    0.74    0.49
  -5 -10   2    0.74    0.34
   5  10  -1    0.86    0.25
   5  10  -1    1.10    0.28
  -5  10   1    1.16    0.33
  -5  10   1    1.24    0.59
  -5 -10   1    0.58    0.32
  -5 -10   1    1.27    0.30
  -5 -10   1    1.89    1.08
   5 -10  -1    1.51    0.57
   5 -10  -1    1.36    0.48
   5 -10  -1    0.74    0.37
  -5  10   0    0.75    0.60
   5  10   0    0.02    0.16
  -5  10   0    0.13    0.19
   5  10   0   -0.13    0.26
  -5 -10   0    0.95    1.00
   5 -10   0   -0.27    0.29
  -5 -10   0   -0.19    0.26
   5 -10   0    0.16    0.35
[truncated: 423,810 more chars]
