# Supplementary material for: Crystal structure of (E)-N-[(2-meth­oxy­naphthalen-1-yl)methyl­idene]-3-nitro­aniline
Source: Acta Crystallogr E Crystallogr Commun. 2015 Nov 14;71(Pt 12):o941–2. doi: 10.1107/S2056989015020502 (PMC4719912; doi:10.1107/S2056989015020502)
Supplement: Supplementary file 2 [file e-71-0o941-Isup2.hkl]

data_I                                                                          
_shelx_title ' L3D in P2(1)/c'                                                  
_shelx_refln_list_code          4                                               
_shelx_F_calc_maximum      163.47                                               
_exptl_crystal_F_000       640.00                                               
_reflns_d_resolution_high  0.8410                                               
                                                                                
loop_                                                                           
 _space_group_symop_operation_xyz                                               
 'x, y, z'                                                                      
 '-x, y+1/2, -z+1/2'                                                            
 '-x, -y, -z'                                                                   
 'x, -y-1/2, z-1/2'                                                             
                                                                                
_cell_length_a    12.8481                                                       
_cell_length_b    15.4085                                                       
_cell_length_c     7.6232                                                       
_cell_angle_alpha  90.000                                                       
_cell_angle_beta   98.040                                                       
_cell_angle_gamma  90.000                                                       
                                                                                
_shelx_F_squared_multiplier     1.000                                           
                                                                                
loop_                                                                           
 _refln_index_h                                                                 
 _refln_index_k                                                                 
 _refln_index_l                                                                 
 _refln_F_squared_calc                                                          
 _refln_F_squared_meas                                                          
 _refln_F_squared_sigma                                                         
 _refln_observed_status                                                         
   2   0   0       4382.91       4344.88        26.96 o                         
   3   0   0       5605.25       5521.55        34.26 o                         
   4   0   0       1854.24       1797.60        13.87 o                         
   5   0   0       2145.95       2106.99        16.88 o                         
   6   0   0          0.94         -0.37         0.98 o                         
   7   0   0       1303.93       1293.63        14.44 o                         
   8   0   0         39.43         37.70         3.28 o                         
   9   0   0       1869.12       1918.50        24.94 o                         
  10   0   0       1093.84       1116.76        18.20 o                         
  11   0   0          9.87         16.24         3.98 o                         
  12   0   0          6.30          5.23         3.90 o                         
  13   0   0          0.86         -3.79         5.59 o                         
  14   0   0          0.28         -7.09         7.62 o                         
  15   0   0         53.49         62.86        16.72 o                         
   1   1   0        121.03         49.24         2.80 o                         
   2   1   0        634.42        654.86         3.88 o                         
   3   1   0       2824.94       2760.48        13.88 o                         
   4   1   0        342.42        329.58         3.41 o                         
   5   1   0        408.81        399.59         3.65 o                         
   6   1   0         28.05         29.55         1.28 o                         
   7   1   0         29.71         28.00         1.63 o                         
   8   1   0         41.84         44.13         2.19 o                         
   9   1   0        111.61        122.35         4.93 o                         
  10   1   0        766.37        798.60        12.81 o                         
  11   1   0        229.65        232.55         5.60 o                         
  12   1   0          0.50         -3.79         2.69 o                         
  13   1   0          5.45          5.50         5.56 o                         
  14   1   0          0.11         -3.54         4.36 o                         
  15   1   0          9.78         13.67         6.74 o                         
   0   2   0       1886.25       1687.68        23.20 o                         
   1   2   0          1.38          0.77         0.45 o                         
   2   2   0        604.59        619.24         4.19 o                         
   3   2   0          0.00         -0.58         0.76 o                         
   4   2   0        315.59        330.74         3.24 o                         
   5   2   0        320.03        334.80         3.36 o                         
   6   2   0       1287.20       1325.48         8.42 o                         
   7   2   0        196.65        213.80         3.33 o                         
   8   2   0         71.64         85.59         2.66 o                         
   9   2   0        220.53        222.15         4.39 o                         
  10   2   0        396.78        410.76        11.14 o                         
  11   2   0         78.62        105.86         6.82 o                         
  12   2   0         57.99         50.85         3.97 o                         
  13   2   0         35.28         23.81         4.15 o                         
  14   2   0          8.16          6.75         5.77 o                         
  15   2   0          5.74          5.59         4.77 o                         
   1   3   0        462.12        497.41         3.58 o                         
   2   3   0        120.62        115.83         1.77 o                         
   3   3   0          0.07          0.89         1.03 o                         
   4   3   0        422.30        431.12         3.82 o                         
   5   3   0          0.61          0.35         0.81 o                         
   6   3   0        710.79        759.16         7.01 o                         
   7   3   0       1002.20       1096.75        10.53 o                         
   8   3   0         20.90         16.33         1.85 o                         
   9   3   0          3.10          4.46         1.94 o                         
  10   3   0         12.23         23.52         2.68 o                         
  11   3   0        423.58        450.33         9.24 o                         
  12   3   0        303.32        340.08        11.13 o                         
  13   3   0          0.37          5.36         3.94 o                         
  14   3   0         19.76         14.80         5.41 o                         
   0   4   0       8554.73       8344.75        73.39 o                         
   1   4   0      13622.45      12855.03        63.89 o                         
   2   4   0        195.00        173.29         2.26 o                         
   3   4   0        636.44        594.58         4.88 o                         
   4   4   0         24.87         24.02         1.30 o                         
   5   4   0        253.09        269.84         3.27 o                         
   6   4   0         87.65        123.14         3.14 o                         
   7   4   0          0.26          3.86         1.71 o                         
   8   4   0         28.47         29.55         2.31 o                         
   9   4   0        281.78        278.18         6.60 o                         
  10   4   0        133.72        127.50         7.03 o                         
  11   4   0        316.24        321.05         7.92 o                         
  12   4   0          0.27          5.54         5.30 o                         
  13   4   0         50.75         35.85         5.06 o                         
  14   4   0          6.24          6.99         4.81 o                         
   1   5   0          1.66          5.01         0.81 o                         
   2   5   0         40.03         47.54         1.49 o                         
   3   5   0         50.08         58.35         1.66 o                         
   4   5   0        476.64        506.62         4.62 o                         
   5   5   0        653.15        708.02         7.09 o                         
   6   5   0          6.45          3.01         1.31 o                         
   7   5   0        523.97        555.76         8.18 o                         
   8   5   0         71.86         72.09         3.76 o                         
   9   5   0        211.43        186.45         6.24 o                         
  10   5   0        500.73        522.44         9.09 o                         
  11   5   0         42.92         45.06         3.79 o                         
  12   5   0        120.53        104.34         7.79 o                         
  13   5   0          0.34         -1.46         4.39 o                         
  14   5   0          7.26          4.81         5.88 o                         
   0   6   0        708.62        762.53         8.39 o                         
   1   6   0        746.99        764.70         5.80 o                         
   2   6   0        493.49        506.92         4.66 o                         
   3   6   0        177.83        164.32         2.68 o                         
   4   6   0        631.63        635.72         5.67 o                         
   5   6   0        700.78        746.10         7.83 o                         
   6   6   0          0.29          2.03         1.54 o                         
   7   6   0        306.93        340.35         9.03 o                         
   8   6   0        307.47        308.92         6.73 o                         
   9   6   0         65.58         56.98         3.89 o                         
  10   6   0        212.29        215.45         6.21 o                         
  11   6   0         97.45         85.96         4.86 o                         
  12   6   0          6.43          1.38         3.99 o                         
  13   6   0         48.95         59.06         5.88 o                         
  14   6   0          3.72         16.92         6.45 o                         
   1   7   0       1288.43       1257.06         8.56 o                         
   2   7   0        827.59        844.87         6.61 o                         
   3   7   0        179.90        163.46         3.45 o                         
   4   7   0        778.70        795.71         8.12 o                         
   5   7   0         85.92         96.36         3.48 o                         
   6   7   0        431.48        425.34         6.97 o                         
   7   7   0         60.65         66.15         3.47 o                         
   8   7   0          0.20          2.18         3.18 o                         
   9   7   0         18.47         10.20         3.04 o                         
  10   7   0         36.62         33.47         3.71 o                         
  11   7   0          4.35          2.55         3.24 o                         
  12   7   0          2.06         -0.72         3.88 o                         
  13   7   0          0.62         -1.62         3.95 o                         
   0   8   0        464.21        480.01         8.17 o                         
   1   8   0        254.61        283.81         4.42 o                         
   2   8   0       1282.64       1326.64        11.35 o                         
   3   8   0          1.45         -0.53         1.38 o                         
   4   8   0        704.27        699.45         8.39 o                         
   5   8   0          1.09         -0.06         1.34 o                         
   6   8   0         10.24          9.79         2.06 o                         
   7   8   0          4.86          6.76         2.89 o                         
   8   8   0         38.23         35.64         2.77 o                         
   9   8   0          0.55         -0.88         2.31 o                         
  10   8   0         58.17         58.16         4.07 o                         
  11   8   0         18.07          9.52         3.61 o                         
  12   8   0          0.02         -7.95         5.30 o                         
  13   8   0          0.13         -1.46         4.30 o                         
   1   9   0        115.08        124.43         3.89 o                         
   2   9   0         16.08          6.87         1.58 o                         
   3   9   0         48.93         36.72         2.55 o                         
   4   9   0          0.39          1.34         1.66 o                         
   5   9   0          0.85         -0.03         1.80 o                         
   6   9   0        179.48        180.54         6.12 o                         
   7   9   0        116.18        113.88         5.68 o                         
   8   9   0        467.64        484.32        12.14 o                         
   9   9   0        115.05        112.26         5.11 o                         
  10   9   0         95.52         89.16         8.36 o                         
  11   9   0         11.19          4.66         4.13 o                         
  12   9   0          0.02         -4.52         4.87 o                         
  13   9   0         14.96          4.50         9.41 o                         
   0  10   0         12.87         12.60         3.27 o                         
   1  10   0         17.55         14.67         2.10 o                         
   2  10   0        101.00         89.40         3.82 o                         
   3  10   0        145.63        136.06         4.67 o                         
   4  10   0         20.92         24.98         2.96 o                         
   5  10   0          0.48          1.71         2.73 o                         
   6  10   0          5.32          6.07         2.36 o                         
   7  10   0        403.57        407.26         9.67 o                         
   8  10   0         82.37         81.31         4.88 o                         
   9  10   0        265.65        273.96         8.67 o                         
  10  10   0         55.39         54.70         4.90 o                         
  11  10   0         70.10         67.43         8.29 o                         
  12  10   0          5.25          4.81         4.51 o                         
   1  11   0         56.38         65.38         3.95 o                         
   2  11   0          0.06          2.76         2.07 o                         
   3  11   0        201.94        201.69         5.74 o                         
   4  11   0        256.09        256.57         7.90 o                         
   5  11   0         11.04          8.51         2.47 o                         
   6  11   0         38.85         37.99         3.66 o                         
   7  11   0          0.11         -0.25         2.62 o                         
   8  11   0         52.51         43.31         4.22 o                         
   9  11   0         17.65         14.31         4.76 o                         
  10  11   0         11.00          3.84         4.34 o                         
  11  11   0          4.10         -6.05         6.79 o                         
  12  11   0          2.22         -3.31         4.41 o                         
   0  12   0         23.43         20.04         5.77 o                         
   1  12   0         71.14         73.25         4.48 o                         
   2  12   0          5.00          7.43         2.20 o                         
   3  12   0        624.87        655.28        10.51 o                         
   4  12   0         64.28         77.33         5.07 o                         
   5  12   0         69.14         73.62         5.39 o                         
   6  12   0          1.11         -3.79         2.64 o                         
   7  12   0         19.07         12.12         3.40 o                         
   8  12   0          2.85         -4.65         3.46 o                         
   9  12   0          7.66          0.64         3.51 o                         
  10  12   0          1.96         -5.91         5.21 o                         
  11  12   0          1.62          0.93         4.55 o                         
   1  13   0          2.74         -3.90         2.60 o                         
   2  13   0        109.12        110.21         5.54 o                         
   3  13   0         58.95         78.25         4.77 o                         
   4  13   0        289.82        315.44         8.43 o                         
   5  13   0         40.01         31.34         3.64 o                         
   6  13   0         15.19          8.34         3.22 o                         
   7  13   0          2.47         -5.41         3.72 o                         
   8  13   0          1.05         -5.24         3.49 o                         
   9  13   0          1.57         -8.38         5.76 o                         
  10  13   0          8.82          5.50         5.70 o                         
   0  14   0          0.60         -4.05         2.70 o                         
   1  14   0          0.01         -3.56         2.37 o                         
   2  14   0        118.12        111.64         6.14 o                         
   3  14   0          3.62          1.23         2.55 o                         
   4  14   0        180.82        178.71         6.86 o                         
   5  14   0          0.39         -3.69         2.46 o                         
   6  14   0          0.64         -4.58         3.05 o                         
   7  14   0          0.21         -4.67         3.11 o                         
   8  14   0         21.89         11.72         5.53 o                         
   9  14   0          6.77          3.00         7.56 o                         
   1  15   0          7.46          3.20         4.27 o                         
   2  15   0         17.66         12.53         3.47 o                         
   3  15   0          0.67         -3.76         5.37 o                         
   4  15   0         38.63         32.76         4.55 o                         
   5  15   0          2.65         -4.75         3.57 o                         
   6  15   0          2.06         -4.31         5.27 o                         
   7  15   0          1.55         -5.92         3.95 o                         
   8  15   0          0.71         -3.86         5.33 o                         
   0  16   0          4.46          1.47         3.46 o                         
   1  16   0          0.08         -2.88         2.94 o                         
   2  16   0          6.40          2.17         3.02 o                         
   3  16   0         16.55         12.68         4.46 o                         
   4  16   0         13.85         10.46         6.28 o                         
   5  16   0          2.93          1.09         4.20 o                         
   6  16   0          0.02         -3.29         4.57 o                         
   7  16   0          1.02         -5.44         5.80 o                         
   1  17   0          0.75          2.69         3.15 o                         
   2  17   0          8.86          2.13         3.96 o                         
   3  17   0         30.85         42.42         7.17 o                         
   4  17   0         29.59         24.24         5.66 o                         
   5  17   0          1.54          0.98         4.15 o                         
   0  18   0         10.14         31.34         9.74 o                         
   1  18   0          3.28          7.30         5.92 o                         
   2  18   0         12.13         14.19         5.44 o                         
 -15   1   1          7.57          8.46         6.88 o                         
 -14   1   1          0.15         -5.02         3.52 o                         
 -13   1   1         30.77         26.50         4.60 o                         
 -12   1   1        152.82        175.60         6.83 o                         
 -11   1   1        341.84        362.12         7.08 o                         
 -10   1   1          1.35          8.68         2.23 o                         
  -9   1   1        141.30        142.26         4.45 o                         
  -8   1   1          3.39          1.42         1.37 o                         
  -7   1   1        105.13        122.26         3.48 o                         
  -6   1   1         51.95         55.41         1.89 o                         
  -5   1   1        222.06        239.19         2.84 o                         
  -4   1   1        742.37        712.80         5.29 o                         
  -3   1   1          0.63         -0.80         0.53 o                         
  -2   1   1       7657.48       7294.30        39.80 o                         
  -1   1   1        753.17        728.21         4.20 o                         
   0   1   1       3221.33       3051.15        37.36 o                         
   1   1   1       2429.23       2345.42        23.82 o                         
   2   1   1       7563.27       7228.60        34.80 o                         
   3   1   1         25.74         29.46         1.16 o                         
   4   1   1        312.80        301.83         3.19 o                         
   5   1   1          4.15          7.68         0.87 o                         
   6   1   1         23.20         25.59         1.43 o                         
   7   1   1         37.77         39.37         2.37 o                         
   8   1   1          4.31          4.20         1.29 o                         
   9   1   1         14.06         18.78         2.27 o                         
  10   1   1        408.97        405.47         7.41 o                         
  11   1   1        215.59        229.85         6.43 o                         
  12   1   1         29.24         32.25         4.55 o                         
  13   1   1         11.58          8.33         4.05 o                         
  14   1   1         14.71         12.12         4.96 o                         
 -15   2   1          0.67         -3.06         5.15 o                         
 -14   2   1         10.40         -1.27         3.69 o                         
 -13   2   1          2.47          1.38         3.71 o                         
 -12   2   1        479.76        487.90         9.25 o                         
 -11   2   1        462.35        491.30         9.06 o                         
 -10   2   1       1525.68       1509.83        17.02 o                         
  -9   2   1        137.23        134.50         4.88 o                         
  -8   2   1         97.53        102.12         3.38 o                         
  -7   2   1         58.98         82.74         2.94 o                         
  -6   2   1         15.23          7.93         1.05 o                         
  -5   2   1        269.95        287.79         3.32 o                         
  -4   2   1         29.61         20.64         1.11 o                         
  -3   2   1        527.98        519.04         3.74 o                         
  -2   2   1        516.29        497.97         3.69 o                         
  -1   2   1       2203.89       2164.88        11.22 o                         
   0   2   1       1283.66       1254.59         7.10 o                         
   1   2   1        985.91        930.63         5.59 o                         
   2   2   1        440.70        429.72         3.14 o                         
   3   2   1        105.27        106.61         1.72 o                         
   4   2   1         62.20         68.40         1.58 o                         
   5   2   1       1613.58       1737.47        10.41 o                         
   6   2   1       1009.73       1158.46         8.67 o                         
   7   2   1        281.94        325.24         4.38 o                         
   8   2   1        107.36        134.54         3.73 o                         
   9   2   1        372.88        394.27         6.58 o                         
  10   2   1        111.81        122.96         4.44 o                         
  11   2   1        123.43        128.01         5.89 o                         
  12   2   1          6.29          4.31         3.80 o                         
  13   2   1          0.49         -1.85         3.75 o                         
  14   2   1          5.03          0.79         4.75 o                         
 -15   3   1          6.24          7.05         4.67 o                         
 -14   3   1          0.35         -5.52         3.68 o                         
 -13   3   1          3.45          5.37         5.34 o                         
 -12   3   1        164.83        197.24         7.06 o                         
 -11   3   1        211.82        222.17         6.85 o                         
 -10   3   1        764.70        831.25        12.38 o                         
  -9   3   1        489.50        489.77         7.77 o                         
  -8   3   1         26.79         22.66         2.14 o                         
  -7   3   1         65.94         76.16         3.12 o                         
  -6   3   1        690.34        670.29         6.77 o                         
  -5   3   1       1235.57       1318.79         8.67 o                         
  -4   3   1       2325.94       2320.08        12.89 o                         
  -3   3   1       1016.28       1020.90         6.67 o                         
  -2   3   1       4900.27       4842.69        23.57 o                         
  -1   3   1      19505.27      18114.81       152.47 o                         
   0   3   1          0.56          0.74         0.61 o                         
   1   3   1        356.47        352.43         3.07 o                         
   2   3   1         15.84         12.31         0.77 o                         
   3   3   1       2523.01       2441.12        13.29 o                         
   4   3   1        338.15        364.83         3.62 o                         
   5   3   1        200.38        202.24         2.76 o                         
   6   3   1       1172.10       1239.21         9.73 o                         
   7   3   1          0.92          3.34         1.35 o                         
   8   3   1         39.62         47.92         3.18 o                         
   9   3   1         35.89         35.61         2.89 o                         
  10   3   1        346.18        360.86         7.20 o                         
  11   3   1         10.59         10.23         3.28 o                         
  12   3   1          3.42          2.25         3.92 o                         
  13   3   1          0.09         -3.28         4.80 o                         
  14   3   1          0.85         -3.86         4.99 o                         
 -14   4   1          7.10         12.61         5.35 o                         
 -13   4   1          5.30         -1.59         4.94 o                         
 -12   4   1          7.82         11.24         3.13 o                         
 -11   4   1          0.83         12.01         2.72 o                         
 -10   4   1        551.57        549.24         9.12 o                         
  -9   4   1          1.47          0.02         1.72 o                         
  -8   4   1         43.31         47.84         3.03 o                         
  -7   4   1         53.44         48.60         3.03 o                         
  -6   4   1         25.43         22.76         1.84 o                         
  -5   4   1       2070.47       2106.79        12.53 o                         
  -4   4   1        865.85        905.32         6.66 o                         
  -3   4   1        176.68        157.38         2.85 o                         
  -2   4   1       8975.22       8772.26        42.69 o                         
  -1   4   1      10852.83      10526.12        62.39 o                         
   0   4   1      17222.54      16224.65       114.42 o                         
   1   4   1       1065.02       1014.69         6.40 o                         
   2   4   1         15.80          9.38         0.72 o                         
   3   4   1         95.45        101.00         1.95 o                         
   4   4   1       1501.37       1518.56         9.58 o                         
   5   4   1        106.28        103.16         2.40 o                         
   6   4   1        424.98        446.82         4.89 o                         
   7   4   1         10.30         10.58         1.58 o                         
   8   4   1        393.94        391.28         6.68 o                         
   9   4   1        271.65        288.24         7.18 o                         
  10   4   1        120.99         99.83         4.68 o                         
  11   4   1         86.04         89.00         5.13 o                         
  12   4   1         26.47         15.96         5.07 o                         
  13   4   1         12.68          8.79         5.78 o                         
  14   4   1          2.42          7.03         4.13 o                         
 -14   5   1         11.56          3.30         7.20 o                         
 -13   5   1          3.13         -2.49         3.84 o                         
 -12   5   1         23.45         20.58         3.31 o                         
 -11   5   1        191.26        191.47         6.60 o                         
 -10   5   1          9.07          4.63         2.61 o                         
  -9   5   1          9.11          4.63         2.33 o                         
  -8   5   1         11.09         10.87         2.29 o                         
  -7   5   1          3.19          3.80         1.83 o                         
  -6   5   1         24.10         19.82         2.15 o                         
  -5   5   1         57.21         75.75         2.60 o                         
  -4   5   1        172.93        172.13         2.86 o                         
  -3   5   1        834.26        824.87         6.25 o                         
  -2   5   1       3403.40       3367.13        18.07 o                         
  -1   5   1        937.33        949.13         6.56 o                         
   0   5   1       2356.52       2300.86        13.13 o                         
   1   5   1        587.16        563.01         4.50 o                         
   2   5   1        786.60        740.57         5.28 o                         
   3   5   1        200.35        194.59         2.67 o                         
   4   5   1          0.00          1.59         0.93 o                         
   5   5   1        450.79        471.60         5.10 o                         
   6   5   1         87.46         84.29         2.53 o                         
   7   5   1         17.62         16.80         1.56 o                         
   8   5   1        371.15        362.93         6.75 o                         
   9   5   1        358.34        350.41         8.12 o                         
  10   5   1         73.17         69.71         4.26 o                         
  11   5   1         10.89          9.85         3.54 o                         
  12   5   1          6.36          1.40         4.78 o                         
  13   5   1          0.86         -3.67         7.54 o                         
  14   5   1          1.78          5.67         5.58 o                         
 -14   6   1         53.02         48.15         9.57 o                         
 -13   6   1         16.52          9.42         4.54 o                         
 -12   6   1         14.04         14.53         4.05 o                         
 -11   6   1        322.15        313.82         8.02 o                         
 -10   6   1         52.38         43.71         4.14 o                         
  -9   6   1          0.99         -0.38         2.15 o                         
  -8   6   1         86.36         71.17         3.83 o                         
  -7   6   1         68.60         63.63         4.12 o                         
  -6   6   1         28.52         25.31         2.58 o                         
  -5   6   1         25.01         18.26         1.82 o                         
  -4   6   1         49.10         41.98         1.92 o                         
  -3   6   1         58.50         64.89         2.00 o                         
  -2   6   1        907.01        916.62         6.82 o                         
  -1   6   1       1183.63       1150.33         7.94 o                         
   0   6   1         21.69         20.10         1.23 o                         
   1   6   1         92.60         94.17         1.99 o                         
   2   6   1       1067.73       1036.07         7.24 o                         
   3   6   1         16.30         14.74         1.04 o                         
   4   6   1         45.60         47.22         2.03 o                         
   5   6   1          0.12          1.91         1.21 o                         
   6   6   1        474.02        505.95         6.14 o                         
   7   6   1         95.94         92.12         3.62 o                         
   8   6   1        172.78        179.63         6.42 o                         
   9   6   1        297.36        320.16         7.97 o                         
  10   6   1        240.87        232.81         8.67 o                         
  11   6   1        144.88        137.33         7.70 o                         
  12   6   1          4.09         -6.78         4.52 o                         
  13   6   1          3.49         -2.52         4.46 o                         
 -14   7   1         75.32         99.18         8.17 o                         
 -13   7   1          1.00         -4.53         4.11 o                         
 -12   7   1         24.89         18.46         3.80 o                         
 -11   7   1         66.81         62.39         5.81 o                         
 -10   7   1          6.64         -0.24         2.81 o                         
  -9   7   1          3.48         -0.08         2.87 o                         
  -8   7   1         28.81         29.06         3.10 o                         
  -7   7   1         36.47         39.25         3.30 o                         
  -6   7   1        148.91        146.93         4.93 o                         
  -5   7   1        770.68        797.62         9.74 o                         
  -4   7   1       1209.56       1323.80        11.37 o                         
  -3   7   1          2.65          1.17         1.17 o                         
  -2   7   1        568.88        522.01         5.08 o                         
  -1   7   1       1338.18       1348.76         9.30 o                         
   0   7   1        699.67        723.88         6.12 o                         
   1   7   1        426.00        414.58         4.28 o                         
   2   7   1        234.69        236.11         3.68 o                         
   3   7   1          5.60          4.25         1.10 o                         
   4   7   1         14.58         14.55         1.43 o                         
   5   7   1         67.27         73.61         2.96 o                         
   6   7   1        474.83        474.55         7.32 o                         
   7   7   1         45.98         49.96         2.84 o                         
   8   7   1          3.64          6.02         2.31 o                         
   9   7   1          3.92          3.46         1.60 o                         
  10   7   1          0.35          1.75         2.98 o                         
  11   7   1         14.69         10.52         4.04 o                         
  12   7   1          7.08         -9.26         6.20 o                         
  13   7   1         14.06          2.63         5.50 o                         
 -13   8   1         11.23          7.93         6.47 o                         
 -12   8   1          3.13          2.87         5.00 o                         
 -11   8   1         15.84         14.72         4.54 o                         
 -10   8   1         65.32         52.94         4.21 o                         
  -9   8   1         73.16         70.21         4.57 o                         
  -8   8   1         67.30         60.97         3.86 o                         
  -7   8   1         16.69         15.10         2.65 o                         
  -6   8   1         63.24         63.56         4.08 o                         
  -5   8   1         71.13         79.74         3.95 o                         
  -4   8   1        115.60        124.99         3.96 o                         
  -3   8   1        328.58        343.26         5.76 o                         
  -2   8   1        562.61        564.64         6.42 o                         
  -1   8   1       3972.35       3995.05        26.91 o                         
   0   8   1         15.05         21.53         1.94 o                         
   1   8   1        346.30        384.64         4.99 o                         
   2   8   1         94.21         95.81         2.83 o                         
   3   8   1         39.12         45.22         2.26 o                         
   4   8   1         10.44          8.22         1.46 o                         
   5   8   1          2.79          1.59         1.34 o                         
   6   8   1         21.86         18.66         2.08 o                         
   7   8   1         40.31         33.07         2.75 o                         
   8   8   1        145.10        153.09         5.95 o                         
   9   8   1         14.79         15.70         3.32 o                         
  10   8   1        146.94        129.99         6.92 o                         
  11   8   1          0.42         -5.34         3.56 o                         
  12   8   1         23.24          6.50         7.53 o                         
 -13   9   1         21.53         15.33        10.22 o                         
 -12   9   1          0.01         -1.78         4.16 o                         
 -11   9   1          3.08          3.56         4.57 o                         
 -10   9   1         16.30         17.29         3.19 o                         
  -9   9   1          9.74         11.64         2.98 o                         
  -8   9   1          5.32          9.17         2.90 o                         
  -7   9   1         36.36         40.20         3.45 o                         
  -6   9   1         51.18         44.35         3.41 o                         
  -5   9   1         59.22         59.28         4.09 o                         
  -4   9   1        127.65        129.23         5.11 o                         
  -3   9   1          7.67         11.54         1.79 o                         
  -2   9   1        115.75        121.27         4.04 o                         
  -1   9   1        326.41        307.57         6.31 o                         
   0   9   1          8.52          6.66         1.88 o                         
   1   9   1        134.22        131.54         3.54 o                         
   2   9   1          2.95          1.82         1.34 o                         
   3   9   1         74.95         71.73         3.26 o                         
   4   9   1        113.43        118.45         5.57 o                         
   5   9   1         69.69         68.12         3.39 o                         
   6   9   1          1.34         -0.50         2.08 o                         
   7   9   1         78.36         74.38         4.67 o                         
   8   9   1        252.36        279.58         6.42 o                         
   9   9   1        274.97        268.92         7.04 o                         
  10   9   1         98.53        100.63         6.51 o                         
  11   9   1         21.51         13.72         4.22 o                         
  12   9   1          8.16          7.73         4.91 o                         
 -12  10   1          0.03         -4.20         5.12 o                         
 -11  10   1         20.52         12.13         4.27 o                         
 -10  10   1         30.63         20.27         4.12 o                         
  -9  10   1          9.42          3.01         3.10 o                         
  -8  10   1         69.27         60.83         4.58 o                         
  -7  10   1        261.93        283.76         7.47 o                         
  -6  10   1        156.10        151.88         8.64 o                         
  -5  10   1         30.04         27.39         2.87 o                         
  -4  10   1        196.57        205.55         5.26 o                         
  -3  10   1         42.39         31.10         2.73 o                         
  -2  10   1        144.94        147.92         5.62 o                         
  -1  10   1         26.61         22.89         3.11 o                         
   0  10   1          3.76          2.77         2.18 o                         
   1  10   1         41.02         39.07         2.78 o                         
   2  10   1         16.82         14.30         1.94 o                         
   3  10   1         96.32         93.00         4.03 o                         
   4  10   1          0.51         -1.15         2.64 o                         
   5  10   1          7.63          4.49         2.23 o                         
   6  10   1         55.26         51.41         3.46 o                         
   7  10   1         47.31         51.26         4.05 o                         
   8  10   1        201.73        197.93         6.31 o                         
   9  10   1         13.71         26.89         3.42 o                         
  10  10   1        132.37        127.40        10.36 o                         
  11  10   1          0.73          0.23         5.53 o                         
  12  10   1         21.12         10.53         6.43 o                         
 -12  11   1          0.00         -1.36         4.46 o                         
 -11  11   1          1.00         -4.44         5.40 o                         
 -10  11   1         18.94         16.08         4.09 o                         
  -9  11   1          0.06         -3.15         2.93 o                         
  -8  11   1        262.09        252.58         7.88 o                         
  -7  11   1         63.66         62.45         4.52 o                         
  -6  11   1        323.18        308.47         7.62 o                         
  -5  11   1          1.72         -2.86         2.37 o                         
  -4  11   1         54.67         48.62         3.99 o                         
  -3  11   1          1.81          0.57         2.21 o                         
  -2  11   1         21.94         19.63         2.77 o                         
  -1  11   1        185.62        194.37         6.76 o                         
   0  11   1          2.33          3.76         2.81 o                         
   1  11   1        146.63        160.42         4.88 o                         
   2  11   1          8.41         10.13         1.97 o                         
   3  11   1        341.85        329.16         6.90 o                         
   4  11   1         45.52         45.42         3.40 o                         
   5  11   1         51.97         57.98         4.84 o                         
   6  11   1         97.75         90.38         4.87 o                         
   7  11   1        198.65        206.48         7.37 o                         
   8  11   1         60.38         53.02         5.14 o                         
   9  11   1          0.22          3.30         4.66 o                         
  10  11   1          0.56         -4.48         4.06 o                         
  11  11   1          4.06         -0.50        13.13 o                         
 -11  12   1          8.92          4.21         4.88 o                         
 -10  12   1          1.99         -6.07         4.04 o                         
  -9  12   1         25.92         20.30         4.25 o                         
  -8  12   1          0.93         -1.15         3.09 o                         
  -7  12   1         13.08          7.38         3.28 o                         
  -6  12   1          0.42         -3.97         2.65 o                         
  -5  12   1          6.46          6.82         2.74 o                         
  -4  12   1          0.47         -0.97         2.36 o                         
  -3  12   1         66.18         57.55         5.75 o                         
  -2  12   1        138.90        161.43         5.98 o                         
  -1  12   1         31.66         30.24         3.25 o                         
   0  12   1          3.46         -3.49         2.39 o                         
   1  12   1          4.95          1.99         1.92 o                         
   2  12   1        647.00        661.73        10.54 o                         
   3  12   1          0.24          9.86         2.34 o                         
   4  12   1         58.33         55.74         4.91 o                         
   5  12   1          0.72         -4.10         2.73 o                         
   6  12   1         84.72         67.10         6.65 o                         
   7  12   1         94.44         94.41         5.65 o                         
   8  12   1         24.82         19.53         6.00 o                         
   9  12   1         40.72         48.96         8.37 o                         
  10  12   1         19.16         14.80         5.70 o                         
  11  12   1          3.43         -0.79         4.92 o                         
 -10  13   1          0.10         -6.97         4.64 o                         
  -9  13   1          0.29         -0.98         3.67 o                         
  -8  13   1         58.90         58.92         5.28 o                         
  -7  13   1         24.51         16.01         3.96 o                         
  -6  13   1         14.14         12.71         3.16 o                         
  -5  13   1         84.60         89.38         5.64 o                         
  -4  13   1          1.02          2.61         2.80 o                         
  -3  13   1         51.99         60.78         4.57 o                         
  -2  13   1         61.71         59.69         4.96 o                         
  -1  13   1         70.88         73.10         5.30 o                         
   0  13   1          0.34         -3.05         2.03 o                         
   1  13   1          0.13         -2.95         1.97 o                         
   2  13   1        337.59        340.61         8.11 o                         
   3  13   1          5.05          5.26         2.49 o                         
   4  13   1         13.60         10.97         3.14 o                         
   5  13   1         20.61          6.97         3.75 o                         
   6  13   1          7.47          3.02         4.12 o                         
   7  13   1          1.92         -3.32         5.44 o                         
   8  13   1         43.43         36.04         6.62 o                         
   9  13   1         20.15         14.31         9.96 o                         
  10  13   1         16.64         21.18         5.75 o                         
  -9  14   1         12.42          2.59         5.64 o                         
  -8  14   1          7.15          5.24         3.77 o                         
  -7  14   1          1.55         -5.61         4.43 o                         
  -6  14   1          3.79         -4.60         3.07 o                         
  -5  14   1          1.57         -2.64         2.85 o                         
  -4  14   1          1.34          5.34         3.06 o                         
  -3  14   1          0.30          1.84         2.88 o                         
  -2  14   1         17.70         18.71         3.36 o                         
  -1  14   1         25.70         25.97         3.62 o                         
   0  14   1          0.49         -4.44         2.96 o                         
   1  14   1          1.81         -0.34         2.11 o                         
   2  14   1         12.77         15.41         4.00 o                         
   3  14   1          4.20          2.59         2.64 o                         
   4  14   1          2.36          0.64         2.67 o                         
   5  14   1          2.42         -3.77         2.51 o                         
   6  14   1          0.00         -7.31         4.87 o                         
   7  14   1         10.00          5.55         8.73 o                         
   8  14   1          0.05          0.94         4.56 o                         
   9  14   1         35.75         50.16         6.64 o                         
  -8  15   1         27.00         16.83         8.49 o                         
  -7  15   1         80.50         65.95         7.46 o                         
  -6  15   1          0.41         -8.06         5.37 o                         
  -5  15   1         32.01         20.89         4.33 o                         
  -4  15   1         29.44         26.69         5.11 o                         
  -3  15   1          0.09         -5.60         3.73 o                         
  -2  15   1          4.95         -1.38         3.53 o                         
  -1  15   1          1.52         -3.71         2.47 o                         
   0  15   1          0.00         -4.31         3.57 o                         
   1  15   1         66.03         73.98         5.33 o                         
   2  15   1        170.90        172.10         7.94 o                         
   3  15   1         29.27         22.50         4.66 o                         
   4  15   1          0.15         -4.61         3.70 o                         
   5  15   1          0.45         -4.59         3.69 o                         
   6  15   1          4.89         -1.08         5.46 o                         
   7  15   1          0.28         -6.80         4.53 o                         
   8  15   1         16.48          7.20        11.50 o                         
  -7  16   1          5.06         -2.54         3.97 o                         
  -6  16   1          0.82          2.47         3.70 o                         
  -5  16   1          6.45          3.55         3.84 o                         
  -4  16   1          5.74         -2.09         4.91 o                         
  -3  16   1          0.00         -0.69         3.17 o                         
  -2  16   1          4.40          0.84         4.09 o                         
  -1  16   1          1.64          0.70         6.25 o                         
   0  16   1          8.70          4.97         3.55 o                         
   1  16   1          3.30         -3.25         6.18 o                         
   2  16   1         29.55         20.31         4.87 o                         
   3  16   1         88.76         96.25         7.11 o                         
   4  16   1          0.64         -4.62         6.68 o                         
   5  16   1          5.62         -0.60         7.83 o                         
   6  16   1         13.50         10.37         5.11 o                         
  -5  17   1          0.22         -7.43         4.95 o                         
  -4  17   1          0.49         -5.63         4.16 o                         
  -3  17   1          8.99          5.85         3.87 o                         
  -2  17   1          8.78         15.07         3.95 o                         
  -1  17   1         11.16          5.31         3.70 o                         
   0  17   1          3.78          1.23         3.53 o                         
   1  17   1          2.12          4.60         4.95 o                         
   2  17   1          0.60          4.25         4.97 o                         
   3  17   1         25.76         26.17        10.51 o                         
   4  17   1          0.46         -2.27         4.44 o                         
   5  17   1          1.43         -0.57         4.70 o                         
  -2  18   1          2.90          1.24         4.85 o                         
  -1  18   1          6.38         13.89         5.32 o                         
   0  18   1          0.85          3.83         4.20 o                         
   1  18   1         17.34         21.06         4.76 o                         
   2  18   1         11.70         20.91         6.14 o                         
 -15   0   2        114.24        103.94        30.69 o                         
 -14   0   2          5.97         -3.76         3.98 o                         
 -13   0   2         53.38         52.41         7.29 o                         
 -12   0   2         73.94         56.12         7.49 o                         
 -11   0   2          6.55         -1.25         3.77 o                         
 -10   0   2        270.32        268.12         9.24 o                         
  -9   0   2         15.01         14.58         3.14 o                         
  -8   0   2        582.50        606.80        11.14 o                         
  -7   0   2         16.56         14.33         2.23 o                         
  -6   0   2       4068.11       4376.90        37.89 o                         
  -5   0   2       3494.66       3621.82        27.33 o                         
  -4   0   2       1339.99       1393.36        12.09 o                         
  -3   0   2        595.45        591.31         6.53 o                         
  -2   0   2       6618.69       6346.96        44.86 o                         
  -1   0   2       1734.73       1625.63        14.20 o                         
   0   0   2      26723.81      25217.94       354.47 o                         
   1   0   2      17561.46      16969.83       184.42 o                         
   2   0   2       1409.52       1425.04        15.46 o                         
   3   0   2        187.39        193.07         3.52 o                         
   4   0   2        793.83        823.15         9.20 o                         
   5   0   2          4.34         28.16         6.42 o                         
   6   0   2         49.53         50.32         2.62 o                         
   7   0   2          9.89         10.44         2.29 o                         
   8   0   2         59.26         51.54         3.36 o                         
   9   0   2        236.87        231.75         8.86 o                         
  10   0   2         94.87        109.83         8.23 o                         
  11   0   2        187.23        188.47        10.13 o                         
  12   0   2         16.63         12.50         5.13 o                         
  13   0   2          5.19         -6.82         5.93 o                         
  14   0   2          0.00          2.93         6.52 o                         
 -15   1   2          7.13         17.17         5.09 o                         
 -14   1   2          5.61          7.37         3.60 o                         
 -13   1   2         42.90         39.06         4.25 o                         
 -12   1   2         13.44          8.91         2.78 o                         
 -11   1   2          8.51          0.44         2.56 o                         
 -10   1   2          3.45          2.86         2.20 o                         
  -9   1   2         29.90         25.55         2.43 o                         
  -8   1   2         58.49         50.95         2.66 o                         
  -7   1   2         20.46         22.34         1.78 o                         
  -6   1   2          0.06          2.19         1.10 o                         
  -5   1   2       1130.81       1118.96         7.81 o                         
  -4   1   2        204.62        201.71         2.53 o                         
  -3   1   2        682.69        628.41         4.59 o                         
  -2   1   2        157.20        151.76         1.86 o                         
  -1   1   2       1166.19       1146.30         7.31 o                         
   0   1   2       3642.78       3469.55        21.94 o                         
   1   1   2       4665.00       4321.32        28.97 o                         
   2   1   2        352.40        318.49         2.89 o                         
   3   1   2         30.45         31.74         1.19 o                         
   4   1   2       1154.12       1225.71         7.91 o                         
   5   1   2       1769.64       1873.71        10.74 o                         
   6   1   2         94.96        123.42         2.85 o                         
   7   1   2         15.09         16.76         1.65 o                         
   8   1   2          2.17         -1.35         1.64 o                         
   9   1   2          1.13          3.88         1.61 o                         
  10   1   2          8.94         10.89         2.28 o                         
  11   1   2          7.35         18.70         3.80 o                         
  12   1   2         13.15          7.98         3.41 o                         
  13   1   2         28.45         21.40         4.75 o                         
  14   1   2          0.99          0.32         4.47 o                         
 -15   2   2          4.87          1.91         4.01 o                         
 -14   2   2          3.01         -3.11         3.40 o                         
 -13   2   2         36.95         35.28         4.14 o                         
 -12   2   2        102.68         91.66         7.94 o                         
 -11   2   2          3.06          0.64         2.29 o                         
 -10   2   2        156.21        148.70         5.69 o                         
  -9   2   2          6.27          5.56         2.10 o                         
  -8   2   2          1.42          0.55         1.47 o                         
  -7   2   2        572.99        614.05         6.70 o                         
  -6   2   2        966.38       1031.40         9.33 o                         
  -5   2   2        659.84        707.22         5.65 o                         
  -4   2   2         49.56         46.99         1.46 o                         
  -3   2   2         51.09         43.74         1.30 o                         
  -2   2   2        404.89        380.61         3.26 o                         
  -1   2   2         42.40         31.03         1.00 o                         
   0   2   2       1742.07       1759.99        11.71 o                         
   1   2   2       4019.60       3846.26        24.16 o                         
   2   2   2          3.70          3.47         0.73 o                         
   3   2   2          0.12          0.23         0.67 o                         
   4   2   2        906.28        929.62         6.68 o                         
   5   2   2          0.51         14.96         1.69 o                         
   6   2   2        157.18        187.42         3.34 o                         
   7   2   2         67.25         70.43         2.91 o                         
   8   2   2         43.52         41.94         2.37 o                         
   9   2   2         39.77         41.79         3.12 o                         
  10   2   2          0.73         -0.83         3.16 o                         
  11   2   2        260.46        283.98         8.98 o                         
  12   2   2         92.49         94.25         6.31 o                         
  13   2   2          5.48          3.61         4.89 o                         
  14   2   2          3.67          4.51         6.40 o                         
 -15   3   2          0.01          0.62         4.84 o                         
 -14   3   2         66.92         53.52         7.41 o                         
 -13   3   2          0.59          0.96         2.83 o                         
 -12   3   2        714.57        747.56        11.75 o                         
 -11   3   2         57.00         46.37         3.73 o                         
 -10   3   2        179.17        179.78         5.63 o                         
  -9   3   2          0.41         -0.11         1.80 o                         
  -8   3   2        110.18        113.54         4.09 o                         
  -7   3   2        255.65        288.92         5.71 o                         
  -6   3   2         14.40         12.65         1.54 o                         
  -5   3   2        500.60        605.89         5.28 o                         
  -4   3   2        840.94        822.52         5.91 o                         
  -3   3   2         13.82         16.36         0.93 o                         
  -2   3   2          0.68          0.57         0.54 o                         
  -1   3   2        171.28        152.17         1.99 o                         
   0   3   2          0.83          0.52         0.83 o                         
   1   3   2         58.08         64.72         1.46 o                         
   2   3   2        175.68        163.89         2.14 o                         
   3   3   2         48.73         42.91         1.37 o                         
   4   3   2        349.11        367.76         3.58 o                         
   5   3   2        654.62        704.88         6.61 o                         
   6   3   2        216.66        231.39         4.11 o                         
   7   3   2        425.13        433.33         6.03 o                         
   8   3   2          2.43          2.91         1.49 o                         
   9   3   2          1.08         -0.83         1.90 o                         
  10   3   2         17.41         16.68         3.22 o                         
  11   3   2          0.20         -1.03         4.27 o                         
  12   3   2        167.95        172.05         7.97 o                         
  13   3   2         30.02         40.07         7.93 o                         
  14   3   2         18.78         26.29         8.03 o                         
 -14   4   2          4.10          2.85         4.94 o                         
 -13   4   2         71.87         52.12         6.80 o                         
 -12   4   2         57.21         73.12         7.56 o                         
 -11   4   2         29.09         32.70         3.96 o                         
 -10   4   2         37.08         34.12         3.13 o                         
  -9   4   2          6.00          3.91         1.99 o                         
  -8   4   2         13.53          9.06         2.03 o                         
  -7   4   2          5.95          1.18         1.63 o                         
  -6   4   2        626.34        624.64         7.14 o                         
  -5   4   2       1186.70       1325.34        10.99 o                         
  -4   4   2         58.38         44.93         1.57 o                         
  -3   4   2         41.53         46.63         1.57 o                         
  -2   4   2       1195.76       1140.11         7.38 o                         
  -1   4   2          0.17          0.95         0.55 o                         
   0   4   2        260.31        276.53         4.12 o                         
   1   4   2        307.05        289.41         2.96 o                         
   2   4   2         23.85         22.53         1.08 o                         
   3   4   2         72.89         65.76         1.75 o                         
   4   4   2          4.91          4.43         0.95 o                         
   5   4   2        511.31        542.31         6.13 o                         
   6   4   2        217.34        237.13         4.29 o                         
   7   4   2        153.13        165.89         4.30 o                         
   8   4   2        140.35        148.36         4.71 o                         
   9   4   2          1.49         -1.82         2.11 o                         
  10   4   2          8.67          4.66         3.30 o                         
  11   4   2          0.28         -2.72         6.69 o                         
  12   4   2         26.23         25.07         7.53 o                         
  13   4   2         21.37         18.13        12.53 o                         
 -14   5   2         22.73          9.37         6.27 o                         
 -13   5   2          2.38          0.14         3.51 o                         
 -12   5   2         34.39         37.50         4.36 o                         
 -11   5   2         77.57         72.01         4.63 o                         
 -10   5   2        100.37         98.03         4.94 o                         
  -9   5   2         28.82         26.84         2.83 o                         
  -8   5   2          3.20          1.72         1.84 o                         
  -7   5   2         94.73         94.48         3.81 o                         
  -6   5   2         81.68         91.74         3.49 o                         
  -5   5   2         22.10         18.88         1.47 o                         
  -4   5   2        106.83        129.81         3.01 o                         
  -3   5   2         82.99         89.32         2.04 o                         
  -2   5   2        702.20        721.27         5.46 o                         
  -1   5   2         37.51         42.17         1.46 o                         
   0   5   2        272.06        264.22         3.21 o                         
   1   5   2       1196.14       1192.71         8.24 o                         
   2   5   2        101.81        115.15         2.07 o                         
   3   5   2          5.21          6.81         0.93 o                         
   4   5   2        414.38        410.86         4.63 o                         
   5   5   2         39.69         41.20         1.90 o                         
   6   5   2        500.49        571.41         6.80 o                         
   7   5   2          5.67          6.93         1.93 o                         
   8   5   2         17.69         18.92         2.90 o                         
   9   5   2          0.11         -4.18         2.79 o                         
  10   5   2         10.52          0.30         3.21 o                         
  11   5   2         56.35         50.09         5.38 o                         
  12   5   2        104.06         86.68        10.40 o                         
  13   5   2          5.63          0.62         6.27 o                         
 -14   6   2          9.88         -0.51         4.97 o                         
 -13   6   2         60.16         59.93         6.69 o                         
 -12   6   2        328.74        366.35        13.17 o                         
 -11   6   2        214.65        212.04         7.55 o                         
 -10   6   2         26.47         15.63         2.91 o                         
  -9   6   2          9.63          3.13         2.45 o                         
  -8   6   2          0.66          0.21         1.76 o                         
  -7   6   2         40.41         41.94         2.81 o                         
  -6   6   2        217.63        232.33         4.35 o                         
  -5   6   2         54.90         56.83         2.16 o                         
  -4   6   2        557.54        571.90         6.30 o                         
  -3   6   2        221.43        221.50         3.80 o                         
  -2   6   2        739.77        772.00         6.25 o                         
  -1   6   2        714.35        729.55         5.92 o                         
   0   6   2         23.11         20.84         1.37 o                         
   1   6   2       1035.50       1068.43         7.82 o                         
   2   6   2         30.93         30.52         1.42 o                         
   3   6   2         40.58         38.55         1.80 o                         
   4   6   2          2.56          5.44         1.23 o                         
   5   6   2        277.94        302.01         4.69 o                         
   6   6   2          2.09          4.00         1.26 o                         
   7   6   2         13.55         15.09         2.54 o                         
   8   6   2          1.43          4.48         2.65 o                         
   9   6   2         27.58         18.79         3.91 o                         
  10   6   2          9.46          1.99         3.42 o                         
  11   6   2          7.00          6.87         6.89 o                         
  12   6   2          0.88         -4.03         7.02 o                         
  13   6   2          8.79          9.17         5.40 o                         
 -14   7   2          6.29         -1.18         6.95 o                         
 -13   7   2         33.00         28.08         4.60 o                         
 -12   7   2        118.06        158.32        11.25 o                         
 -11   7   2        144.04        147.40         8.72 o                         
 -10   7   2         64.53         58.35         4.16 o                         
  -9   7   2         56.61         59.72         4.20 o                         
  -8   7   2          0.39         -0.61         1.89 o                         
  -7   7   2        154.20        152.11         3.47 o                         
  -6   7   2          3.52          1.72         1.36 o                         
  -5   7   2        123.21        138.70         4.09 o                         
  -4   7   2        223.33        232.53         4.21 o                         
  -3   7   2       1720.40       1712.66        13.45 o                         
  -2   7   2        345.43        328.52         4.49 o                         
  -1   7   2       1578.66       1667.91        12.47 o                         
   0   7   2         16.79         12.73         1.62 o                         
   1   7   2         48.91         46.92         2.22 o                         
   2   7   2        425.39        410.14         5.34 o                         
   3   7   2         57.70         51.42         2.09 o                         
   4   7   2          5.83          1.58         1.15 o                         
   5   7   2          5.05          6.12         1.46 o                         
   6   7   2          6.70          5.95         1.46 o                         
   7   7   2          4.38          5.03         2.04 o                         
   8   7   2          2.56          2.12         2.61 o                         
   9   7   2         13.85          8.09         3.57 o                         
  10   7   2         23.99         14.51         4.40 o                         
  11   7   2          5.33         -7.75         6.01 o                         
  12   7   2          1.56         -2.78        11.36 o                         
  13   7   2          0.00         -1.49         6.05 o                         
 -13   8   2          1.66         -1.71         3.78 o                         
 -12   8   2         96.11        108.44        14.40 o                         
 -11   8   2         28.09         35.09         4.98 o                         
 -10   8   2         11.70          8.54         2.95 o                         
  -9   8   2         79.58         72.14         4.52 o                         
  -8   8   2        121.88        124.19         5.59 o                         
  -7   8   2         66.98         61.72         3.43 o                         
  -6   8   2         83.56         73.55         3.77 o                         
  -5   8   2        143.39        135.69         4.33 o                         
  -4   8   2         23.00         18.13         2.44 o                         
  -3   8   2       1207.71       1181.95        10.71 o                         
  -2   8   2       3890.98       3998.78        26.52 o                         
  -1   8   2        308.05        264.69         4.28 o                         
   0   8   2        175.63        193.95         4.06 o                         
   1   8   2        226.97        238.98         4.50 o                         
   2   8   2       1075.49       1077.28        10.18 o                         
   3   8   2         27.87         22.56         1.99 o                         
   4   8   2         18.66         15.83         1.61 o                         
   5   8   2        115.63        116.39         3.64 o                         
   6   8   2          1.21          1.84         1.48 o                         
   7   8   2        261.03        256.79         5.91 o                         
   8   8   2         78.80         76.88         3.41 o                         
   9   8   2          2.83         -3.58         3.30 o                         
  10   8   2          1.93         -6.64         5.36 o                         
  11   8   2          2.83         -1.63         4.74 o                         
  12   8   2         42.09         43.03        12.43 o                         
 -13   9   2          3.35          8.80         5.07 o                         
 -12   9   2          2.94          2.47         4.48 o                         
 -11   9   2         23.28         24.19         4.83 o                         
 -10   9   2          0.01         -4.23         2.99 o                         
  -9   9   2         27.72         29.17         4.12 o                         
  -8   9   2        596.28        605.76         9.50 o                         
  -7   9   2        436.07        462.94         8.44 o                         
  -6   9   2         12.49          9.85         2.20 o                         
  -5   9   2         45.97         34.46         2.53 o                         
  -4   9   2          0.80         -0.11         1.51 o                         
  -3   9   2          0.39          2.44         1.55 o                         
  -2   9   2        856.16        877.58         9.46 o                         
  -1   9   2        428.06        427.14         5.82 o                         
   0   9   2         94.59         98.85         3.95 o                         
   1   9   2       1655.65       1764.35        14.93 o                         
   2   9   2          4.99         10.20         1.97 o                         
   3   9   2         13.94          9.09         2.08 o                         
   4   9   2         24.44         25.13         2.41 o                         
   5   9   2         90.95         94.47         4.00 o                         
   6   9   2          0.00         -1.37         1.84 o                         
   7   9   2          6.16          2.48         2.09 o                         
   8   9   2        675.28        745.35        16.36 o                         
   9   9   2         12.56          6.51         3.52 o                         
  10   9   2         63.82         64.96         6.37 o                         
  11   9   2          6.54          5.03         4.76 o                         
  12   9   2          9.21          5.58         7.14 o                         
 -12  10   2          9.47          3.30         4.28 o                         
 -11  10   2         46.42         39.60         4.72 o                         
 -10  10   2        119.17        112.89         9.44 o                         
  -9  10   2          0.14         -1.07         3.06 o                         
  -8  10   2        309.50        321.71         7.62 o                         
  -7  10   2         84.17         71.24         4.65 o                         
  -6  10   2          2.52         -0.76         2.10 o                         
  -5  10   2         18.39         15.89         2.66 o                         
  -4  10   2          0.44         -1.69         1.57 o                         
  -3  10   2         71.29         61.72         3.69 o                         
  -2  10   2          1.34          3.55         1.68 o                         
  -1  10   2          2.74          4.41         2.00 o                         
   0  10   2         83.48         98.49         4.50 o                         
   1  10   2        165.48        187.22         5.54 o                         
   2  10   2         48.49         56.77         3.82 o                         
   3  10   2          4.45          5.01         2.31 o                         
   4  10   2         29.76         20.85         3.75 o                         
   5  10   2         34.67         26.79         3.13 o                         
   6  10   2         18.73         12.80         2.34 o                         
   7  10   2          7.85          8.11         2.87 o                         
   8  10   2        443.94        531.58        11.63 o                         
   9  10   2          9.59         12.85         3.62 o                         
  10  10   2         71.60         61.58         6.64 o                         
  11  10   2         19.11         12.48         9.19 o                         
 -12  11   2          5.68          8.35         5.07 o                         
 -11  11   2         30.26         28.63         5.52 o                         
 -10  11   2         12.93          7.92         3.86 o                         
  -9  11   2         82.38         81.88         7.04 o                         
  -8  11   2         47.33         45.18         4.37 o                         
  -7  11   2         17.51         15.21         3.35 o                         
  -6  11   2         19.11         18.67         3.44 o                         
  -5  11   2          5.05         -1.23         2.58 o                         
  -4  11   2         38.77         32.58         4.04 o                         
  -3  11   2        152.76        149.17         5.07 o                         
  -2  11   2        374.16        353.44         6.80 o                         
  -1  11   2          3.02         -0.70         1.64 o                         
   0  11   2        103.49        101.05         3.52 o                         
   1  11   2        141.11        161.20         5.61 o                         
   2  11   2          1.07          4.42         2.52 o                         
   3  11   2         33.65         36.83         3.63 o                         
   4  11   2         54.55         57.01         4.60 o                         
   5  11   2         75.36         64.95         4.90 o                         
   6  11   2         53.09         44.68         4.05 o                         
   7  11   2         59.85         67.33         6.10 o                         
   8  11   2         13.63         27.22         4.21 o                         
   9  11   2         70.30         76.35         5.53 o                         
  10  11   2          3.60          1.66         3.94 o                         
  11  11   2          0.12         -1.85         4.75 o                         
 -11  12   2          2.39         -5.96         3.97 o                         
 -10  12   2         12.12         -1.56         4.06 o                         
  -9  12   2         15.56         14.83         4.20 o                         
  -8  12   2          4.19          2.55         3.41 o                         
  -7  12   2         28.24         25.95         3.88 o                         
  -6  12   2          0.66         -4.26         2.84 o                         
  -5  12   2          1.06         -3.84         2.56 o                         
  -4  12   2          3.91          1.38         2.39 o                         
  -3  12   2        795.77        798.89        11.14 o                         
  -2  12   2        228.46        238.27         6.47 o                         
  -1  12   2         76.14         70.41         3.51 o                         
   0  12   2          0.27         -2.14         2.08 o                         
   1  12   2          4.51         -1.71         2.55 o                         
   2  12   2          1.33          2.29         2.91 o                         
   3  12   2        303.08        328.28         8.19 o                         
   4  12   2        324.56        336.77         9.83 o                         
   5  12   2         14.95          6.00         3.02 o                         
   6  12   2          0.00         -3.90         2.60 o                         
   7  12   2         74.12        113.38         7.40 o                         
   8  12   2          0.90          4.81         4.46 o                         
   9  12   2         20.41         22.13        10.07 o                         
  10  12   2          8.35         -0.85         4.88 o                         
 -10  13   2          0.19         -3.37         3.79 o                         
  -9  13   2         11.00          5.80         3.66 o                         
  -8  13   2          2.82          2.25         3.44 o                         
  -7  13   2          5.96          3.34         3.29 o                         
  -6  13   2          4.12         -1.45         2.90 o                         
  -5  13   2         37.00         33.74         4.20 o                         
  -4  13   2         32.55         42.44         4.46 o                         
  -3  13   2        329.30        375.83         8.96 o                         
  -2  13   2         24.07         21.34         3.37 o                         
  -1  13   2        121.56        112.30         4.21 o                         
   0  13   2          0.18         -2.45         1.63 o                         
   1  13   2         70.83         60.34         4.94 o                         
   2  13   2          2.13         -3.23         2.88 o                         
   3  13   2         49.22         43.93         4.86 o                         
   4  13   2         72.03         73.46         5.90 o                         
   5  13   2         31.78         21.85         4.46 o                         
   6  13   2         52.23         47.19         6.01 o                         
   7  13   2        189.28        206.79         8.78 o                         
   8  13   2        129.65        164.80        12.69 o                         
   9  13   2         85.66         97.23        11.55 o                         
  -9  14   2         83.65         77.20         9.37 o                         
  -8  14   2         33.81         26.53         4.48 o                         
  -7  14   2         47.13         40.55         4.64 o                         
  -6  14   2         10.80          6.82         3.85 o                         
  -5  14   2          0.98         -2.56         3.09 o                         
  -4  14   2        143.97        141.84         6.78 o                         
  -3  14   2        136.06        158.80         6.84 o                         
  -2  14   2        172.94        192.05         7.31 o                         
  -1  14   2          5.28          0.98         2.33 o                         
   0  14   2          0.74         -5.03         3.35 o                         
   1  14   2         35.04         17.04         4.13 o                         
   2  14   2         21.39          9.42         3.84 o                         
   3  14   2         31.67         22.94         4.60 o                         
   4  14   2         28.13         13.44         4.65 o                         
   5  14   2          1.11         -6.31         4.21 o                         
   6  14   2         26.03         21.79         5.33 o                         
   7  14   2         60.31         81.15        11.88 o                         
   8  14   2         30.26         29.51         8.26 o                         
  -8  15   2         18.58         21.35         7.98 o                         
  -7  15   2          0.98         -1.16         3.78 o                         
  -6  15   2          5.12         -1.22         6.30 o                         
  -5  15   2          0.04         -4.66         3.10 o                         
  -4  15   2          0.02          4.50         3.40 o                         
  -3  15   2         14.55         12.46         3.67 o                         
  -2  15   2         17.32         18.22         3.84 o                         
  -1  15   2         21.63         22.79         4.00 o                         
   0  15   2          0.03         -5.66         3.77 o                         
   1  15   2         21.98         14.80         4.14 o                         
   2  15   2          1.13         -3.44         3.92 o                         
   3  15   2         13.29          8.61         4.21 o                         
   4  15   2          3.05         -5.25         6.77 o                         
   5  15   2          3.21         -6.34         4.43 o                         
   6  15   2          3.56         -3.76         7.17 o                         
   7  15   2         16.80         18.27        12.37 o                         
  -7  16   2          0.52         -6.01         5.45 o                         
  -6  16   2          5.06          0.89         3.85 o                         
  -5  16   2          3.45          1.80         4.75 o                         
  -4  16   2          8.87          3.74         5.94 o                         
  -3  16   2         47.34         51.94         7.86 o                         
  -2  16   2          1.56          6.81         4.58 o                         
  -1  16   2         11.71          6.07         4.93 o                         
   0  16   2          7.02         -2.82         5.80 o                         
   1  16   2          3.86         -5.69         3.79 o                         
   2  16   2          4.49         -1.09         4.35 o                         
   3  16   2         30.20         27.29         5.76 o                         
   4  16   2         20.01         23.06         8.66 o                         
   5  16   2          1.67         -0.82         4.59 o                         
   6  16   2          0.69          3.15         5.11 o                         
  -5  17   2          2.32          1.16         3.89 o                         
  -4  17   2         24.93         15.62         8.99 o                         
  -3  17   2         58.07         48.47         9.35 o                         
  -2  17   2         88.87        111.75         8.27 o                         
  -1  17   2         29.18         23.79         6.36 o                         
   0  17   2          0.00         -4.12         3.60 o                         
   1  17   2          2.44         -7.57         5.05 o                         
   2  17   2          0.76         -3.79         4.38 o                         
   3  17   2          5.30         -2.39         4.51 o                         
   4  17   2          0.05         -7.28         5.52 o                         
 -14   1   3          0.55         -4.50         3.00 o                         
 -13   1   3          6.74         -1.45         3.02 o                         
 -12   1   3         23.48         11.56         3.15 o                         
 -11   1   3          1.13         -1.96         1.60 o                         
 -10   1   3         23.02         16.38         2.16 o                         
  -9   1   3          1.54          1.49         1.61 o                         
  -8   1   3         59.28         60.64         2.82 o                         
  -7   1   3        128.18        135.86         3.12 o                         
  -6   1   3        606.06        670.66         6.67 o                         
  -5   1   3        643.32        652.54         6.55 o                         
  -4   1   3        423.28        394.59         3.99 o                         
  -3   1   3         17.36         21.73         1.60 o                         
  -2   1   3         33.79         25.65         1.10 o                         
  -1   1   3        999.21       1051.68         6.54 o                         
   0   1   3         20.92         19.77         0.92 o                         
   1   1   3         13.97         13.24         1.01 o                         
   2   1   3       1237.03       1279.63         8.09 o                         
   3   1   3        559.32        568.10         4.90 o                         
   4   1   3        174.89        167.36         2.53 o                         
   5   1   3         68.41         65.09         2.36 o                         
   6   1   3         54.88         53.75         2.29 o                         
   7   1   3         58.25         58.85         2.84 o                         
   8   1   3          2.57         -0.85         1.54 o                         
   9   1   3        112.00        104.74         3.62 o                         
  10   1   3          6.60         11.98         5.15 o                         
  11   1   3        498.93        532.82        23.34 o                         
  12   1   3         16.43         26.35         4.87 o                         
  13   1   3         10.81         16.24        12.28 o                         
 -14   2   3          5.12          0.31         3.02 o                         
 -13   2   3         23.92         24.39         3.86 o                         
 -12   2   3          7.53          1.63         2.95 o                         
 -11   2   3         19.57          9.47         2.76 o                         
 -10   2   3         49.04         41.27         3.28 o                         
  -9   2   3        216.00        222.62         5.72 o                         
  -8   2   3         32.36         26.45         2.42 o                         
  -7   2   3        117.63        127.30         3.41 o                         
  -6   2   3        243.85        236.44         4.14 o                         
  -5   2   3          8.81          4.31         1.09 o                         
  -4   2   3         21.88         22.14         1.32 o                         
  -3   2   3        337.52        329.04         3.38 o                         
  -2   2   3        213.84        230.09         2.56 o                         
  -1   2   3          2.11          5.61         1.12 o                         
   0   2   3       2456.89       2488.15        14.66 o                         
   1   2   3        399.65        437.63         3.45 o                         
   2   2   3         38.65         32.47         1.56 o                         
   3   2   3        133.76        117.67         1.93 o                         
   4   2   3          3.15          7.08         0.97 o                         
   5   2   3         66.25         78.03         2.26 o                         
   6   2   3          6.14          4.93         1.53 o                         
   7   2   3         58.23         54.12         2.71 o                         
   8   2   3         42.96         47.20         3.11 o                         
   9   2   3        169.92        166.14         4.80 o                         
  10   2   3          0.11          0.13         3.43 o                         
  11   2   3         46.79         53.99         7.50 o                         
  12   2   3          3.49          8.08         6.93 o                         
  13   2   3          0.38          8.96         8.89 o                         
 -14   3   3          0.89         -4.65         3.29 o                         
 -13   3   3         44.78         45.71         5.53 o                         
 -12   3   3         14.87         15.91         3.09 o                         
 -11   3   3         16.97          7.49         2.85 o                         
 -10   3   3        147.70        158.66         5.96 o                         
  -9   3   3        283.85        320.40         7.37 o                         
  -8   3   3        177.45        174.40         4.94 o                         
  -7   3   3        116.13        121.33         4.21 o                         
  -6   3   3        390.48        417.83         5.89 o                         
  -5   3   3         54.68         54.75         2.02 o                         
  -4   3   3         15.57         13.87         1.14 o                         
  -3   3   3         21.60         16.37         1.04 o                         
  -2   3   3         12.57         15.22         0.92 o                         
  -1   3   3       1419.09       1411.80         8.76 o                         
   0   3   3        366.49        373.47         5.96 o                         
   1   3   3        205.04        196.62         2.54 o                         
   2   3   3          0.23         -0.33         0.72 o                         
   3   3   3         22.84         22.69         1.24 o                         
   4   3   3        459.30        447.90         4.87 o                         
   5   3   3         14.51         12.53         1.33 o                         
   6   3   3        120.80        121.64         3.33 o                         
   7   3   3         13.78         13.83         1.99 o                         
   8   3   3          8.63          2.71         1.90 o                         
   9   3   3          7.29          5.90         2.54 o                         
  10   3   3        169.00        154.65         7.56 o                         
  11   3   3          0.23          5.57         4.32 o                         
  12   3   3          0.87          1.54         8.66 o                         
  13   3   3          1.89         -5.28        11.00 o                         
 -14   4   3          0.00         -3.14         3.35 o                         
 -13   4   3          2.19          2.58         3.14 o                         
 -12   4   3          0.71          4.18         3.23 o                         
 -11   4   3         69.24         58.67         5.25 o                         
 -10   4   3        127.38        128.45         5.13 o                         
  -9   4   3        258.54        246.45         6.20 o                         
  -8   4   3        146.09        157.28         5.60 o                         
  -7   4   3         97.62         93.29         3.85 o                         
  -6   4   3        328.40        319.94         5.33 o                         
  -5   4   3        198.72        203.88         3.97 o                         
  -4   4   3        172.98        165.19         3.17 o                         
  -3   4   3         97.13         77.83         1.86 o                         
  -2   4   3        230.56        213.76         2.68 o                         
  -1   4   3        255.96        275.32         3.37 o                         
   0   4   3          6.01         14.04         1.00 o                         
   1   4   3          2.67          4.74         0.89 o                         
   2   4   3        215.01        219.37         2.92 o                         
   3   4   3         24.00         26.55         1.37 o                         
   4   4   3        100.38        103.42         2.54 o                         
   5   4   3         46.16         41.38         1.93 o                         
   6   4   3         15.10         17.34         1.84 o                         
   7   4   3         56.99         54.09         3.03 o                         
   8   4   3          6.01          6.42         2.19 o                         
   9   4   3          3.87          3.47         2.47 o                         
  10   4   3          8.81         13.41         3.88 o                         
  11   4   3          0.45         -6.38         7.47 o                         
  12   4   3          3.35         -0.62         6.28 o                         
  13   4   3          0.17         -4.58         6.95 o                         
 -14   5   3          1.08         -2.62         3.43 o                         
 -13   5   3          8.59          3.54         3.15 o                         
 -12   5   3          9.15          5.53         3.24 o                         
 -11   5   3        119.88        114.91         7.74 o                         
 -10   5   3         29.23         16.99         2.79 o                         
  -9   5   3        151.31        142.62         5.69 o                         
  -8   5   3          3.19          1.16         2.19 o                         
  -7   5   3        541.44        540.37         8.99 o                         
  -6   5   3        305.86        287.71         5.28 o                         
  -5   5   3          5.65          3.38         1.24 o                         
  -4   5   3         66.74         43.04         2.08 o                         
  -3   5   3        742.36        738.87         7.04 o                         
  -2   5   3       1525.04       1506.72        10.56 o                         
  -1   5   3        745.92        759.42         6.11 o                         
   0   5   3        902.91        981.69         7.28 o                         
   1   5   3       1211.25       1211.72         8.67 o                         
   2   5   3        189.78        178.08         2.89 o                         
   3   5   3       1014.09       1020.81         8.37 o                         
   4   5   3         36.23         36.60         1.83 o                         
   5   5   3         24.95         30.25         2.03 o                         
   6   5   3         34.79         34.73         2.30 o                         
   7   5   3         49.56         39.20         2.85 o                         
   8   5   3         56.48         57.95         3.66 o                         
   9   5   3         45.86         42.59         4.56 o                         
  10   5   3         98.78         75.29         5.63 o                         
  11   5   3         13.91          5.08         6.97 o                         
  12   5   3         14.06          1.68        23.35 o                         
 -14   6   3         52.73         44.17         8.48 o                         
 -13   6   3         24.49         17.45         3.99 o                         
 -12   6   3         15.81         13.84         3.53 o                         
 -11   6   3          5.61          2.69         3.18 o                         
 -10   6   3        221.81        196.56         7.17 o                         
  -9   6   3          1.28         -3.42         2.63 o                         
  -8   6   3          1.73         -2.10         2.13 o                         
  -7   6   3         25.66         17.90         2.64 o                         
  -6   6   3        122.96        122.47         3.66 o                         
  -5   6   3         57.21         44.64         2.21 o                         
  -4   6   3          0.15         -1.64         1.09 o                         
  -3   6   3        218.16        218.50         3.73 o                         
  -2   6   3         37.06         31.57         2.02 o                         
  -1   6   3        508.68        560.34         5.86 o                         
   0   6   3        583.65        661.87         6.71 o                         
   1   6   3          0.90          4.28         1.25 o                         
   2   6   3          1.83          1.12         0.98 o                         
   3   6   3        298.89        325.91         4.42 o                         
   4   6   3        352.67        363.19         4.37 o                         
   5   6   3        119.97        120.43         3.32 o                         
   6   6   3         60.06         57.48         3.09 o                         
   7   6   3          0.16         -0.28         1.94 o                         
   8   6   3         34.75         33.77         3.56 o                         
   9   6   3          5.68         -4.05         3.43 o                         
  10   6   3          0.49         -7.41         5.44 o                         
  11   6   3         24.02         25.45         9.05 o                         
  12   6   3         30.72         25.03         7.66 o                         
 -13   7   3         26.82         23.30         4.25 o                         
 -12   7   3         30.83         33.39         4.18 o                         
 -11   7   3         20.68         12.32         3.52 o                         
 -10   7   3         18.58          9.08         3.21 o                         
  -9   7   3        299.07        267.08         7.68 o                         
  -8   7   3         86.70         84.79         4.48 o                         
  -7   7   3          0.82          1.63         2.30 o                         
  -6   7   3         42.36         39.74         2.72 o                         
  -5   7   3         24.36         25.19         2.04 o                         
  -4   7   3         16.58         16.44         1.73 o                         
  -3   7   3         26.24         23.28         1.65 o                         
  -2   7   3         11.95         13.41         1.30 o                         
  -1   7   3         86.50         85.59         2.88 o                         
   0   7   3        655.16        663.24         7.27 o                         
   1   7   3          6.23          6.71         1.46 o                         
   2   7   3          0.52          0.35         1.41 o                         
   3   7   3        147.11        148.05         3.20 o                         
   4   7   3          1.29          2.90         1.14 o                         
   5   7   3          6.47          4.05         1.40 o                         
   6   7   3         63.89         69.33         3.27 o                         
   7   7   3         85.74         92.63         4.37 o                         
   8   7   3         12.11         15.91         3.46 o                         
   9   7   3         25.61         16.07         4.94 o                         
  10   7   3          1.08         -9.03         6.02 o                         
  11   7   3          9.44          2.66         4.96 o                         
 -13   8   3          3.66          5.57         3.74 o                         
 -12   8   3          8.06         11.24         4.16 o                         
 -11   8   3         11.21          7.35         3.71 o                         
 -10   8   3         24.62         19.19         3.98 o                         
  -9   8   3         81.13         70.81         5.00 o                         
  -8   8   3        192.07        214.84         7.55 o                         
  -7   8   3         26.64         27.75         2.75 o                         
  -6   8   3         22.69         21.66         3.12 o                         
  -5   8   3         10.86          9.18         2.09 o                         
  -4   8   3         35.36         41.22         2.41 o                         
  -3   8   3         17.56         17.79         1.57 o                         
  -2   8   3        134.32        134.29         3.21 o                         
  -1   8   3          0.17         -1.56         1.43 o                         
   0   8   3          5.04          7.28         1.74 o                         
   1   8   3        247.34        255.56         4.85 o                         
   2   8   3         28.30         27.14         2.26 o                         
   3   8   3         85.41         85.35         3.09 o                         
   4   8   3         11.88         15.36         1.39 o                         
   5   8   3          8.82          9.33         1.57 o                         
   6   8   3         23.61         20.03         2.01 o                         
   7   8   3         55.27         63.29         4.51 o                         
   8   8   3         47.17         44.71         4.46 o                         
   9   8   3         48.89         39.39         6.02 o                         
  10   8   3         68.74         61.20         8.73 o                         
  11   8   3          4.62          9.09        11.87 o                         
 -12   9   3          2.96         -0.16         4.13 o                         
 -11   9   3          2.79         -2.55         3.58 o                         
 -10   9   3          2.75          3.03         3.10 o                         
  -9   9   3          0.02         -4.40         2.93 o                         
  -8   9   3          0.91         -1.78         2.75 o                         
  -7   9   3          8.44         13.24         2.68 o                         
  -6   9   3        260.02        255.69         7.45 o                         
  -5   9   3         81.07         82.90         4.13 o                         
  -4   9   3          1.40          1.93         1.29 o                         
  -3   9   3         18.57         14.84         1.73 o                         
  -2   9   3          5.27          7.99         1.23 o                         
  -1   9   3          1.24          0.89         1.74 o                         
   0   9   3        236.06        225.09         5.09 o                         
   1   9   3          1.58         -0.60         1.71 o                         
   2   9   3          0.17          0.06         1.60 o                         
   3   9   3        151.79        145.87         4.19 o                         
   4   9   3         80.74         86.27         2.77 o                         
   5   9   3         12.40          9.00         1.72 o                         
   6   9   3         27.53         27.76         3.06 o                         
   7   9   3         74.95         85.44         5.19 o                         
   8   9   3          0.09         -0.15         3.55 o                         
   9   9   3          4.42         -1.66         4.49 o                         
  10   9   3          0.05          0.29         5.53 o                         
  11   9   3          1.14         -3.52         6.11 o                         
 -12  10   3         23.22         16.00         5.10 o                         
 -11  10   3         41.85         41.59         4.75 o                         
 -10  10   3          3.92         -2.68         3.17 o                         
  -9  10   3         10.68         11.79         3.38 o                         
  -8  10   3         26.05         19.06         3.41 o                         
  -7  10   3         38.55         35.38         4.32 o                         
  -6  10   3        226.48        226.77         7.65 o                         
  -5  10   3         30.62         24.68         2.89 o                         
  -4  10   3         17.10         13.00         2.42 o                         
  -3  10   3          0.29         -0.32         1.32 o                         
  -2  10   3          0.55          2.54         1.70 o                         
  -1  10   3          1.52         -0.77         1.76 o                         
   0  10   3          0.77         -0.83         2.15 o                         
   1  10   3         47.76         49.46         3.25 o                         
   2  10   3        129.32        140.80         4.76 o                         
   3  10   3         33.84         33.63         2.95 o                         
   4  10   3        166.10        172.32         5.01 o                         
   5  10   3          3.70          0.39         3.19 o                         
   6  10   3          0.00         -1.58         3.17 o                         
   7  10   3         17.18         25.84         4.02 o                         
   8  10   3          0.06         -1.52         4.34 o                         
   9  10   3         38.80         30.98         6.85 o                         
  10  10   3          8.32          1.42         8.59 o                         
 -11  11   3          6.77         11.24         5.98 o                         
 -10  11   3         25.29         19.49         4.02 o                         
  -9  11   3         59.68         53.83         5.01 o                         
  -8  11   3         14.42         14.58         3.55 o                         
  -7  11   3         21.08         10.50         3.42 o                         
  -6  11   3         45.37         27.54         4.08 o                         
  -5  11   3          0.68         -3.09         2.06 o                         
  -4  11   3        116.74        121.65         4.91 o                         
  -3  11   3        176.10        178.01         5.34 o                         
  -2  11   3        137.36        122.35         4.39 o                         
  -1  11   3         51.32         45.86         3.89 o                         
   0  11   3          9.28          4.28         2.66 o                         
   1  11   3         61.30         53.91         4.26 o                         
   2  11   3         62.31         67.28         4.40 o                         
   3  11   3        172.92        180.01         6.27 o                         
   4  11   3         20.35         19.58         3.71 o                         
   5  11   3          1.67          3.17         3.26 o                         
   6  11   3         72.03        100.61         7.38 o                         
   7  11   3         10.16         26.50         5.73 o                         
   8  11   3        105.05        122.71         7.78 o                         
   9  11   3          5.09         -5.36         6.86 o                         
  10  11   3          0.03         -3.21         5.76 o                         
 -10  12   3          0.14         -1.89         4.00 o                         
  -9  12   3          4.56          5.14         3.70 o                         
  -8  12   3        102.76        123.46         7.40 o                         
  -7  12   3          6.51          2.98         3.39 o                         
  -6  12   3          4.02         -2.62         3.16 o                         
  -5  12   3          7.06          2.50         3.48 o                         
  -4  12   3        525.37        537.30        10.84 o                         
  -3  12   3        751.05        808.19        11.69 o                         
  -2  12   3        695.70        719.49        12.30 o                         
  -1  12   3         24.20         30.76         3.80 o                         
   0  12   3          5.76         -4.07         3.10 o                         
   1  12   3          1.79         -4.70         3.13 o                         
   2  12   3        164.33        153.98         6.52 o                         
   3  12   3         59.33         64.37         5.17 o                         
   4  12   3         18.23         16.12         4.09 o                         
   5  12   3         59.62         63.89         5.75 o                         
   6  12   3         49.18         55.52         5.70 o                         
   7  12   3        529.49        577.43        17.33 o                         
   8  12   3         13.31         24.33        11.44 o                         
   9  12   3          3.47          8.42         5.18 o                         
 -10  13   3          1.28         -2.21         4.70 o                         
  -9  13   3          2.04         -2.71         4.69 o                         
  -8  13   3          3.75          0.10         3.62 o                         
  -7  13   3          2.16         -5.27         3.58 o                         
  -6  13   3          5.50          0.74         3.59 o                         
  -5  13   3          0.04         -1.02         3.08 o                         
  -4  13   3        108.69        139.47         9.15 o                         
  -3  13   3         35.01         54.66         4.65 o                         
  -2  13   3         43.46         47.38         4.20 o                         
  -1  13   3         42.73         34.28         3.76 o                         
   0  13   3          0.18         -4.91         3.27 o                         
   1  13   3          9.97          2.37         3.40 o                         
   2  13   3          4.99          0.00         3.00 o                         
   3  13   3          8.46         -3.14         3.85 o                         
   4  13   3          0.62         -5.71         3.80 o                         
   5  13   3         60.28         63.78         5.97 o                         
   6  13   3          2.09          4.09         4.89 o                         
   7  13   3         55.38         69.49         9.39 o                         
   8  13   3          3.28          8.94        12.63 o                         
  -9  14   3          4.06          5.04         4.01 o                         
  -8  14   3          1.51          0.29         3.65 o                         
  -7  14   3          1.15         -5.94         3.96 o                         
  -6  14   3          0.92         -6.13         4.09 o                         
  -5  14   3          9.91          8.08         3.45 o                         
  -4  14   3         39.34         52.03         4.94 o                         
  -3  14   3         11.74         30.87         4.03 o                         
  -2  14   3         43.49         49.87         4.66 o                         
  -1  14   3          8.05         10.67         3.78 o                         
   0  14   3          1.50         -3.81         3.38 o                         
   1  14   3          3.49         -4.60         3.17 o                         
   2  14   3          0.16         -4.65         3.10 o                         
   3  14   3         10.56         -0.31         4.23 o                         
   4  14   3          0.21         -5.98         3.99 o                         
   5  14   3          0.56         -8.08         5.39 o                         
   6  14   3         16.65         25.34         6.68 o                         
   7  14   3          8.22         13.30        21.27 o                         
  -7  15   3          4.11          0.01         3.96 o                         
  -6  15   3          0.34         -5.05         3.68 o                         
  -5  15   3          6.27          1.50         4.03 o                         
  -4  15   3        216.50        247.87        13.48 o                         
  -3  15   3         36.84         39.82         5.03 o                         
  -2  15   3          8.63         15.20         4.01 o                         
  -1  15   3         26.52         20.62         4.17 o                         
   0  15   3          0.06         -5.35         3.57 o                         
   1  15   3         11.40         -1.91         3.83 o                         
   2  15   3          2.35         -6.31         4.21 o                         
   3  15   3         14.73          3.17         4.34 o                         
   4  15   3          5.53         -0.71         4.89 o                         
   5  15   3         11.12          4.13         6.33 o                         
   6  15   3          0.01          8.09        11.11 o                         
  -6  16   3          4.88          6.01         4.11 o                         
  -5  16   3         16.97         14.92         5.70 o                         
  -4  16   3        204.83        263.66        10.44 o                         
  -3  16   3        327.00        396.09        17.00 o                         
  -2  16   3        159.41        168.56         8.78 o                         
  -1  16   3          7.29         -0.55         4.02 o                         
   0  16   3          7.19         -2.35         3.58 o                         
   1  16   3          0.20         -6.89         4.59 o                         
   2  16   3          5.49         -5.55         4.48 o                         
   3  16   3          1.82         -8.04         5.36 o                         
   4  16   3         10.54          8.77         5.11 o                         
  -3  17   3         21.91         40.48         7.19 o                         
  -2  17   3         17.06         23.67         4.54 o                         
  -1  17   3          0.02         -1.90         3.36 o                         
   0  17   3          0.00         -4.73         3.15 o                         
   1  17   3          0.53         -6.87         4.58 o                         
 -14   0   4          0.16         -4.91         4.34 o                         
 -13   0   4          3.32         -4.30         4.10 o                         
 -12   0   4         53.87         43.12         5.71 o                         
 -11   0   4         49.53         55.08         4.25 o                         
 -10   0   4         32.08         29.84         5.09 o                         
  -9   0   4          1.40         -2.13         2.22 o                         
  -8   0   4          6.71          7.43         2.13 o                         
  -7   0   4         94.47        100.73         4.38 o                         
  -6   0   4        710.95        749.67        10.91 o                         
  -5   0   4          2.05          2.37         1.60 o                         
  -4   0   4        532.59        514.55         7.19 o                         
  -3   0   4         23.53         26.27         1.74 o                         
  -2   0   4         60.35         56.28         2.34 o                         
   0   0   4       2778.16       2740.68        65.14 o                         
   1   0   4       1623.12       1557.05        43.17 o                         
   2   0   4         59.02         47.20         2.20 o                         
   3   0   4          0.18         -1.32         0.88 o                         
   4   0   4         98.37         88.24         3.17 o                         
   5   0   4          0.06         -0.73         1.62 o                         
   6   0   4         14.88          8.24         2.36 o                         
   7   0   4        107.61         92.92         4.82 o                         
   8   0   4          1.37         -3.79         2.52 o                         
   9   0   4        330.79        318.59        25.76 o                         
  10   0   4          8.20          8.42         7.64 o                         
  11   0   4         23.95         36.41         9.69 o                         
  12   0   4         27.97         79.53        32.07 o                         
 -14   1   4          0.57         -3.92         3.12 o                         
 -13   1   4          0.00         -4.30         2.87 o                         
 -12   1   4          5.51          3.19         2.89 o                         
 -11   1   4         56.05         46.58         3.17 o                         
 -10   1   4         29.01         21.46         2.79 o                         
  -9   1   4          0.70         -0.64         1.69 o                         
  -8   1   4         25.56         27.92         2.08 o                         
  -7   1   4         36.34         38.73         2.25 o                         
  -6   1   4        144.38        154.53         3.43 o                         
  -5   1   4          1.68         -0.42         1.13 o                         
  -4   1   4         23.18         26.99         2.11 o                         
  -3   1   4         21.13         21.43         1.18 o                         
  -2   1   4        164.48        169.32         2.99 o                         
  -1   1   4       3080.10       3157.82        25.73 o                         
   0   1   4          8.49         29.26         5.18 o                         
   1   1   4        248.84        230.39         3.71 o                         
   2   1   4        559.84        511.73         4.52 o                         
   3   1   4         49.16         51.88         1.35 o                         
   4   1   4         20.14         18.72         1.47 o                         
   5   1   4         26.76         24.07         1.82 o                         
   6   1   4         32.37         25.83         1.79 o                         
   7   1   4          1.71         -1.95         1.30 o                         
   8   1   4         14.27          2.68         2.12 o                         
   9   1   4         13.16         26.43         6.10 o                         
  10   1   4          4.12         -2.37         7.31 o                         
  11   1   4         10.10         35.17        15.34 o                         
  12   1   4          3.60         23.17        11.04 o                         
 -14   2   4          0.06         -5.02         3.35 o                         
 -13   2   4         24.34         18.67         3.80 o                         
 -12   2   4          3.37         -1.13         2.93 o                         
 -11   2   4         28.26         21.65         3.22 o                         
 -10   2   4         58.37         44.16         3.88 o                         
  -9   2   4          5.66         -1.55         2.41 o                         
  -8   2   4         61.03         48.71         3.05 o                         
  -7   2   4         71.85         74.09         3.81 o                         
  -6   2   4        239.90        234.80         4.36 o                         
  -5   2   4         81.83         82.56         3.76 o                         
  -4   2   4          5.69          1.30         1.11 o                         
  -3   2   4         73.68         78.10         2.06 o                         
  -2   2   4          0.05          1.23         1.27 o                         
  -1   2   4          1.03         13.82         4.42 o                         
   0   2   4        571.66        528.34         4.87 o                         
   1   2   4       1502.19       1423.82         9.69 o                         
   2   2   4        334.70        344.43         3.97 o                         
   3   2   4          0.95         -0.53         0.73 o                         
   4   2   4         56.30         47.79         1.97 o                         
   5   2   4         59.10         57.20         2.23 o                         
   6   2   4         91.72         92.34         3.26 o                         
   7   2   4         27.03         17.58         1.47 o                         
   8   2   4         13.56          7.81         2.70 o                         
   9   2   4          2.09          0.52         4.96 o                         
  10   2   4          9.99          9.59         7.85 o                         
  11   2   4         22.28         36.41         9.44 o                         
  12   2   4         53.21         70.90         9.28 o                         
 -14   3   4         12.71          5.38         3.43 o                         
 -13   3   4          7.41          0.39         3.09 o                         
 -12   3   4         16.93         12.55         3.38 o                         
 -11   3   4        523.47        498.75         9.98 o                         
 -10   3   4          1.95         -0.69         2.62 o                         
  -9   3   4          0.29         -3.06         2.04 o                         
  -8   3   4         64.26         80.17         5.67 o                         
  -7   3   4         43.98         51.95         3.49 o                         
  -6   3   4          7.95          8.87         1.61 o                         
  -5   3   4          0.03         -0.86         1.20 o                         
  -4   3   4         62.62         62.55         2.34 o                         
  -3   3   4         14.24          8.36         1.11 o                         
  -2   3   4        792.62        819.06         6.59 o                         
  -1   3   4        916.04        996.07         7.68 o                         
   0   3   4          2.04          1.09         0.73 o                         
   1   3   4        212.96        226.42         2.51 o                         
   2   3   4        174.43        152.55         2.43 o                         
   3   3   4         62.70         62.36         1.82 o                         
   4   3   4         62.78         53.84         2.04 o                         
   5   3   4         18.01         20.28         1.68 o                         
   6   3   4        147.23        156.16         4.11 o                         
   7   3   4        120.98        109.88         4.09 o                         
   8   3   4         17.17          8.67         3.30 o                         
   9   3   4         43.66         34.39         6.30 o                         
  10   3   4         23.82         23.30        10.67 o                         
  11   3   4          0.60          5.97         5.72 o                         
  12   3   4          2.03         27.82        11.99 o                         
 -14   4   4          1.73         -2.02         3.70 o                         
 -13   4   4          2.51         -3.35         3.43 o                         
 -12   4   4         24.21         23.23         3.70 o                         
 -11   4   4          1.73          1.24         3.02 o                         
 -10   4   4        115.97        107.25         7.85 o                         
  -9   4   4          7.84          3.27         2.74 o                         
  -8   4   4          0.00         -2.63         2.04 o                         
  -7   4   4        135.50        140.19         4.27 o                         
  -6   4   4          7.42          4.00         1.52 o                         
  -5   4   4         32.32         32.48         2.19 o                         
  -4   4   4         46.21         45.23         2.77 o                         
  -3   4   4          2.98          1.53         0.96 o                         
  -2   4   4          0.04          0.76         0.93 o                         
  -1   4   4         18.76         17.59         1.21 o                         
   0   4   4         98.83        110.29         2.20 o                         
   1   4   4         46.14         47.59         1.69 o                         
   2   4   4        144.65        148.34         2.78 o                         
   3   4   4          4.33          4.02         1.09 o                         
   4   4   4          1.34         -0.72         1.07 o                         
   5   4   4         10.35         15.88         1.63 o                         
   6   4   4        448.24        472.43         9.98 o                         
   7   4   4          0.16          3.33         2.09 o                         
   8   4   4         16.76         14.50         3.22 o                         
   9   4   4         87.24         84.11         6.24 o                         
  10   4   4         39.50         24.53         9.76 o                         
  11   4   4          1.09          5.23        13.49 o                         
  12   4   4         19.17         22.02         7.46 o                         
 -13   5   4          0.68         -1.91         2.97 o                         
 -12   5   4         44.50         46.24         4.71 o                         
 -11   5   4         82.62         77.00         5.65 o                         
 -10   5   4         70.24         65.32         6.02 o                         
  -9   5   4          4.43         -3.33         2.64 o                         
  -8   5   4         82.64         77.28         4.74 o                         
  -7   5   4         52.44         53.21         3.24 o                         
  -6   5   4         28.79         25.33         2.26 o                         
  -5   5   4         77.25         79.78         3.08 o                         
  -4   5   4         73.50         58.78         2.21 o                         
  -3   5   4        186.35        173.48         3.21 o                         
  -2   5   4        119.48        122.19         2.77 o                         
  -1   5   4         17.81         23.48         1.60 o                         
   0   5   4        505.80        525.55         5.26 o                         
   1   5   4        214.47        221.61         3.39 o                         
   2   5   4          7.38          5.79         1.26 o                         
   3   5   4         43.05         44.57         2.11 o                         
   4   5   4         19.01         18.88         1.63 o                         
   5   5   4         46.44         41.65         2.29 o                         
   6   5   4        314.27        341.86         5.71 o                         
   7   5   4         87.19         83.46         3.75 o                         
   8   5   4          1.47         -4.35         2.90 o                         
   9   5   4          6.87          4.41         5.76 o                         
  10   5   4          4.25          9.35         5.67 o                         
 -13   6   4          1.69         -5.20         3.47 o                         
 -12   6   4         18.94          8.73         3.82 o                         
 -11   6   4         70.52         62.27         5.70 o                         
 -10   6   4         26.00         27.50         4.12 o                         
  -9   6   4         37.07         36.90         3.75 o                         
  -8   6   4          5.70          3.81         2.63 o                         
  -7   6   4        101.48        101.94         4.87 o                         
  -6   6   4         43.07         39.20         2.53 o                         
  -5   6   4          0.15          0.73         1.25 o                         
  -4   6   4        184.31        187.17         3.74 o                         
  -3   6   4          0.32          1.48         1.06 o                         
  -2   6   4          3.19          3.37         1.19 o                         
  -1   6   4        163.45        169.73         3.37 o                         
   0   6   4         55.61         50.41         2.10 o                         
   1   6   4         24.97         24.99         1.67 o                         
   2   6   4          0.03         -1.67         1.11 o                         
   3   6   4         69.01         68.78         2.59 o                         
   4   6   4          0.77         -0.28         1.34 o                         
   5   6   4          6.23          3.62         1.53 o                         
   6   6   4         17.59         28.28         2.66 o                         
   7   6   4         36.10         36.29         3.70 o                         
   8   6   4         45.64         36.11         4.30 o                         
   9   6   4         13.17          4.34         5.85 o                         
  10   6   4          0.75          0.60        10.23 o                         
  11   6   4          0.03         -2.27        10.10 o                         
 -13   7   4          0.15         -3.80         3.34 o                         
 -12   7   4          8.90          2.46         2.92 o                         
 -11   7   4          6.91          0.26         3.37 o                         
 -10   7   4         53.45         35.54         4.12 o                         
  -9   7   4          0.04         -4.14         2.82 o                         
  -8   7   4          0.42         -1.38         2.49 o                         
  -7   7   4        305.12        319.92         7.95 o                         
  -6   7   4         52.88         54.49         3.06 o                         
  -5   7   4        148.74        159.80         3.89 o                         
  -4   7   4         86.86         92.30         3.08 o                         
  -3   7   4        107.42        113.22         3.09 o                         
  -2   7   4         74.02         81.01         2.85 o                         
  -1   7   4         47.12         49.35         2.30 o                         
   0   7   4         88.02         93.62         3.10 o                         
   1   7   4          2.65         -0.40         1.42 o                         
   2   7   4          6.58          4.57         1.73 o                         
   3   7   4          1.19          2.80         1.25 o                         
   4   7   4         52.16         49.72         2.56 o                         
   5   7   4         93.49         89.61         3.82 o                         
   6   7   4        144.76        163.90         4.49 o                         
   7   7   4         53.95         50.29         4.24 o                         
   8   7   4          3.50         -5.32         3.55 o                         
   9   7   4         17.98         16.18         6.56 o                         
  10   7   4         18.10          5.22        19.35 o                         
 -12   8   4         17.44         11.21         4.12 o                         
 -11   8   4          0.49         -4.20         3.52 o                         
 -10   8   4          3.84         -3.49         3.21 o                         
  -9   8   4          6.99         -1.83         2.44 o                         
  -8   8   4        482.53        501.53        10.33 o                         
  -7   8   4         39.69         49.95         4.49 o                         
  -6   8   4        217.28        219.82         5.86 o                         
  -5   8   4        106.67        111.43         3.71 o                         
  -4   8   4        293.73        293.14         5.20 o                         
  -3   8   4        427.63        401.97         5.54 o                         
  -2   8   4          2.19          0.39         1.59 o                         
  -1   8   4        219.76        227.14         4.78 o                         
   0   8   4         38.02         38.47         2.57 o                         
   1   8   4         12.32          9.00         2.19 o                         
   2   8   4         89.61         95.81         4.27 o                         
   3   8   4         64.63         71.77         3.09 o                         
   4   8   4         47.09         49.37         2.51 o                         
   5   8   4        165.67        165.51         4.64 o                         
   6   8   4        242.89        245.97         6.40 o                         
   7   8   4         78.59         76.52         4.97 o                         
   8   8   4         21.05         16.86         4.61 o                         
   9   8   4         23.90         24.44         7.28 o                         
  10   8   4          0.63         13.74         8.96 o                         
 -12   9   4          6.72          7.58         4.31 o                         
 -11   9   4         10.51          9.26         3.68 o                         
 -10   9   4         23.10         23.32         4.40 o                         
  -9   9   4          3.56          0.25         3.18 o                         
  -8   9   4          1.03          2.31         3.21 o                         
  -7   9   4        627.00        671.60        12.74 o                         
  -6   9   4         77.91         80.08         4.39 o                         
  -5   9   4        332.09        349.63         7.72 o                         
  -4   9   4        652.28        630.11         8.73 o                         
  -3   9   4         58.59         50.70         2.56 o                         
  -2   9   4         10.93         10.25         2.07 o                         
  -1   9   4          1.13          0.62         1.97 o                         
   0   9   4         75.27         71.42         3.44 o                         
   1   9   4         44.14         41.53         2.87 o                         
   2   9   4        558.53        577.59         7.82 o                         
   3   9   4         48.26         44.74         3.05 o                         
   4   9   4         29.93         31.89         2.96 o                         
   5   9   4         71.42         78.19         4.56 o                         
   6   9   4         69.77         67.93         4.74 o                         
   7   9   4          1.76          0.42         3.81 o                         
   8   9   4          2.61         -6.58         9.57 o                         
   9   9   4         38.38         46.14        16.96 o                         
  10   9   4         14.74          7.00        12.22 o                         
 -11  10   4         10.87          9.19         3.92 o                         
 -10  10   4          2.50          1.10         3.81 o                         
  -9  10   4          0.15         -0.38         3.59 o                         
  -8  10   4         20.41         15.99         3.56 o                         
  -7  10   4         15.65         12.15         3.83 o                         
  -6  10   4         62.68         54.75         4.79 o                         
  -5  10   4        209.42        217.63         6.67 o                         
  -4  10   4         81.61         79.08         4.62 o                         
  -3  10   4          6.42          3.42         2.52 o                         
  -2  10   4         18.01         15.24         2.66 o                         
  -1  10   4          1.53         -2.74         1.94 o                         
   0  10   4          9.03          7.13         2.30 o                         
   1  10   4          9.80          4.95         2.17 o                         
   2  10   4         82.09         98.03         4.84 o                         
   3  10   4          1.19          2.72         2.38 o                         
   4  10   4        245.63        244.97         7.41 o                         
   5  10   4         50.42         52.09         4.97 o                         
   6  10   4          6.42         15.30         3.64 o                         
   7  10   4         29.86         30.44         5.18 o                         
   8  10   4         31.37         37.15         8.66 o                         
   9  10   4         24.06         13.78        16.05 o                         
 -11  11   4          2.90          5.83         3.99 o                         
 -10  11   4          4.73          1.94         4.26 o                         
  -9  11   4         36.08         42.19         5.15 o                         
  -8  11   4          3.84          5.22         3.48 o                         
  -7  11   4         16.01          9.80         3.91 o                         
  -6  11   4         24.61         22.30         3.97 o                         
  -5  11   4          8.28          5.97         3.03 o                         
  -4  11   4          8.55          8.71         3.27 o                         
  -3  11   4         44.12         44.13         4.18 o                         
  -2  11   4          0.02         -3.68         2.45 o                         
  -1  11   4         28.11         24.57         3.09 o                         
   0  11   4         48.97         47.18         3.78 o                         
   1  11   4          0.16         -3.37         2.25 o                         
   2  11   4         73.44         77.34         5.00 o                         
   3  11   4         13.77          9.83         3.61 o                         
   4  11   4         94.74        110.73         6.96 o                         
   5  11   4         62.39         70.94         5.60 o                         
   6  11   4          8.47          6.97         5.91 o                         
   7  11   4         12.66         10.50         8.64 o                         
   8  11   4         21.98         12.53        15.28 o                         
   9  11   4         53.27         53.32        17.34 o                         
 -10  12   4          6.26          5.03         4.15 o                         
  -9  12   4         37.47         31.08         5.80 o                         
  -8  12   4         17.72         15.76         4.55 o                         
  -7  12   4         28.08         17.59         4.23 o                         
  -6  12   4          0.20         -4.62         3.08 o                         
  -5  12   4         19.83         19.61         4.11 o                         
  -4  12   4         73.99         79.98        10.44 o                         
  -3  12   4        177.96        197.50         8.35 o                         
  -2  12   4         38.89         35.48         3.85 o                         
  -1  12   4          8.51          3.14         3.07 o                         
   0  12   4          2.01         -4.53         3.02 o                         
   1  12   4         24.71         16.65         3.80 o                         
   2  12   4          7.17          3.65         3.30 o                         
   3  12   4         16.91          9.67         5.04 o                         
   4  12   4         54.23         61.56         6.00 o                         
   5  12   4        128.18        135.78         9.08 o                         
   6  12   4         40.73         53.71         5.87 o                         
   7  12   4          7.79          7.04         6.00 o                         
   8  12   4         33.63         28.55        13.64 o                         
  -9  13   4          5.85          1.05         3.53 o                         
  -8  13   4          1.78         -1.07         3.33 o                         
  -7  13   4          6.12          0.33         4.24 o                         
  -6  13   4          2.04         -0.18         2.88 o                         
  -5  13   4         95.08         94.09         6.16 o                         
  -4  13   4        346.96        379.91         9.96 o                         
  -3  13   4         52.47         47.00         4.44 o                         
  -2  13   4         14.19         14.69         3.65 o                         
  -1  13   4          0.11         -4.02         2.93 o                         
   0  13   4          5.17         -3.43         3.57 o                         
   1  13   4          1.21         -5.06         3.37 o                         
   2  13   4         25.33         11.54         6.41 o                         
   3  13   4         18.20          6.44         6.21 o                         
   4  13   4         22.82         14.68         5.64 o                         
   5  13   4         31.36         18.32         8.49 o                         
   6  13   4          3.70          2.51         7.07 o                         
   7  13   4          0.62         -0.76         9.99 o                         
  -8  14   4          2.36         -5.94         7.02 o                         
  -7  14   4          2.26         -1.58         4.47 o                         
  -6  14   4          0.94         -5.46         4.53 o                         
  -5  14   4         85.06         87.98         7.21 o                         
  -4  14   4         14.43         23.51         4.06 o                         
  -3  14   4        213.03        226.33         9.46 o                         
  -2  14   4        120.94        150.76         7.19 o                         
  -1  14   4          3.88         -1.17         3.36 o                         
   0  14   4          1.03         -6.38         4.25 o                         
   1  14   4         13.51          1.61         4.00 o                         
   2  14   4         34.64         34.86         6.21 o                         
   3  14   4         24.94         13.15         7.95 o                         
   4  14   4          0.48         -6.67         5.14 o                         
   5  14   4          6.71         -7.55        15.41 o                         
   6  14   4          2.23          1.92         7.29 o                         
  -6  15   4          0.00         -3.66         4.11 o                         
  -5  15   4         22.27         18.98         4.60 o                         
  -4  15   4         27.89         28.12         4.54 o                         
  -3  15   4         58.72         69.35         5.45 o                         
  -2  15   4          2.34          7.10         3.65 o                         
  -1  15   4          0.02         -2.92         4.13 o                         
   0  15   4          0.73         -2.76         4.13 o                         
   1  15   4          1.10         -6.61         4.40 o                         
   2  15   4          3.78         -0.59         5.47 o                         
   3  15   4          0.04         -0.43         5.07 o                         
   4  15   4          5.25         -8.43        10.69 o                         
  -4  16   4         20.41         21.99         5.15 o                         
  -3  16   4         44.89         40.82         6.10 o                         
  -2  16   4          8.60          9.60         4.25 o                         
  -1  16   4          0.40         -0.97         4.15 o                         
   0  16   4          0.11         -5.69         3.79 o                         
   1  16   4         14.79          8.23         5.42 o                         
   2  16   4          0.83         -2.18         7.07 o                         
 -13   1   5          2.16          0.43         3.26 o                         
 -12   1   5         65.93         61.41         4.81 o                         
 -11   1   5         58.35         61.12         4.50 o                         
 -10   1   5          5.20          1.02         2.19 o                         
  -9   1   5         51.48         53.22         3.30 o                         
  -8   1   5         10.04          6.59         1.89 o                         
  -7   1   5         81.99         80.98         3.41 o                         
  -6   1   5         42.22         39.41         2.13 o                         
  -5   1   5          3.77          1.66         1.28 o                         
  -4   1   5        362.40        329.80         4.35 o                         
  -3   1   5          1.74          0.55         0.52 o                         
  -2   1   5          7.41          8.59         0.74 o                         
  -1   1   5         41.55         35.06         3.39 o                         
   0   1   5         53.27         46.30         6.78 o                         
   1   1   5          0.13          1.91         3.28 o                         
   2   1   5        132.37        126.79        11.52 o                         
   3   1   5          0.69          1.51         0.90 o                         
   4   1   5        231.47        219.02         3.52 o                         
   5   1   5        697.40        668.51        17.65 o                         
   6   1   5        120.58        117.58         4.95 o                         
   7   1   5         11.72         12.78         2.92 o                         
   8   1   5          2.13          3.79         5.08 o                         
   9   1   5          6.03         11.31         6.48 o                         
  10   1   5         35.11         37.03         8.47 o                         
  11   1   5         92.48        132.09        22.07 o                         
 -13   2   5         43.26         38.50         4.67 o                         
 -12   2   5         55.70         49.05         4.97 o                         
 -11   2   5         29.44         26.52         3.56 o                         
 -10   2   5         38.82         33.55         3.57 o                         
  -9   2   5         87.01         77.63         4.44 o                         
  -8   2   5          0.16         -2.55         1.70 o                         
  -7   2   5          8.58          5.84         1.79 o                         
  -6   2   5         92.35         81.73         3.67 o                         
  -5   2   5        155.67        150.94         3.41 o                         
  -4   2   5        126.45        130.60         3.09 o                         
  -3   2   5        156.83        174.36         3.27 o                         
  -2   2   5        208.38        217.07         2.78 o                         
  -1   2   5        318.17        317.09         3.16 o                         
   0   2   5        158.17        146.89         6.36 o                         
   1   2   5          6.70          6.99         1.18 o                         
   2   2   5         98.91         95.75         4.40 o                         
   3   2   5         23.82         22.68         1.19 o                         
   4   2   5         55.65         50.91         2.45 o                         
   5   2   5          4.50          5.26         2.35 o                         
   6   2   5          7.70          7.31         1.68 o                         
   7   2   5          0.16          2.05         2.30 o                         
   8   2   5          0.20          1.62         4.10 o                         
   9   2   5          5.06          5.56         7.14 o                         
  10   2   5          3.48         12.84         8.53 o                         
  11   2   5          2.55         33.36        16.25 o                         
 -13   3   5         17.93         13.47         4.54 o                         
 -12   3   5          8.02          6.50         3.26 o                         
 -11   3   5          0.11          1.20         2.65 o                         
 -10   3   5          0.15          2.45         2.80 o                         
  -9   3   5         51.51         48.55         3.99 o                         
  -8   3   5         40.23         38.58         2.92 o                         
  -7   3   5         24.95         19.47         2.34 o                         
  -6   3   5          7.21          6.02         1.78 o                         
  -5   3   5         15.64         10.33         1.83 o                         
  -4   3   5          1.38          0.73         1.33 o                         
  -3   3   5         41.94         36.24         2.00 o                         
  -2   3   5        418.87        424.46         4.90 o                         
  -1   3   5        289.69        319.75         4.15 o                         
   0   3   5        281.46        274.87         3.54 o                         
   1   3   5          0.73         -0.69         0.50 o                         
   2   3   5         50.30         47.60         1.47 o                         
   3   3   5          1.41          0.57         0.64 o                         
   4   3   5        314.58        310.96         9.57 o                         
   5   3   5        260.29        242.33         5.10 o                         
   6   3   5        185.83        185.11         4.78 o                         
   7   3   5         23.58         23.20         5.71 o                         
   8   3   5         80.61         77.87         8.66 o                         
   9   3   5          0.53          5.64         9.50 o                         
  10   3   5         24.52         27.95         6.14 o                         
  11   3   5         16.93         29.35        18.81 o                         
 -13   4   5          8.80         14.76         3.88 o                         
 -12   4   5          0.84          3.23         2.85 o                         
 -11   4   5          8.88         15.87         3.35 o                         
 -10   4   5        207.18        255.55         7.86 o                         
  -9   4   5         90.58         92.12         5.48 o                         
  -8   4   5         43.55         39.20         3.60 o                         
  -7   4   5          4.53          4.51         2.25 o                         
  -6   4   5        404.59        410.45         7.00 o                         
  -5   4   5        446.12        431.26         5.71 o                         
  -4   4   5        180.27        168.69         3.63 o                         
  -3   4   5         12.27          7.82         1.33 o                         
  -2   4   5         70.83         77.18         2.74 o                         
  -1   4   5        276.84        293.19         4.27 o                         
   0   4   5          2.63          4.49         0.72 o                         
   1   4   5         14.83         16.34         1.05 o                         
   2   4   5          7.75          7.22         0.82 o                         
   3   4   5          0.79         -0.08         0.77 o                         
   4   4   5        354.28        363.39         8.02 o                         
   5   4   5        191.45        191.64         4.31 o                         
   6   4   5          3.22         13.43         3.08 o                         
   7   4   5          7.81          9.58         4.35 o                         
   8   4   5          3.14         11.52         6.22 o                         
   9   4   5         17.05         15.14         6.79 o                         
  10   4   5          1.23          3.95         5.33 o                         
  11   4   5          7.03         13.38        23.23 o                         
 -13   5   5          0.33         -0.11         3.51 o                         
 -12   5   5         10.50          8.64         3.81 o                         
 -11   5   5          0.11          1.91         3.10 o                         
 -10   5   5         25.37         32.16         5.40 o                         
  -9   5   5         50.82         48.86         4.63 o                         
  -8   5   5        122.85        128.18         6.15 o                         
  -7   5   5         55.79         56.61         3.32 o                         
  -6   5   5        466.49        489.69         7.37 o                         
  -5   5   5        618.82        583.99         7.61 o                         
  -4   5   5        118.13         98.97         3.22 o                         
  -3   5   5        103.22        108.21         3.10 o                         
  -2   5   5         13.30         11.31         1.43 o                         
  -1   5   5        284.53        302.41         4.66 o                         
   0   5   5         65.95         57.38         2.02 o                         
   1   5   5         92.83         89.13         2.14 o                         
   2   5   5         45.45         38.20         1.87 o                         
   3   5   5         32.61         22.68         1.99 o                         
   4   5   5        297.10        295.51         5.99 o                         
   5   5   5         35.91         48.83         2.53 o                         
   6   5   5         52.39         40.68         3.87 o                         
   7   5   5          7.24         -2.24         4.21 o                         
   8   5   5          0.03         -2.47         4.76 o                         
   9   5   5          7.48         14.84         8.29 o                         
  10   5   5          0.36         -1.26        28.53 o                         
 -12   6   5         33.96         34.35         5.68 o                         
 -11   6   5          0.03         -2.83         3.39 o                         
 -10   6   5         26.16         28.62         4.07 o                         
  -9   6   5         23.03         21.93         3.79 o                         
  -8   6   5         37.00         28.47         3.44 o                         
  -7   6   5         29.38         22.63         2.94 o                         
  -6   6   5        330.92        358.69         6.46 o                         
  -5   6   5        195.39        197.21         4.87 o                         
  -4   6   5         10.08          6.44         1.61 o                         
  -3   6   5        165.19        168.97         3.80 o                         
  -2   6   5         35.50         30.79         1.90 o                         
  -1   6   5          2.26          6.13         1.36 o                         
   0   6   5          0.00         -0.07         1.08 o                         
   1   6   5         37.71         37.14         2.16 o                         
   2   6   5          6.02          6.84         1.35 o                         
   3   6   5         24.79         18.30         1.79 o                         
   4   6   5          6.23          5.46         1.62 o                         
   5   6   5          0.64          4.90         3.07 o                         
   6   6   5         26.68         16.74         3.87 o                         
   7   6   5          0.11         -3.92         4.22 o                         
   8   6   5          1.51         -0.45         6.96 o                         
   9   6   5          0.89         -4.96         6.38 o                         
  10   6   5          2.21         -1.77        22.72 o                         
 -12   7   5          1.10         -2.21         3.80 o                         
 -11   7   5          3.21         -1.61         3.05 o                         
 -10   7   5          4.37          0.59         3.20 o                         
  -9   7   5          7.08          2.67         3.15 o                         
  -8   7   5        164.31        177.81         7.17 o                         
  -7   7   5         22.90         23.69         3.45 o                         
  -6   7   5        105.71        123.41         5.84 o                         
  -5   7   5         49.30         56.21         3.92 o                         
  -4   7   5          1.69         -2.09         1.48 o                         
  -3   7   5         89.04         82.77         3.26 o                         
  -2   7   5        106.35        103.29         3.32 o                         
  -1   7   5        161.29        152.65         3.56 o                         
   0   7   5          0.11         -1.68         1.12 o                         
   1   7   5         31.82         28.34         2.00 o                         
   2   7   5         20.12         12.65         1.85 o                         
   3   7   5         47.08         51.80         2.71 o                         
   4   7   5          0.01         -0.97         2.12 o                         
   5   7   5        100.69        106.60         5.63 o                         
   6   7   5          2.40         -2.72         4.33 o                         
   7   7   5         18.46         15.93         5.91 o                         
   8   7   5         45.77         45.72         7.27 o                         
   9   7   5         44.21         36.99         8.16 o                         
 -11   8   5          1.11          1.55         3.45 o                         
 -10   8   5          3.40          1.20         3.72 o                         
  -9   8   5          1.13         -1.35         3.08 o                         
  -8   8   5          1.34          0.04         2.54 o                         
  -7   8   5          1.17         -2.72         2.87 o                         
  -6   8   5         14.23         16.75         2.92 o                         
  -5   8   5        427.49        455.07         7.04 o                         
  -4   8   5         74.11         63.40         3.41 o                         
  -3   8   5          5.07          2.54         1.66 o                         
  -2   8   5         39.12         33.91         2.50 o                         
  -1   8   5          5.33          3.18         1.42 o                         
   0   8   5          0.09         -2.51         1.67 o                         
   1   8   5          4.09         -0.31         1.75 o                         
   2   8   5         31.33         27.34         2.47 o                         
   3   8   5         45.92         44.11         2.64 o                         
   4   8   5        182.38        176.67         6.22 o                         
   5   8   5         43.14         39.25         4.78 o                         
   6   8   5         18.57          6.42         4.97 o                         
   7   8   5          1.68         -1.82         5.25 o                         
   8   8   5          4.02          2.30         5.61 o                         
   9   8   5          1.28         -2.68        17.46 o                         
 -11   9   5          1.34         -5.01         4.00 o                         
 -10   9   5          7.87         -1.36         3.50 o                         
  -9   9   5          9.45          8.50         3.56 o                         
  -8   9   5          6.47          2.06         2.89 o                         
  -7   9   5         52.12         51.26         4.77 o                         
  -6   9   5         13.59          8.36         2.73 o                         
  -5   9   5        539.50        582.28        11.37 o                         
  -4   9   5         46.78         28.93         2.99 o                         
  -3   9   5          0.00         -2.80         1.86 o                         
  -2   9   5          2.39          0.60         1.96 o                         
  -1   9   5          2.34         -2.75         1.84 o                         
   0   9   5          8.63          4.99         2.07 o                         
   1   9   5          4.38         -0.69         2.30 o                         
   2   9   5          8.84          5.73         2.66 o                         
   3   9   5         16.69         14.75         3.38 o                         
   4   9   5         18.67         21.52         5.95 o                         
   5   9   5          1.54         -3.08         3.90 o                         
   6   9   5          4.40         -5.22         5.76 o                         
   7   9   5          8.52          5.17         8.78 o                         
   8   9   5          2.37         -3.58         5.08 o                         
   9   9   5          6.81         -6.76        14.65 o                         
 -10  10   5          0.52         -0.75         3.08 o                         
  -9  10   5          3.93          4.61         3.38 o                         
  -8  10   5          1.85         -0.25         3.56 o                         
  -7  10   5          0.23         -0.87         2.64 o                         
  -6  10   5         15.38          9.83         3.10 o                         
  -5  10   5        165.20        183.47         6.89 o                         
  -4  10   5          2.81         -0.49         2.62 o                         
  -3  10   5         10.19          3.94         2.70 o                         
  -2  10   5         40.00         34.32         3.68 o                         
  -1  10   5          2.74         -3.78         2.52 o                         
   0  10   5          0.44         -3.80         2.54 o                         
   1  10   5          0.70         -3.07         2.60 o                         
   2  10   5         10.91         11.96         3.81 o                         
   3  10   5         70.12         77.28         7.08 o                         
   4  10   5         75.13         87.57         8.86 o                         
   5  10   5          0.33          4.19         5.84 o                         
   6  10   5          5.97         -0.15         5.20 o                         
   7  10   5          1.79         -2.64         7.58 o                         
   8  10   5         20.43         17.14        13.03 o                         
  -9  11   5          1.68          4.76         4.08 o                         
  -8  11   5          6.55          3.61         3.53 o                         
  -7  11   5          0.87         -1.36         3.35 o                         
  -6  11   5          8.58          6.45         3.42 o                         
  -5  11   5          0.45          0.26         3.17 o                         
  -4  11   5          0.07         -1.26         2.71 o                         
  -3  11   5          0.66         -3.99         2.84 o                         
  -2  11   5          4.48          3.56         2.83 o                         
  -1  11   5          6.58          2.42         4.17 o                         
   0  11   5          9.07          7.00         4.02 o                         
   1  11   5          0.06          1.74         3.91 o                         
   2  11   5        120.95        121.75         6.93 o                         
   3  11   5          1.13         -2.78         5.03 o                         
   4  11   5         14.40         15.99         7.11 o                         
   5  11   5          0.09         -2.30         6.64 o                         
   6  11   5          0.00         -1.91         5.13 o                         
   7  11   5          0.27          1.28         5.48 o                         
  -8  12   5        114.26        138.34        10.90 o                         
  -7  12   5          0.12         -0.82         3.80 o                         
  -6  12   5          0.69         -4.99         3.33 o                         
  -5  12   5          4.68          3.00         3.69 o                         
  -4  12   5          7.16          6.10         3.73 o                         
  -3  12   5          7.36          8.05         3.71 o                         
  -2  12   5          0.96         -3.94         3.36 o                         
  -1  12   5          5.98          2.52         3.35 o                         
   0  12   5         26.68         21.71         4.78 o                         
   1  12   5         52.27         47.30         6.77 o                         
   2  12   5         21.31         10.63         8.28 o                         
   3  12   5          3.27          0.79         6.78 o                         
   4  12   5          7.09          9.79         6.57 o                         
   5  12   5          6.92          8.51         5.44 o                         
   6  12   5         11.31         13.79         6.28 o                         
  -7  13   5          0.05         -3.42         4.24 o                         
  -6  13   5          0.96         -5.41         3.61 o                         
  -5  13   5          2.97         -1.60         3.90 o                         
  -4  13   5          1.49          4.29         4.01 o                         
  -3  13   5          1.70         -1.91         3.31 o                         
  -2  13   5          1.44          0.14         3.45 o                         
  -1  13   5         67.56         72.59         8.07 o                         
   0  13   5         19.19          9.29         6.82 o                         
   1  13   5          8.54          4.53         6.60 o                         
   2  13   5          6.12          0.63         9.18 o                         
   3  13   5          4.76         -2.38         5.93 o                         
   4  13   5          7.77          5.45         6.49 o                         
   5  13   5          0.93         -6.86         8.82 o                         
  -6  14   5          0.18         -8.05         7.13 o                         
  -5  14   5          0.02         -5.43         3.62 o                         
  -4  14   5          0.63         -1.82         5.06 o                         
  -3  14   5          0.14         -3.12         6.18 o                         
  -2  14   5          3.56          6.99         5.76 o                         
  -1  14   5          1.89          3.44         4.78 o                         
   0  14   5          9.33         10.14         6.51 o                         
   1  14   5          4.73          1.99         9.81 o                         
   2  14   5          2.35          2.49         6.06 o                         
   3  14   5          2.32          4.01         6.49 o                         
  -3  15   5          7.71          5.42         5.01 o                         
  -2  15   5          0.88          3.29         4.95 o                         
  -1  15   5         24.51         13.15         8.40 o                         
   0  15   5         15.64          4.25        10.65 o                         
   1  15   5         19.24         10.54         7.34 o                         
 -12   0   6          0.11         -8.00         5.33 o                         
 -11   0   6         60.05         62.49        10.26 o                         
 -10   0   6         11.59         14.89         3.99 o                         
  -9   0   6         15.50         11.80         3.82 o                         
  -8   0   6         27.39         23.29         4.06 o                         
  -7   0   6        291.32        313.44         8.89 o                         
  -6   0   6       1707.41       1696.78        34.50 o                         
  -5   0   6         33.89         31.99         2.94 o                         
  -4   0   6          0.74         -1.08         1.80 o                         
  -3   0   6        189.86        176.31         3.30 o                         
  -2   0   6         22.61         21.38         2.00 o                         
  -1   0   6         75.21         72.71        18.43 o                         
   0   0   6         18.35         17.42         9.09 o                         
   2   0   6        220.48        194.41        31.31 o                         
   3   0   6        858.21        812.99        54.79 o                         
   4   0   6        855.80        690.85        66.09 o                         
   5   0   6         57.81         45.97        12.50 o                         
   6   0   6          8.29         10.93         4.90 o                         
   7   0   6         33.66         31.73         9.48 o                         
   8   0   6         22.35         20.63         7.81 o                         
   9   0   6         26.47         48.54        30.55 o                         
 -12   1   6          3.41          0.44         3.58 o                         
 -11   1   6         20.05         28.83         4.36 o                         
 -10   1   6          6.44          4.68         2.69 o                         
  -9   1   6          1.10         -1.26         2.20 o                         
  -8   1   6         46.17         47.46         3.68 o                         
  -7   1   6        380.29        403.96         7.09 o                         
  -6   1   6        436.43        515.09         9.74 o                         
  -5   1   6        111.61        108.25         3.11 o                         
  -4   1   6         11.53         10.59         1.64 o                         
  -3   1   6         11.72         11.53         1.02 o                         
  -2   1   6         33.39         28.15         1.78 o                         
  -1   1   6         23.38         21.44         3.71 o                         
   0   1   6        121.31        122.86         8.92 o                         
   1   1   6         22.11         27.12         6.03 o                         
   2   1   6          3.05          6.34         7.27 o                         
   3   1   6         30.55         55.01         7.61 o                         
   4   1   6         10.25         26.15        11.73 o                         
   5   1   6         31.49         29.94         5.51 o                         
   6   1   6          8.03          4.35         3.26 o                         
   7   1   6          4.74         14.18         3.78 o                         
   8   1   6          1.59          6.33         8.51 o                         
   9   1   6          4.42         14.53         5.50 o                         
 -12   2   6          0.69         -0.24         4.09 o                         
 -11   2   6         32.89         41.58         5.59 o                         
 -10   2   6          1.17          2.01         2.81 o                         
  -9   2   6         29.48         25.28         3.21 o                         
  -8   2   6          2.13          1.14         2.23 o                         
  -7   2   6         58.71         77.19         6.66 o                         
  -6   2   6        117.57        152.40         8.04 o                         
  -5   2   6         50.84         66.48         3.70 o                         
  -4   2   6          6.63          4.73         1.49 o                         
  -3   2   6          3.74          2.53         1.05 o                         
  -2   2   6         32.70         34.62         1.46 o                         
  -1   2   6          0.07         -0.90         0.97 o                         
   0   2   6          4.83          5.58         3.37 o                         
   1   2   6        132.20        142.72        10.18 o                         
   2   2   6        180.46        180.54        11.69 o                         
   3   2   6          0.46         18.69         5.14 o                         
   4   2   6          0.52          3.83         4.07 o                         
   5   2   6         36.58         30.67         3.94 o                         
   6   2   6         10.71         15.16         2.86 o                         
   7   2   6         24.57         21.14         5.52 o                         
   8   2   6          6.11         10.56         4.77 o                         
   9   2   6          1.17         62.36        28.53 o                         
 -12   3   6          0.41          0.11         3.89 o                         
 -11   3   6         45.71         46.16         5.22 o                         
 -10   3   6         82.87         82.20         5.59 o                         
  -9   3   6          1.26          6.23         2.73 o                         
  -8   3   6         49.03         49.21         4.05 o                         
  -7   3   6        139.97        150.34         5.34 o                         
  -6   3   6        108.61        114.09         5.72 o                         
  -5   3   6          9.64         11.80         1.91 o                         
  -4   3   6          0.21         -1.81         1.21 o                         
  -3   3   6          8.46          5.59         1.23 o                         
  -2   3   6          8.53          5.39         1.17 o                         
  -1   3   6          7.67          4.62         0.89 o                         
   0   3   6        118.43        102.53         6.05 o                         
   1   3   6        270.42        248.67         9.17 o                         
   2   3   6          1.84         -2.72         3.78 o                         
   3   3   6        113.56        119.99        14.17 o                         
   4   3   6          6.91         20.75         4.34 o                         
   5   3   6          0.01          7.71         3.15 o                         
   6   3   6         22.93         27.81         3.54 o                         
   7   3   6         10.54         13.81         8.49 o                         
   8   3   6          0.17          3.76         5.30 o                         
   9   3   6          0.19          0.39        11.81 o                         
 -12   4   6          3.12         -4.55         3.98 o                         
 -11   4   6          2.31          6.88         3.71 o                         
 -10   4   6         31.11         38.14         4.82 o                         
  -9   4   6         14.85         13.39         3.33 o                         
  -8   4   6          9.85          9.97         2.80 o                         
  -7   4   6         58.68         48.18         3.72 o                         
  -6   4   6        314.42        346.07         6.96 o                         
  -5   4   6        153.60        135.98         4.27 o                         
  -4   4   6         15.00         14.51         1.77 o                         
  -3   4   6         18.84         12.73         1.37 o                         
  -2   4   6          0.00         -1.34         0.95 o                         
  -1   4   6          0.51         -1.28         0.85 o                         
   0   4   6          2.11          0.65         0.95 o                         
   1   4   6          0.56          7.09         2.50 o                         
   2   4   6         19.61          8.92         3.00 o                         
   3   4   6        298.30        276.01        12.90 o                         
   4   4   6        333.75        321.65         6.55 o                         
   5   4   6         98.27        107.63         7.62 o                         
   6   4   6         43.61         49.96         6.59 o                         
   7   4   6          0.01         -3.90         6.63 o                         
   8   4   6          9.78         43.76        19.36 o                         
   9   4   6         10.21         55.04        31.56 o                         
 -11   5   6         25.17         23.41         5.19 o                         
 -10   5   6         61.74         67.28         8.00 o                         
  -9   5   6          7.85          6.72         3.38 o                         
  -8   5   6          3.36         -1.81         2.92 o                         
  -7   5   6         49.26         41.60         4.13 o                         
  -6   5   6        374.62        391.76         8.93 o                         
  -5   5   6         23.23         17.05         2.85 o                         
  -4   5   6          5.38          3.09         1.61 o                         
  -3   5   6        117.05        113.35         3.83 o                         
  -2   5   6          0.70         -1.18         1.26 o                         
  -1   5   6          0.60         -0.45         1.03 o                         
   0   5   6         57.74         55.04         2.78 o                         
   1   5   6        157.79        149.34         3.22 o                         
   2   5   6          0.28         -3.45         2.30 o                         
   3   5   6         36.33         36.84         3.26 o                         
   4   5   6         20.34         36.94         3.50 o                         
   5   5   6         17.06         24.10         3.88 o                         
   6   5   6         19.39         23.52         4.35 o                         
   7   5   6          5.18          5.58         4.61 o                         
   8   5   6          0.73         -4.00         6.77 o                         
 -11   6   6         15.29         16.73         5.34 o                         
 -10   6   6         53.31         68.80         7.26 o                         
  -9   6   6          0.64         -1.27         3.78 o                         
  -8   6   6          4.23          1.96         3.07 o                         
  -7   6   6          1.75          2.67         2.77 o                         
  -6   6   6        118.96        134.73         7.58 o                         
  -5   6   6          1.13         -3.71         2.47 o                         
  -4   6   6          0.01         -1.71         2.04 o                         
  -3   6   6         76.50         87.64         3.33 o                         
  -2   6   6         26.48         27.11         2.30 o                         
  -1   6   6         22.95         23.04         1.87 o                         
   0   6   6         24.05         18.13         1.83 o                         
   1   6   6          4.37          3.45         1.43 o                         
   2   6   6          8.96          3.84         2.02 o                         
   3   6   6          1.20         -0.09         2.71 o                         
   4   6   6          4.36          7.77         2.99 o                         
   5   6   6          3.18          3.96         3.23 o                         
   6   6   6          5.76          5.13         4.05 o                         
   7   6   6          1.48         -0.51         4.52 o                         
   8   6   6          8.24         -0.94         4.98 o                         
 -11   7   6          6.95          1.50         4.60 o                         
 -10   7   6         29.86         34.86         5.53 o                         
  -9   7   6          4.97          2.02         3.77 o                         
  -8   7   6         21.54         21.15         4.50 o                         
  -7   7   6         62.21         68.82         9.03 o                         
  -6   7   6         90.91         84.20         9.35 o                         
  -5   7   6         32.52         30.24         3.54 o                         
  -4   7   6          3.11         -1.53         2.49 o                         
  -3   7   6        173.63        184.90         5.72 o                         
  -2   7   6          3.61          0.33         1.91 o                         
  -1   7   6          0.63          0.84         1.56 o                         
   0   7   6        142.81        142.00         5.17 o                         
   1   7   6         10.69          4.29         1.98 o                         
   2   7   6          0.13         -2.36         1.76 o                         
   3   7   6         26.25         21.65         3.65 o                         
   4   7   6         33.23         44.98         4.52 o                         
   5   7   6          5.76          2.34         4.02 o                         
   6   7   6          0.55         -2.73         4.36 o                         
   7   7   6         15.10          4.42         4.86 o                         
   8   7   6          0.03         -1.96         5.11 o                         
 -10   8   6         11.68         17.02         4.78 o                         
  -9   8   6         18.79         22.50         4.82 o                         
  -8   8   6         23.06         23.44         5.63 o                         
  -7   8   6         88.77         80.09         8.58 o                         
  -6   8   6         29.80         26.44         5.80 o                         
  -5   8   6          0.03         -1.86         2.87 o                         
  -4   8   6          5.89          1.64         2.69 o                         
  -3   8   6          7.48          1.78         2.59 o                         
  -2   8   6          0.69         -2.81         1.87 o                         
  -1   8   6          2.66         -4.39         2.92 o                         
   0   8   6         52.14         42.33         4.33 o                         
   1   8   6          9.00          5.42         3.15 o                         
   2   8   6          0.79         -4.64         3.11 o                         
   3   8   6          7.60          8.38         3.60 o                         
   4   8   6          2.53          8.87         3.84 o                         
   5   8   6         27.45         25.34         5.15 o                         
   6   8   6          3.21         -1.00         5.00 o                         
   7   8   6          6.20          5.02         5.19 o                         
  -9   9   6         11.05         15.99         4.83 o                         
  -8   9   6          9.84          7.85         3.88 o                         
  -7   9   6         29.54         20.08         3.83 o                         
  -6   9   6         23.35         28.36         4.90 o                         
  -5   9   6          0.03         -1.68         3.63 o                         
  -4   9   6         35.65         35.20         4.62 o                         
  -3   9   6          9.75          6.64         3.77 o                         
  -2   9   6         32.83         24.76         3.82 o                         
  -1   9   6          4.98         -3.94         2.69 o                         
   0   9   6          0.23         -4.91         3.28 o                         
   1   9   6          4.60         -1.28         3.37 o                         
   2   9   6          7.39          6.74         4.67 o                         
   3   9   6         37.85         47.25         5.72 o                         
   4   9   6         35.57         35.36         8.22 o                         
   5   9   6          7.25          6.07         6.21 o                         
   6   9   6          8.87         -5.61         7.13 o                         
   7   9   6          0.45         -1.65         5.18 o                         
  -9  10   6          0.46          0.74         4.41 o                         
  -8  10   6          1.48         -0.61         3.80 o                         
  -7  10   6          4.61          5.15         4.49 o                         
  -6  10   6          9.23         14.38         4.77 o                         
  -5  10   6          0.12         -4.71         3.37 o                         
  -4  10   6         45.19         34.04         4.94 o                         
  -3  10   6         15.84         11.37         3.93 o                         
  -2  10   6          2.55          4.04         3.73 o                         
  -1  10   6          2.56          2.59         3.46 o                         
   0  10   6          0.81         -3.78         3.86 o                         
   1  10   6         14.11         -1.86         4.14 o                         
   2  10   6          0.18         -2.79         3.72 o                         
   3  10   6         20.03         15.98         7.19 o                         
   4  10   6         46.71         47.37         6.10 o                         
   5  10   6         35.30         35.38         9.81 o                         
   6  10   6          0.89         -5.44         7.31 o                         
  -8  11   6          6.34          5.70         4.58 o                         
  -7  11   6          0.12          1.10         4.54 o                         
  -6  11   6         20.36         12.33         4.93 o                         
  -5  11   6          0.34         -2.36         4.08 o                         
  -4  11   6          7.84          4.34         3.95 o                         
  -3  11   6         11.23          5.09         3.77 o                         
  -2  11   6         32.41         30.84         5.24 o                         
  -1  11   6          3.92          3.41         3.66 o                         
   0  11   6         14.44          5.05         6.85 o                         
   1  11   6         19.51          9.75         4.98 o                         
   2  11   6         11.18         -1.05         6.53 o                         
   3  11   6          4.76          6.88         5.14 o                         
   4  11   6          5.56         12.12         5.19 o                         
   5  11   6         16.30         19.09        10.82 o                         
  -6  12   6          0.90         -0.97         4.49 o                         
  -5  12   6          4.14          3.67         4.62 o                         
  -4  12   6          1.88         -2.98         3.95 o                         
  -3  12   6         10.52          8.48         4.12 o                         
  -2  12   6         19.89         17.85         5.22 o                         
  -1  12   6         22.26         24.85         4.87 o                         
   0  12   6          7.30          2.02         7.11 o                         
   1  12   6          6.56          2.65         6.22 o                         
   2  12   6          0.03          0.75         5.50 o                         
   3  12   6          7.91         12.75         5.64 o                         
   4  12   6          8.17          6.71         5.12 o                         
  -5  13   6          5.14          0.71         4.71 o                         
  -4  13   6         10.01          6.38         4.76 o                         
  -3  13   6          1.03          2.53         4.57 o                         
  -2  13   6          0.28          1.59         5.67 o                         
  -1  13   6          1.76          1.81         5.52 o                         
   0  13   6          0.59         -7.55         5.69 o                         
   1  13   6          4.13         -0.20         5.83 o                         
   2  13   6          1.17         -2.08         5.76 o                         
 -11   1   7          0.44         -1.25         3.76 o                         
 -10   1   7          5.66          6.32         3.83 o                         
  -9   1   7          0.31         -1.40         3.02 o                         
  -8   1   7         13.55         23.40         3.63 o                         
  -7   1   7         32.41         42.27         3.55 o                         
  -6   1   7         61.01         51.27         5.18 o                         
  -5   1   7          0.00         -2.24         2.73 o                         
  -4   1   7        115.32        106.68         3.63 o                         
  -3   1   7          4.32          0.77         0.94 o                         
  -2   1   7          3.67         -1.80         3.18 o                         
  -1   1   7          3.35         -1.98         2.49 o                         
   0   1   7          8.56          3.93         3.33 o                         
   1   1   7         32.12         35.62        12.50 o                         
   2   1   7          0.41          4.41         5.04 o                         
   3   1   7         71.06         97.50        15.62 o                         
   4   1   7          4.13         14.60         5.75 o                         
   5   1   7         48.64         69.95         8.31 o                         
   6   1   7          2.91         29.57        13.16 o                         
   7   1   7          0.99         10.98        12.21 o                         
 -11   2   7          4.77          0.90         3.49 o                         
 -10   2   7          0.79          4.56         3.40 o                         
  -9   2   7          0.05          1.61         3.27 o                         
  -8   2   7        268.26        317.99         8.83 o                         
  -7   2   7        249.11        299.33         8.07 o                         
  -6   2   7         38.85         37.05         4.05 o                         
  -5   2   7          6.73          5.86         2.67 o                         
  -4   2   7          2.56         -0.13         1.90 o                         
  -3   2   7          6.83          6.21         1.41 o                         
  -2   2   7          0.23         -1.97         1.76 o                         
  -1   2   7         32.98         16.41         6.27 o                         
   0   2   7          5.96         10.82         3.54 o                         
   1   2   7         25.93         35.33         6.74 o                         
   2   2   7         30.62         38.32         6.50 o                         
   3   2   7         15.91         46.69        12.40 o                         
   4   2   7          1.79         10.72         5.66 o                         
   5   2   7         18.97         32.48         6.48 o                         
   6   2   7          1.74         12.94         5.38 o                         
   7   2   7          0.22         77.76        27.52 o                         
 -10   3   7         12.53         18.17         4.06 o                         
  -9   3   7          8.06          9.16         3.35 o                         
  -8   3   7        236.73        299.27        10.05 o                         
  -7   3   7        192.73        238.84         7.36 o                         
  -6   3   7         14.06         19.43         3.22 o                         
  -5   3   7          0.54         -1.84         2.29 o                         
  -4   3   7          2.64          0.90         1.95 o                         
  -3   3   7          7.20          2.88         1.42 o                         
  -2   3   7          3.27          3.91         1.63 o                         
  -1   3   7         71.44         54.43        12.06 o                         
   0   3   7        165.04        158.03        10.33 o                         
   1   3   7         22.31         25.60         6.30 o                         
   2   3   7         73.59         81.24        10.67 o                         
   3   3   7          7.99         26.36         8.79 o                         
   4   3   7          0.18         12.18         5.92 o                         
   5   3   7          0.89          6.75         6.85 o                         
   6   3   7          0.26         36.31        38.76 o                         
   7   3   7          1.74         94.43        28.28 o                         
 -10   4   7         59.90         72.86         5.69 o                         
  -9   4   7          6.80         10.33         3.48 o                         
  -8   4   7         63.15         65.86         6.06 o                         
  -7   4   7         60.03         63.30         4.69 o                         
  -6   4   7         52.06         65.67         4.80 o                         
  -5   4   7          6.69          6.18         2.45 o                         
  -4   4   7         17.83         14.33         4.48 o                         
  -3   4   7          0.02         -0.21         1.81 o                         
  -2   4   7         19.91         15.04         2.18 o                         
  -1   4   7         93.76         88.48         7.17 o                         
   0   4   7         27.46         41.88         8.69 o                         
   1   4   7         25.34         29.39         5.59 o                         
   2   4   7        183.54        146.18        26.60 o                         
   3   4   7         90.98        144.93        15.60 o                         
   4   4   7         32.54         35.90         6.37 o                         
   5   4   7         14.61         24.47        14.34 o                         
   6   4   7          8.41         17.02        14.37 o                         
   7   4   7         10.49         13.64        12.72 o                         
 -10   5   7         18.09         28.93         4.35 o                         
  -9   5   7         50.14         61.26         5.95 o                         
  -8   5   7         37.81         38.69         4.47 o                         
  -7   5   7         42.65         46.37         5.26 o                         
  -6   5   7          5.11          7.89         2.99 o                         
  -5   5   7          1.34         -1.01         2.50 o                         
  -4   5   7          4.09          4.55         2.35 o                         
  -3   5   7         12.58          8.41         2.40 o                         
  -2   5   7          2.90         -0.18         1.82 o                         
  -1   5   7         13.46         12.76         3.17 o                         
   0   5   7         17.34         11.49         2.74 o                         
   1   5   7         14.68         14.60         3.16 o                         
   2   5   7          7.42         19.82         7.60 o                         
   3   5   7         12.72         30.88         6.33 o                         
   4   5   7          5.18         17.07         9.72 o                         
   5   5   7          0.79          8.60        12.37 o                         
   6   5   7         16.31         17.82        11.82 o                         
   7   5   7          4.66          3.19         7.29 o                         
  -9   6   7         31.16         39.69         6.22 o                         
  -8   6   7         15.52         10.32         4.28 o                         
  -7   6   7         13.00         22.22         4.15 o                         
  -6   6   7          0.01          3.01         3.48 o                         
  -5   6   7         10.25          9.82         2.80 o                         
  -4   6   7          8.97          6.86         2.66 o                         
  -3   6   7          0.26         -2.42         2.10 o                         
  -2   6   7          0.66          0.54         1.91 o                         
  -1   6   7          0.25         -1.22         1.64 o                         
   0   6   7         34.26         29.38         3.22 o                         
   1   6   7          6.48          9.71         3.10 o                         
   2   6   7          4.05         12.22         4.60 o                         
   3   6   7          1.78         14.00         6.12 o                         
   4   6   7          3.81          5.78         3.55 o                         
   5   6   7          1.89          9.12        13.32 o                         
   6   6   7          8.90          8.17         7.02 o                         
  -9   7   7         31.70         35.08         5.41 o                         
  -8   7   7          8.29          3.10         3.56 o                         
  -7   7   7        117.31        150.62         8.93 o                         
  -6   7   7         34.54         30.42         4.23 o                         
  -5   7   7         37.30         29.48         3.93 o                         
  -4   7   7          6.29          4.91         2.75 o                         
  -3   7   7          1.94         -0.25         2.25 o                         
  -2   7   7         12.56          8.73         2.59 o                         
  -1   7   7         15.26         11.58         2.70 o                         
   0   7   7         14.37          7.03         2.69 o                         
   1   7   7          0.09          3.10         2.48 o                         
   2   7   7         54.28         60.64         7.99 o                         
   3   7   7         79.26         97.10         6.61 o                         
   4   7   7          0.32         22.52        11.12 o                         
   5   7   7          0.10         -0.19         6.27 o                         
   6   7   7          4.26          5.88         6.20 o                         
  -8   8   7         13.59          7.00         4.24 o                         
  -7   8   7         11.30         16.30         4.54 o                         
  -6   8   7          2.10          0.94         3.85 o                         
  -5   8   7         21.85         27.02         4.54 o                         
  -4   8   7          6.16          8.75         3.64 o                         
  -3   8   7          1.09         -3.09         2.66 o                         
  -2   8   7          0.50         -3.78         2.52 o                         
  -1   8   7         21.60         14.27         3.14 o                         
   0   8   7          6.83         -3.17         3.46 o                         
   1   8   7         33.70         31.27         3.99 o                         
   2   8   7         44.64         49.35         4.38 o                         
   3   8   7         14.14         32.20         5.40 o                         
   4   8   7         72.57         80.06         7.19 o                         
   5   8   7          8.51          8.65         5.88 o                         
  -7   9   7          2.25          6.20         4.24 o                         
  -6   9   7          0.08         -3.48         4.20 o                         
  -5   9   7         15.73         12.52         4.35 o                         
  -4   9   7         31.02         25.74         4.54 o                         
  -3   9   7         11.54          4.01         3.39 o                         
  -2   9   7          4.49          2.20         3.27 o                         
  -1   9   7          2.52         -1.42         2.97 o                         
   0   9   7          1.33         -4.77         3.18 o                         
   1   9   7         21.25         18.66         3.86 o                         
   2   9   7         11.12         17.16         5.08 o                         
   3   9   7         62.28         90.02        11.35 o                         
   4   9   7          0.00         12.98         4.27 o                         
  -6  10   7          0.24         -1.16         5.24 o                         
  -5  10   7          3.19         -2.12         4.04 o                         
  -4  10   7          2.24          0.79         4.19 o                         
  -3  10   7          0.01          0.58         3.45 o                         
  -2  10   7          0.55          2.20         3.49 o                         
  -1  10   7          0.63         -2.20         3.29 o                         
   0  10   7          1.00         -4.61         4.64 o                         
   1  10   7          0.08         -5.30         3.54 o                         
   2  10   7          0.70         -1.25         5.48 o                         
   3  10   7         10.06         23.97         7.32 o                         
  -4  11   7         17.95         21.87         5.04 o                         
  -3  11   7         29.14         23.37         4.74 o                         
  -2  11   7          0.07          3.09         4.06 o                         
  -1  11   7          0.25         -0.72         5.61 o                         
   0  11   7          0.55         -2.51         4.98 o                         
   1  11   7          0.22         -3.59         6.63 o                         
  -9   0   8          6.21          7.41         4.96 o                         
  -8   0   8          0.07         -3.88         4.07 o                         
  -7   0   8          7.45          2.84         3.95 o                         
  -6   0   8         10.14          5.36         3.42 o                         
  -5   0   8         67.98         61.68         4.94 o                         
  -4   0   8          6.31          3.23         1.91 o                         
  -3   0   8         26.45         16.83         6.11 o                         
  -2   0   8        114.11         81.49        27.77 o                         
  -1   0   8         42.44         32.49        11.87 o                         
   0   0   8          6.24         -2.05         3.92 o                         
   1   0   8          0.84          1.67         6.64 o                         
   2   0   8         54.62         65.77        35.22 o                         
   3   0   8          0.43         42.42        23.23 o                         
   4   0   8          9.42         29.54        20.70 o                         
   5   0   8          7.02         86.85        26.76 o                         
  -8   1   8          1.41          1.92         2.97 o                         
  -7   1   8          2.51          0.55         2.55 o                         
  -6   1   8          0.01         -1.95         2.31 o                         
  -5   1   8          6.38          6.50         2.12 o                         
  -4   1   8          0.78          0.19         3.00 o                         
  -3   1   8          0.06         -2.05         2.59 o                         
  -2   1   8         14.58         15.57         4.12 o                         
  -1   1   8         10.11          8.52         3.93 o                         
   0   1   8          7.53          4.48         3.17 o                         
   1   1   8         27.25         39.87         9.53 o                         
   2   1   8          2.56         38.29        15.56 o                         
   3   1   8          0.09         16.07         8.41 o                         
   4   1   8          0.42         48.14        16.21 o                         
   5   1   8          0.00         61.80        16.66 o                         
  -8   2   8         29.77         32.28         4.00 o                         
  -7   2   8         11.24          9.93         3.04 o                         
  -6   2   8          0.21          1.95         2.39 o                         
  -5   2   8         29.80         22.35         2.70 o                         
  -4   2   8          8.30          6.30         2.46 o                         
  -3   2   8          0.06         -1.21         3.54 o                         
  -2   2   8          0.56          0.82         3.02 o                         
  -1   2   8          0.00          7.32         9.34 o                         
   0   2   8          0.43          5.55         3.63 o                         
   1   2   8          4.59         12.90        11.49 o                         
   2   2   8         26.35         65.52        18.62 o                         
   3   2   8          6.08         39.90        14.61 o                         
   4   2   8          8.22         54.94        16.67 o                         
   5   2   8         10.09        250.56        24.88 o                         
  -8   3   8          6.81         15.07         3.43 o                         
  -7   3   8          8.37         10.50         3.19 o                         
  -6   3   8          2.99          3.62         2.56 o                         
  -5   3   8         11.86         13.33         2.60 o                         
  -4   3   8          0.05         -0.41         1.55 o                         
  -3   3   8          0.72         14.90        10.86 o                         
  -2   3   8         10.30         15.53         8.55 o                         
  -1   3   8          2.11          3.90        10.95 o                         
   0   3   8         14.83          8.85         3.38 o                         
   1   3   8         58.28         53.43        15.52 o                         
   2   3   8         23.80         34.63         8.53 o                         
   3   3   8          4.11         14.50         8.66 o                         
   4   3   8          0.08         45.70        22.72 o                         
  -8   4   8         12.00         15.39         3.62 o                         
  -7   4   8         11.49         13.20         3.47 o                         
  -6   4   8         17.10         22.87         3.43 o                         
  -5   4   8          0.37          1.32         2.45 o                         
  -4   4   8          1.02         -2.27         1.79 o                         
  -3   4   8          9.47          4.04        12.88 o                         
  -2   4   8         29.18         24.04         8.09 o                         
  -1   4   8         18.19          8.55         6.82 o                         
   0   4   8          9.11         15.09         7.63 o                         
   1   4   8          0.16         16.34        10.66 o                         
   2   4   8         38.10         30.92        11.08 o                         
   3   4   8          3.16          5.87         7.90 o                         
   4   4   8          0.30        121.68        63.25 o                         
  -7   5   8          0.66          5.70         3.16 o                         
  -6   5   8         17.61         17.65         3.22 o                         
  -5   5   8         23.21         19.87         3.15 o                         
  -4   5   8          0.64         -1.87         2.14 o                         
  -3   5   8          4.09          1.72         2.91 o                         
  -2   5   8          0.27          7.62         7.38 o                         
  -1   5   8          4.75          9.06         7.91 o                         
   0   5   8          1.19          5.82        11.37 o                         
   1   5   8         37.94         42.31         9.67 o                         
   2   5   8         23.88         29.59        25.00 o                         
   3   5   8          0.64         31.79        10.60 o                         
  -6   6   8          8.56          8.67         3.62 o                         
  -5   6   8         21.94         28.90         5.29 o                         
  -4   6   8          1.74         -2.28         3.18 o                         
  -3   6   8          3.35          1.60         3.74 o                         
  -2   6   8          0.10         -4.57         3.25 o                         
  -1   6   8          5.05          5.02         6.66 o                         
   0   6   8          6.11          8.70         7.70 o                         
   1   6   8          1.83         13.78         7.54 o                         
   2   6   8          2.42         17.75        10.50 o                         
   3   6   8          0.03         50.57        18.01 o                         
  -6   7   8          7.77          8.12         3.70 o                         
  -5   7   8         24.42         31.59         7.45 o                         
  -4   7   8          0.32         -0.80         3.24 o                         
  -3   7   8         12.77          8.65         4.87 o                         
  -2   7   8          7.66          4.31         3.68 o                         
  -1   7   8          0.08          2.46         4.48 o                         
   0   7   8          0.27          3.20         4.35 o                         
   1   7   8         25.67         35.32         8.89 o                         
   2   7   8          5.61         18.95         9.44 o                         
  -4   8   8          2.65          4.60         3.05 o                         
  -3   8   8         11.06         13.42         6.39 o                         
  -2   8   8          3.91          4.25         7.83 o                         
  -1   8   8          9.76          4.21         4.29 o                         
   0   8   8          5.91          1.01         4.42 o                         
  -3   1   9         32.71         19.94         4.98 o                         
  -2   1   9          0.85          5.74         3.80 o                         
  -1   1   9          1.57          5.46         3.35 o                         
                                                                                
